# Supplementary material for: Identifying Insects with Incomplete DNA Barcode Libraries, African Fruit Flies (Diptera: Tephritidae) as a Test Case
Source: PLoS One. 2012 Feb 16;7(2):e31581. doi: 10.1371/journal.pone.0031581 (PMC3281081; doi:10.1371/journal.pone.0031581)
Supplement: Data S1 — Morphological identification, sampling locations and DNA barcode sequences of 602 reference tephritid specimens (tephritid reference library, sheet 1) and 188 intercepted tephritids (tephritid interceptions, sheet 2). The economic status of speces included in the two datasets is summarised in sheets 3 and 4. (XLS) [file pone.0031581.s001.xls]

## Sheet: tephritid reference library
	Data S1: morphological identification, sampling locations and DNA barcode sequences of reference 602 tephritid specimens (tephritid reference library, sheet 1) and 188 intercepted tephritids (tephritid interceptions, sheet 2). The economic status of speces included in the two datasets is summarised in sheets 3 and 4.
	genus	species	country	sequence code		DNA barcode
1	Bactrocera	amplexa	Kenya	JEMU 1052	>Bactrocera_amplexa_Kenya_1052_JEMU	CCCTTTATTTTATTTTCGGAGCCTGAGCAGGAATAGTTGGTACATCTCTTAGAATTTTGGTTCGAGCAGAACTTGGACACCCTGGAGCTTTAATTGGAGACGACCAAATTTATAACGTAATTGTAACCGCCCATGCTTTCGTAATAATTTTCTTTATAGTTATACCTATTATAATTGGAGGATTTGGAAATTGATTAGTTCCTTTAATACTAGGAGCACCAGATATAGCTTTCCCACGAATAAATAATATAAGATTTTGATTATTACCTCCCTCTCTTACCCTACTATTAGTAAGCAGTATAGTAGAAAATGGAGCTGGTACAGGTTGAACTGTATACCCACCACTATCCTCTATCATCGCTCATGGAGGAGCATCTGTTGATTTAGCTATCTTCTCAC…
2	Bactrocera	amplexa	Tanzania	JEMU AB32709109	>Bactrocera_amplexa_Tanzania_AB32709109_JEMU	ACCTTTATTTTATTTTCGGAGCCTGAGCAGGAATAGTTGGTACATCTCTTAGAATTTTGGTTCGAGCAGAACTTGGACACCCTGGAGCTTTAATTGGAGATGACCAAATTTATAACGTAATTGTAACTGCCCATGCTTTCGTAATAATTTTCTTTATAGTTATACCTATTATAATTGGAGGATTTGGAAATTGATTAATTCCTTTAATACTAGGAGCACCAGATATAGCTTTCCCACGAATAAATAATATAAGATTTTGATTATTACCTCCCTCTCTTACCCTACTATTAGTAAGCAGTATAGTAGAAAATGGAGCTGGTACAGGTTGAACTGTATACCCACCACTATCCTCTATCATCGCTCATGGAGGAGCATCTGTTGATTTAGCTATCTTCTCAC…
3	Bactrocera	cucurbitae	Benin	JEMU AB33598852	>Bactrocera_cucurbitae_Benin_AB33598852_JEMU	AATTATATTTTATTTTCGGAGCTTGAGCAGGTATAGTGGGAACATCTCTTAGAATCTTAGTCCGGGCAGAACTGGGTCACCCAGGAGCTTTAATCGGAGATGATCAAATCTATAATGTCATCGTAACAGCTCATGCATTTGTTATGATTTTTTTCATAGTGATACCTATTATAATTGGAGGATTTGGAAATTGACTAGTACCCCTAATACTAGGAGCGCCAGATATAGCATTCCCTCGAATGAATAATATAAGATTTTGATTATTACCTCCCTCTCTTACATTACTTTTAGTGAGCAGTATAGTAGAAAACGGAGCTGGTACAGGTTGAACTGTTTATCCTCCCCTTTCATCAATTATCGCTCATGGTGGAGCCTCAGTTGATTTAGCTATTTTTTCTC…
4	Bactrocera	cucurbitae	Benin	JEMU AB33598857	>Bactrocera_cucurbitae_Benin_AB33598857_JEMU	AATTATATTTTATTTTCGGAGCTTGAGCAGGTATAGTGGGAACATCTCTTAGAATCTTAGTCCGGGCAGAACTGGGTCACCCAGGAGCTTTAATCGGAGATGATCAAATCTATAATGTCATCGTAACAGCTCATGCATTTGTTATGATTTTTTTCATAGTGATACCTATTATAATTGGAGGATTTGGAAATTGACTAGTACCCCTAATACTAGGAGCGCCAGATATAGCATTCCCTCGAATGAATAATATAAGATTTTGATTATTACCTCCCTCTCTTACATTACTTTTAGTGAGCAGTATAGTAGAAAACGGAGCTGGTACAGGTTGAACTGTTTATCCTCCCCTTTCATCAATTATAGCTCATGGTGGAGCCTCAGTTGATTTAGCTATTTTTTCTC…
5	Bactrocera	cucurbitae	Burkina Faso	JEMU AB33598822	>Bactrocera_cucurbitae_Burkina_Faso_AB33598822_JEMU	CATTATATTTTATTTTCGGAGCTTGAGCAGGTATAGTGGGAACATCTCTTAGAATCTTAGTCCGGGCAGAACTGGGTCACCCAGGAGCTTTAATCGGAGATGATCAAATCTATAATGTCATCGTAACAGCTCATGCATTTGTTATGATTTTTTTCATAGTGATACCTATTATAATTGGAGGATTTGGAAATTGACTAGTACCCCTAATACTAGGAGCGCCAGATATAGCATTCCCTCGAATGAATAATATAAGATTTTGATTATTACCTCCCTCTCTTACATTACTTTTAGTGAGCAGTATAGTAGAAAACGGAGCTGGTACAGGTTGAACTGTTTATCCTCCCCTTTCATCAATTATCGCTCATGGTGGAGCCTCAGTTGATTTAGCTATTTTTTCTC…
6	Bactrocera	cucurbitae	Congo DR	JEMU AB33598846	>Bactrocera_cucurbitae_CongoDR_AB33598846_JEMU	caTTATATTTTATTTTCGGAGCTTGAGCAGGTATAGTGGGAACATCTCTTAGAATNTTAGTCCGGGCAGAACTGGGTCACCCAGGAGCTTTAATNGGAGATGATCAAATCTATAATGTCATNGTAACAGCTCATGCATTTGTTATGATTTTTTTTATAGTGATACCTATTATAATTGGAGGGTTTGGAAATTGACTAGTACCNCTAATACTAGGAGCGCCAGATATAGCATTCCCTCGAATGAATAATATAAGATTTTGATTATTACCTCCCTCTCTTACATTACTTTTAGTGAGCAGTATAGTAGAAAACGGAGCTGGTACAGGTTGAACTGTTTATCCTCCCCTTTCATCAATTATCGCTCATGGTGGAGCCTCAGTTGATTTAGCTATTTTTTCTC…
7	Bactrocera	cucurbitae	Indonesia	BOLD GBDP2098 6 DQ116245	>Bactrocera_cucurbitae_Indonesia_GBDP2098_06_DQ116245_BOLD	--------------------------------------------------------TTAGTCCGGGCAGAACTGGGTCACCCAGGAGCTTTAATCGGAGATGATCAAATCTATAATGTCATCGTAACAGCTCATGCATTTGTTATGATTTTTTTCATAGTGATACCTATTATAATTGGAGGATTTGGAAATTGACTAGTACCCCTAATACTAGGAGCGCCAGATATAGCATTCCCTCGAATGAATAATATAAGATTTTGATTATTACCTCCCTCTCTTACATTACTTTTAGTGAGCAGTATAGTAGAAAACGGAGCTGGTACAGGTTGAACTGTTTATCCTCCCCTTTCATCAATTATCGCTCATGGTGGAGCCTCAGTTGATTTAGCTATTTTTTCTC…
8	Bactrocera	cucurbitae	Indonesia	BOLD GBDP2100 6 DQ116247	>Bactrocera_cucurbitae_Indonesia_GBDP2100_06_DQ116247_BOLD	--------------------------------------------------------TTAGTCCGGGCAGAACTGGGTCACCCAGGAGCTTTAATCGGAGATGATCAAATCTATAATGTCATCGTAACAGCTCATGCATTTGTTATGATTTTTTTCATAGTGATACCTATTATAATTGGAGGATTTGGAAATTGACTAGTACCCCTAATACTAGGAGCGCCAGATATAGCATTCCCTCGAATGAATAATATAAGATTTTGATTATTACCTCCCTCTCTTACATTACTTTTAGTGAGCAGTATAGTAGAAAACGGAGCTGGTACAGGTTGAACTGTTTATCCTCCCCTTTCATCAATTATCGCTCATGGTGGAGCCTCAGTTGATNNAGCTATTTTTTCTC…
9	Bactrocera	cucurbitae	Ivory Coast	JEMU AB33598828	>Bactrocera_cucurbitae_Ivory_Coast_AB33598828_JEMU	CATTATATTTTATTTTCGGAGCTTGAGCAGGTATAGTGGGAACATCTCTTAGAATCTTAGTCCGGGCAGAACTGGGTCACCCAGGAGCTTTAATCGGAGATGATCAAATCTATAATGTCATCGTAACAGCTCATGCATTTGTTATGATTTTTTTCATAGTGATACCTATTATAATTGGAGGATTTGGAAATTGACTAGTACCCCTAATACTAGGAGCGCCAGATATAGCATTCCCTCGAATGAATAATATAAGATTTTGATTATTACCTCCCTCTCTTACATTACTTTTAGTGAGCAGTATAGTAGAAAACGGAGCTGGTACAGGTTGAACTGTTTATCCTCCCCTTTCATCAATTATCGCTCATGGTGGAGCCTCAGTTGATTTAGCTATTTTTTCTC…
10	Bactrocera	cucurbitae	Kenya	JEMU 1148	>Bactrocera_cucurbitae_Kenya_1148_JEMU	CATTATATTTTATTTTCGGAGCTTGAGCAGGTATAGTGGGAACATCTCTTAGAATCTTAGTCCGGGCAGAACTGGGTCACCCAGGAGCTTTAATCGGAGATGATCAAATCTATAATGTCATCGTAACAGCTCATGCATTTGTTATGATTTTTTTCATAGTGATACCTATTATAATTGGAGGATTTGGAAATTGACTAGTACCCCTAATACTAGGAGCGCCAGATATAGCATTCCCTCGAATGAATAATATAAGATTTTGATTATTACCTCCCTCTCTTACATTACTTTTAGTGAGCAGTATAGTAGAAAACGGAGCTGGTACAGGTTGAACTGTTTATCCTCCCCTTTCATCAATTATCGCTCATGGTGGAGCCTCAGTTGATTTAGCTATTTTTTCTC…
11	Bactrocera	cucurbitae	Kenya	RMCA 1404	>Bactrocera_cucurbitae_Kenya_1404_RMCA	CATTATATTTTATTTTCGGAGCTTGAGCAGGTATAGTGGGAACATCTCTTAGAATCTTAGTCCGGGCAGAACTGGGTCACCCAGGAGCTTTAATCGGAGATGATCAAATCTATAATGTCATCGTAACAGCTCATGCATTTGTTATGATTTTTTTCATAGTGATACCTATTATAATTGGAGGATTTGGAAATTGACTAGTACCCCTAATACTAGGAGCGCCAGATATAGCATTCCCTCGAATGAATAATATAAGATTTTGATTATTACCTCCCTCTCTTACATTACTTTTAGTGAGCAGTATAGTAGAAAACGGAGCTGGTACAGGTTGAACTGTTTATCCTCCCCTTTCATCAATTATCGCTCATGGTGGAGCCTCAGTTGATTTAGCTATTTTTTCTC…
12	Bactrocera	cucurbitae	Kenya	RMCA 1405	>Bactrocera_cucurbitae_Kenya_1405_RMCA	CATTATATTTTATTTTCGGAGCTTGAGCAGGTATAGTGGGAACATCTCTTAGAATCTTAGTCCGGGCAGAACTGGGTCACCCAGGAGCTTTAATCGGAGATGATCAAATCTATAATGTCATCGTAACAGCTCATGCATTTGTTATGATTTTTTTCATAGTGATACCTATTATAATTGGAGGATTTGGAAATTGACTAGTACCCCTAATACTAGGAGCGCCAGATATAGCATTCCCTCGAATGAATAATATAAGATTTTGATTATTACCTCCCTCTCTTACATTACTTTTAGTGAGCAGTATAGTAGAAAACGGAGCTGGTACAGGTTGAACTGTTTATCCTCCCCTTTCATCAATTATCGCTCATGGTGGAGCCTCAGTTGATTTAGCTATTTTTTCTC…
13	Bactrocera	cucurbitae	Kenya	RMCA 1406	>Bactrocera_cucurbitae_Kenya_1406_RMCA	CATTATATTTTATTTTCGGAGCTTGAGCAGGTATAGTGGGAACATCTCTTAGAATCTTAGTCCGGGCAGAACTGGGTCACCCAGGAGCTTTAATCGGAGATGATCAAATCTATAATGTCATCGTAACAGCTCATGCATTTGTTATGATTTTTTTCATAGTGATACCTATTATAATTGGAGGATTTGGAAATTGACTAGTACCCCTAATACTAGGAGCGCCAGATATAGCATTCCCTCGAATGAATAATATAAGATTTTGATTATTACCTCCCTCTCTTACATTACTTTTAGTGAGCAGTATAGTAGAAAACGGAGCTGGTACAGGTTGAACTGTTTATCCTCCCCTTTCATCAATTATCGCTCATGGTGGAGCCTCAGTTGATTTAGCTATTTTTTCTC…
14	Bactrocera	cucurbitae	Kenya	RMCA 1407	>Bactrocera_cucurbitae_Kenya_1407_RMCA	CATTATATTTTATTTTCGGAGCTTGAGCAGGTATAGTGGGAACATCTCTTAGAATCTTAGTCCGGGCAGAACTGGGTCACCCAGGAGCTTTAATCGGAGATGATCAAATCTATAATGTCATCGTAACAGCTCATGCATTTGTTATGATTTTTTTCATAGTGATACCTATTATAATTGGAGGATTTGGAAATTGACTAGTACCCCTAATACTAGGAGCGCCAGATATAGCATTCCCTCGAATGAATAATATAAGATTTTGATTATTACCTCCCTCTCTTACATTACTTTTAGTGAGCAGTATAGTAGAAAACGGAGCTGGTACAGGTTGAACTGTTTATCCTCCCCTTTCATCAATTATCGCTCATGGTGGAGCCTCAGTTGATTTAGCTATTTTTTCTC…
15	Bactrocera	cucurbitae	La Réunion	RMCA 1506	>Bactrocera_cucurbitae_La_Reunion_1506_RMCA	CATTATATTTTATTTTCGGAGCTTGAGCAGGTATAGTGGGAACATCTCTTAGAATCTTAGTCCGGGCAGAACTGGGTCACCCAGGAGCTTTAATCGGAGATGATCAAATCTATAATGTCATCGTAACAGCTCATGCATTTGTTATGATTTTTTTCATAGTGATACCTATTATAATTGGAGGATTTGGAAATTGACTAGTACCCCTAATACTAGGAGCGCCAGATATAGCATTCCCTCGAATGAATAATATAAGATTTTGATTATTACCTCCCTCTCTTACATTACTTTTAGTGAGCAGTATAGTAGAAAACGGAGCTGGTACAGGTTGAACTGTTTATCCTCCCCTTTCATCAATTATCGCTCATGGTGGAGCCTCAGTTGATTTAGCTATTTTTTCTC…
16	Bactrocera	cucurbitae	La Réunion	RMCA 1507	>Bactrocera_cucurbitae_La_Reunion_1507_RMCA	CATTATATTTTATTTTCGGAGCTTGAGCAGGTATAGTGGGAACATCTCTTAGAATCTTAGTCCGGGCAGAACTGGGTCACCCAGGAGCTTTAATCGGAGATGATCAAATCTATAATGTCATCGTAACAGCTCATGCATTTGTTATGATTTTTTTCATAGTGATACCTATTATAATTGGAGGATTTGGAAATTGACTAGTACCCCTAATACTAGGAGCGCCAGATATAGCATTCCCTCGAATGAATAATATAAGATTTTGATTATTACCTCCCTCTCTTACATTACTTTTAGTGAGCAGTATAGTAGAAAACGGAGCTGGTACAGGTTGAACTGTTTATCCTCCCCTTTCATCAATTATCGCTCATGGTGGAGCCTCAGTTGATTTAGCTATTTTTTCTC…
17	Bactrocera	cucurbitae	La Réunion	RMCA 1508	>Bactrocera_cucurbitae_La_Reunion_1508_RMCA	CATTATATTTTATTTTCGGAGCTTGAGCAGGTATAGTGGGAACATCTCTTAGAATCTTAGTCCGGGCAGAACTGGGTCACCCAGGAGCTTTAATCGGAGATGATCAAATCTATAATGTCATCGTAACAGCTCATGCATTTGTTATGATTTTTTTCATAGTGATACCTATTATAATTGGAGGATTTGGAAATTGACTAGTACCCCTAATACTAGGAGCGCCAGATATAGCATTCCCTCGAATGAATAATATAAGATTTTGATTATTACCTCCCTCTCTTACATTACTTTTAGTGAGCAGTATAGTAGAAAACGGAGCTGGTACAGGTTGAACTGTTTATCCTCCCCTTTCATCAATTATCGCTCATGGTGGAGCCTCAGTTGATTTAGCTATTTTTTCTC…
18	Bactrocera	cucurbitae	La Réunion	RMCA 1509	>Bactrocera_cucurbitae_La_Reunion_1509_RMCA	CATTATATTTTATTTTCGGAGCTTGAGCAGGTATAGTGGGAACATCTCTTAGAATCTTAGTCCGGGCAGAACTGGGTCACCCAGGAGCTTTAATCGGAGATGATCAAATCTATAATGTCATCGTAACAGCTCATGCATTTGTTATGATTTTTTTCATAGTGATACCTATTATAATTGGAGGATTTGGAAATTGACTAGTACCCCTAATACTAGGAGCGCCAGATATAGCATTCCCTCGAATGAATAATATAAGATTTTGATTATTACCTCCCTCTCTTACATTACTTTTAGTGAGCAGTATAGTAGAAAACGGAGCTGGTACAGGTTGAACTGTTTATCCTCCCCTTTCATCAATTATCGCTCATGGTGGAGCCTCAGTTGATTTAGCTATTTTTTCTC…
19	Bactrocera	cucurbitae	La Réunion	RMCA 1510	>Bactrocera_cucurbitae_La_Reunion_1510_RMCA	CATTATATTTTATTTTCGGAGCTTGAGCAGGTATAGTGGGAACATCTCTTAGAATCTTAGTCCGGGCAGAACTGGGTCACCCAGGAGCTTTAATCGGAGATGATCAAATCTATAATGTCATCGTAACAGCTCATGCATTTGTTATGATTTTTTTCATAGTGATACCTATTATAATTGGAGGATTTGGAAATTGACTAGTACCCCTAATACTAGGAGCGCCAGATATAGCATTCCCTCGAATGAATAATATAAGATTTTGATTATTACCTCCCTCTCTTACATTACTTTTAGTGAGCAGTATAGTAGAAAACGGAGCTGGTACAGGTTGAACTGTTTATCCTCCCCTTTCATCAATTATCGCTCATGGTGGAGCCTCAGTTGATTTAGCTATTTTTTCTC…
20	Bactrocera	cucurbitae	La Réunion	RMCA 1511	>Bactrocera_cucurbitae_La_Reunion_1511_RMCA	CATTATATTTTATTTTCGGAGCTTGAGCAGGTATAGTGGGAACATCTCTTAGAATCTTAGTCCGGGCAGAACTGGGTCACCCAGGAGCTTTAATCGGAGATGATCAAATCTATAATGTCATCGTAACAGCTCATGCATTTGTTATGATTTTTTTCATAGTGATACCTATTATAATTGGAGGATTTGGAAATTGACTAGTACCCCTAATACTAGGAGCGCCAGATATAGCATTCCCTCGAATGAATAATATAAGATTTTGATTATTACCTCCCTCTCTTACATTACTTTTAGTGAGCAGTATAGTAGAAAACGGAGCTGGTACAGGTTGAACTGTTTATCCTCCCCTTTCATCAATTATCGCTCATGGTGGAGCCTCAGTTGATTTAGCTATTTTTTCTC…
21	Bactrocera	cucurbitae	La Réunion	RMCA 1512	>Bactrocera_cucurbitae_La_Reunion_1512_RMCA	CATTATATTTTATTTTCGGAGCTTGAGCAGGTATAGTGGGAACATCTCTTAGAATCTTAGTCCGGGCAGAACTGGGTCACCCAGGAGCTTTAATCGGAGATGATCAAATCTATAATGTCATCGTAACAGCTCATGCATTTGTTATGATTTTTTTCATAGTGATACCTATTATAATTGGAGGATTTGGAAATTGACTAGTACCCCTAATACTAGGAGCGCCAGATATAGCATTCCCTCGAATGAATAATATAAGATTTTGATTATTACCTCCCTCTCTTACATTACTTTTAGTGAGCAGTATAGTAGAAAACGGAGCTGGTACAGGTTGAACTGTTTATCCTCCCCTTTCATCAATTATCGCTCATGGTGGAGCCTCAGTTGATTTAGCTATTTTTTCTC…
22	Bactrocera	cucurbitae	La Réunion	BOLD GBDP1754 6 AY788409	>Bactrocera_cucurbitae_La_Reunion_GBDP1754_06_AY788409_BOLD	CATTATATTTTATTTTCGGAGCTTGAGCAGGTATAGTGGGAACATCTCTTAGAATCTTAGTCCGGGCAGAACTGGGTCACCCAGGAGCTTTAATCGGAGATGATCAAATCTATAATGTCATCGTAACAGCTCATGCATTTGTTATGATTTTTTTCATAGTGATACCTATTATAATTGGAGGATTTGGAAATTGACTAGTACCCCTAATACTAGGAGCGCCAGATATAGCATTCCCTCGAATGAATAATATAAGATTTTGATTATTACCTCCCTCTCTTACATTACTTTTAGTGAGCAGTATAGTAGAAAACGGAGCTGGTACAGGTTGAACTGTTTATCCTCCCCTTTCATCAATTATCGCTCATGGTGGAGCCTCAGTTGATTTAGCTATTTTTTCTC…
23	Bactrocera	cucurbitae	La Réunion	BOLD GBDP2095 6 DQ116242	>Bactrocera_cucurbitae_La_Reunion_GBDP2095_06_DQ116242_BOLD	--------------------------------------------------------TTAGTCCGGGCAGAACTGGGTCACCCAGGAGCTTTAATCGGAGATGATCAAATCTATAATGTCATCGTAACAGCTCATGCATTTGTTATGATTTTTTTCATAGTGATACCTATTATAATTGGAGGATTTGGAAATTGACTAGTACCCCTAATACTAGGAGCGCCAGATATAGCATTCCCTCGAATGAATAATATAAGATTTTGATTATTACCTCCCTCTCTTACATTACTTTTAGTGAGCAGTATAGTAGAAAACGGAGCTGGTACAGGTTGAACTGTTTATCCTCCCCTTTCATCAATTATCGCTCATGGTGGAGCCTCAGTTGATTTAGCTATTTTTTCTC…
24	Bactrocera	cucurbitae	Mauritius	JEMU 1154	>Bactrocera_cucurbitae_Mauritius_1154_JEMU	CATTATGTTTTATTTTCGGAGCTTGAGCAGGTATAGTAGGAACATCTCTTAGAATCTTAGTCCGGGCAGAACTGGGTCACCCAGGAGCTTTAATCGGAGATGATCAAATCTATAATGTCATCGTAACAGCTCATGCATTTGTTATGATTTTTTTCATAGTGATACCTATTATAATTGGAGGATTTGGAAATTGACTAGTACCCCTAATACTAGGAGCGCCAGATATAGCATTCCCTCGAATGAATAATATAAGATTTTGATTATTACCTCCCTCTCTTACATTACTTTTAGTGAGCAGTATAGTAGAAAACGGAGCTGGTACAGGTTGAACTGTTTATCCTCCCCTTTCATCAATTATCGCTCATGGTGGAGCCTCAGTTGATTTAGCTATTTTTTCTC…
25	Bactrocera	cucurbitae	Philippines	BOLD GBDP2101 6 DQ116248	>Bactrocera_cucurbitae_Philippines_GBDP2101_06_DQ116248_BOLD	--------------------------------------------------------TTAGTCCGGGCAGAACTGGGTCACCCAGGAGCTTTAATCGGAGATGATCAAATCTATAATGTCATCGTAACAGCTCATGCATTTGTTATGATTTTTTTCATAGTGATACCTATTATAATTGGAGGATTTGGAAATTGACTAGTACCCCTAATACTAGGAGCGCCAGATATAGCATTCCCTCGAATGAATAATATAAGATTTTGATTATTACCTCCCTCTCTTACATTACTTTTAGTGAGCAGTATAGTAGAAAACGGAGCTGGTACAGGTTGAACTGTTTATCCTCCCCTTTCATCAATTATCGCTCATGGTGGAGCCTCAGTTGATTTAGCTATTTTTTCTC…
26	Bactrocera	cucurbitae	Senegal	JEMU AB33598827	>Bactrocera_cucurbitae_Senegal_AB33598827_JEMU	CATTATATTTTATTTTCGGAGCTTGAGCAGGTATAGTGGGAACATCTCTTAGAATCTTAGTCCGGGCAGAACTGGGTCACCCAGGAGCTTTAATCGGAGATGATCAAATCTATAATGTCATCGTAACAGCTCATGCATTTGTTATGATTTTTTTCATAGTGATACCTATTATAATTGGAGGATTTGGAAATTGACTAGTACCCCTAATACTAGGAGCGCCAGATATAGCATTCCCTCGAATGAATAATATAAGATTTTGATTATTACCTCCCTCTCTTACATTACTTTTAGTGAGCAGTATAGTAGAAAACGGAGCTGGTACAGGTTGAACTGTTTATCCTCCCCTTTCATCAATTATCGCTCATGGTGGAGCCTCAGTTGATTTAGCTATTTTTTCTC…
27	Bactrocera	cucurbitae	Sudan	RMCA exMB339	>Bactrocera_cucurbitae_Sudan_exMB339_RMCA	CATTATATTTTATTTTCGGAGCTTGAGCAGGTATAGTGGGAACATCTCTTAGAATCTTAGTCCGGGCAGAACTGGGTCACCCAGGAGCTTTAATCGGAGATGATCAAATCTATAATGTCATCGTAACAGCTCATGCATTTGTTATGATTTTTTTCATAGTGATACCTATTATAATTGGAGGATTTGGAAATTGACTAGTACCCCTAATACTAGGAGCGCCAGATATAGCATTCCCTCGAATGAATAATATAAGATTTTGATTATTACCTCCCTCTCTTACATTACTTTTAGTGAGCAGTATAGTAGAAAACGGAGCTGGTACAGGTTGAACTGTTTATCCTCCCCTTTCATCAATTATCGCTCATGGTGGAGCCTCAGTTGATTTAGCTATTTTTTCTC…
28	Bactrocera	cucurbitae	Sudan	RMCA MB1680	>Bactrocera_cucurbitae_Sudan_MB1680_RMCA	CATTATATTTTATTTTCGGAGCTTGAGCAGGTATAGTGGGAACATCTCTTAGAATCTTAGTCCGGGCAGAACTGGGTCACCCAGGAGCTTTAATCGGAGATGATCAAATCTATAATGTCATCGTAACAGCTCATGCATTTGTTATGATTTTTTTCATAGTGATACCTATTATAATTGGAGGATTTGGAAATTGACTAGTACCCCTAATACTAGGAGCGCCAGATATAGCATTCCCTCGAATGAATAATATAAGATTTTGATTATTACCTCCCTCTCTTACATTACTTTTAGTGAGCAGTATAGTAGAAAACGGAGCTGGTACAGGTTGAACTGTTTATCCTCCCCTTTCATCAATTATCGCTCATGGTGGAGCCTCAGTTGATTTAGCTATTTTTTCTC…
29	Bactrocera	cucurbitae	Sudan	RMCA MB1682	>Bactrocera_cucurbitae_Sudan_MB1682_RMCA	CATTATATTTTATTTTCGGAGCTTGAGCAGGTATAGTGGGAACATCTCTTAGAATCTTAGTCCGGGCAGAACTGGGTCACCCAGGAGCTTTAATCGGAGATGATCAAATCTATAATGTCATCGTAACAGCTCATGCATTTGTTATGATTTTTTTCATAGTGATACCTATTATAATTGGAGGATTTGGAAATTGACTAGTACCCCTAATACTAGGAGCGCCAGATATAGCATTCCCTCGAATGAATAATATAAGATTTTGATTATTACCTCCCTCTCTTACATTACTTTTAGTGAGCAGTATAGTAGAAAACGGAGCTGGTACAGGTTGAACTGTTTATCCTCCCCTTTCATCAATTATAGCTCATGGTGGAGCCTCAGTTGATTTAGCTATTTTTTCTC…
30	Bactrocera	cucurbitae	Tanzania	JEMU 1002	>Bactrocera_cucurbitae_Tanzania_1002_JEMU	CATTATATTTTATTTTCGGAGCTTGAGCAGGTATAGTGGGAACATCTCTTAGAATCTTAGTCCGGGCAGAACTGGGTCACCCAGGAGCTTTAATCGGAGATGATCAAATCTATAATGTCATCGTAACAGCTCATGCATTTGTTATGATTTTTTTCATAGTGATACCTATTATAATTGGAGGATTTGGAAATTGACTAGTACCCCTAATACTAGGAGCGCCAGATATAGCATTCCCTCGAATGAATAATATAAGATTTTGATTATTACCTCCCTCTCTTACATTACTTTTAGTGAGCAGTATAGTAGAAAACGGAGCTGGTACAGGTTGAACTGTTTATCCTCCCCTTTCATCAATTATCGCTCATGGTGGAGCCTCAGTTGATTTAGCTATTTTTTCTC…
31	Bactrocera	cucurbitae	Tanzania	RMCA 1318	>Bactrocera_cucurbitae_Tanzania_1318_RMCA	CATTATATTTTATTTTCGGAGCTTGAGCAGGTATAGTGGGAACATCTCTTAGAATCTTAGTCCGGGCAGAACTGGGTCACCCAGGAGCTTTAATCGGAGATGATCAAATCTATAATGTCATCGTAACAGCTCATGCATTTGTTATGATTTTTTTCATAGTGATACCTATTATAATTGGAGGATTTGGAAATTGACTAGTACCCCTAATACTAGGAGCGCCAGATATAGCATTCCCTCGAATGAATAATATAAGATTTTGATTATTACCTCCCTCTCTTACATTACTTTTAGTGAGCAGTATAGTAGAAAACGGAGCTGGTACAGGTTGAACTGTTTATCCTCCCCTTTCATCAATTATCGCTCATGGTGGAGCCTCAGTTGATTTAGCTATTTTTTCTC…
32	Bactrocera	cucurbitae	Tanzania	RMCA 1319	>Bactrocera_cucurbitae_Tanzania_1319_RMCA	CATTATATTTTATTTTCGGAGCTTGAGCAGGTATAGTGGGAACATCTCTTAGAATCTTAGTCCGGGCAGAACTGGGTCACCCAGGAGCTTTAATCGGAGATGATCAAATCTATAATGTCATCGTAACAGCTCATGCATTTGTTATGATTTTTTTCATAGTGATACCTATTATAATTGGAGGATTTGGAAATTGACTAGTACCCCTAATACTAGGAGCGCCAGATATAGCATTCCCTCGAATGAATAATATAAGATTTTGATTATTACCTCCCTCTCTTACATTACTTTTAGTGAGCAGTATAGTAGAAAACGGAGCTGGTACAGGTTGAACTGTTTATCCTCCCCTTTCATCAATTATCGCTCATGGTGGAGCCTCAGTTGATTTAGCTATTTTTTCTC…
33	Bactrocera	cucurbitae	Tanzania	RMCA 1330	>Bactrocera_cucurbitae_Tanzania_1330_RMCA	CATTATATTTTATTTTCGGAGCTTGAGCAGGTATAGTGGGAACATCTCTTAGAATCTTAGTCCGGGCAGAACTGGGTCACCCAGGAGCTTTAATCGGAGATGATCAAATCTATAATGTCATCGTAACAGCTCATGCATTTGTTATGATTTTTTTCATAGTGATACCTATTATAATTGGAGGATTTGGAAATTGACTAGTACCCCTAATACTAGGAGCGCCAGATATAGCATTCCCTCGAATGAATAATATAAGATTTTGATTATTACCTCCCTCTCTTACATTACTTTTAGTGAGCAGTATAGTAGAAAACGGAGCTGGTACAGGTTGAACTGTTTATCCTCCCCTTTCATCAATTATCGCTCATGGTGGAGCCTCAGTTGATTTAGCTATTTTTTCTC…
34	Bactrocera	cucurbitae	Tanzania	RMCA 1342	>Bactrocera_cucurbitae_Tanzania_1342_RMCA	CATTATATTTTATTTTCGGAGCTTGAGCAGGTATAGTGGGAACATCTCTTAGAATCTTAGTCCGGGCAGAACTGGGTCACCCAGGAGCTTTAATCGGAGATGATCAAATCTATAATGTCATCGTAACAGCTCATGCATTTGTTATGATTTTTTTCATAGTGATACCTATTATAATTGGAGGATTTGGAAATTGACTAGTACCCCTAATACTAGGAGCCCCAGATATAGCATTCCCTCGAATGAATAATATAAGATTTTGATTATTACCTCCCTCTCTTACATTACTTTTAGTGAGCAGTATAGTAGAAAACGGAGCTGGTACAGGTTGAACTGTTTATCCTCCCCTTTCATCAATTATCGCTCATGGTGGAGCCTCAGTTGATTTAGCTATTTTTTCTC…
35	Bactrocera	cucurbitae	Tanzania	RMCA 1343	>Bactrocera_cucurbitae_Tanzania_1343_RMCA	CATTATATTTTATTTTCGGAGCTTGAGCAGGTATAGTGGGAACATCTCTTAGAATCTTAGTCCGGGCAGAACTGGGTCACCCAGGAGCTTTAATCGGAGATGATCAAATCTATAATGTCATCGTAACAGCTCATGCATTTGTTATGATTTTTTTCATAGTGATACCTATTATAATTGGAGGATTTGGAAATTGACTAGTACCCCTAATACTAGGAGCGCCAGATATAGCATTCCCTCGAATGAATAATATAAGATTTTGATTATTACCTCCCTCTCTTACATTACTTTTAGTGAGCAGTATAGTAGAAAACGGAGCTGGTACAGGTTGAACTGTTTATCCTCCCCTTTCATCAATTATCGCTCATGGTGGAGCCTCAGTTGATTTAGCTATTTTTTCTC…
36	Bactrocera	cucurbitae	Tanzania	RMCA 1344	>Bactrocera_cucurbitae_Tanzania_1344_RMCA	CATTATATTTTATTTTCGGAGCTTGAGCAGGTATAGTGGGAACATCTCTTAGAATCTTAGTCCGGGCAGAACTGGGTCACCCAGGAGCTTTAATCGGAGATGATCAAATCTATAATGTCATCGTAACAGCTCATGCATTTGTTATGATTTTTTTCATAGTGATACCTATTATAATTGGAGGATTTGGAAATTGACTAGTACCCCTAATACTAGGAGCGCCAGATATAGCATTCCCTCGAATGAATAATATAAGATTTTGATTATTACCTCCCTCTCTTACATTACTTTTAGTGAGCAGTATAGTAGAAAACGGAGCTGGTACAGGTTGAACTGTTTATCCTCCCCTTTCATCAATTATCGCTCATGGTGGAGCCTCAGTTGATTTAGCTATTTTTTCTC…
37	Bactrocera	cucurbitae	Tanzania	RMCA 1345	>Bactrocera_cucurbitae_Tanzania_1345_RMCA	CATTATATTTTATTTTCGGAGCTTGAGCAGGTATAGTGGGAACATCTCTTAGAATCTTAGTCCGGGCAGAACTGGGTCACCCAGGAGCTTTAATCGGAGATGATCAAATCTATAATGTCATCGTAACAGCTCATGCATTTGTTATGATTTTTTTCATAGTGATACCTATTATAATTGGAGGATTTGGAAATTGACTAGTACCCCTAATACTAGGAGCGCCAGATATAGCATTCCCTCGAATGAATAATATAAGATTTTGATTATTACCTCCCTCTCTTACATTACTTTTAGTGAGCAGTATAGTAGAAAACGGAGCTGGTACAGGTTGAACTGTTTATCCTCCCCTTTCATCAATTATCGCTCATGGTGGAGCCTCAGTTGATTTAGCTATTTTTTCTC…
38	Bactrocera	cucurbitae	Togo	JEMU AB33598845	>Bactrocera_cucurbitae_Togo_AB33598845_JEMU	CATTATATTTTATTTTCGGAGCTTGAGCAGGTATAGTGGGAACATCTCTTAGAATCTTAGTCCGGGCAGAACTGGGTCACCCAGGAGCTTTAATCGGAGATGATCAAATCTATAATGTCATCGTAACAGCTCATGCATTTGTTATGATTTTTTTCATAGTGATACCTATTATAATTGGAGGATTTGGAAATTGACTAGTACCCCTAATACTAGGAGCGCCAGATATAGCATTCCCTCGAATGAATAATATAAGATTTTGATTATTACCTCCCTCTCTTACATTACTTTTAGTGAGCAGTATAGTAGAAAACGGAGCTGGTACAGGTTGAACTGTTTATCCTCCCCTTTCATCAATTATCGCTCATGGTGGAGCCTCAGTTGATTTAGCTATTTTTTCTC…
39	Bactrocera	cucurbitae	Togo	JEMU AB33598851	>Bactrocera_cucurbitae_Togo_AB33598851_JEMU	catTaTATTTTATTTTCGGAGCTTGAGCAGGTATAGTGGGAACATCTCTTAGAATTTTAGTTCGGGCAGAATTGGGTCACCCAGGAGCTTTAATTGGAGATGACCAAATCTATAATGTCATCGTAACAGCTCATGCATTTGTTATAATTTTTTTCATAGTGATACCTATTATAATTGGAGGATTTGGAAATTGACTAGTACCCCTAATACTAGGAGCGCCAGATATAGCATTCCCTCGAATGAATAATATAAGATTTTGATTATTACCTCCCTCTCTTACATTACTTTTAGTGAGCAGTATAGTAGAAAACGGAGCTGGTACAGGTTGAACTGTTTATCCTCCCCTTTCATCAATTATCGCTCATGGTGGAGCCTCAGTTGATTTAGCTATTTTTTCTC…
40	Bactrocera	cucurbitae	unknown	BOLD GBDP1912 6 DQ006865	>Bactrocera_cucurbitae_unknown_GBDP1912_06_DQ006865_BOLD	CATTATATTTTATTTTCGGAGCTTGAGCAGGTATAGTGGGAACATCTCTTAGAATCTTAGTCCGGGCAGAACTGGGTCACCCAGGAGCTTTAATCGGAGATGATCAAATCTATAATGTCATCGTAACAGCTCATGCATTTGTTATGATTTTTTTCATAGTGATACCTATTATAATTGGAGGATTTGGAAATTGACTAGTACCCCTAATACTAGGAGCGCCAGATATAGCATTCCCTCGAATGAATAATATAAGATTTTGATTATTACCTCCCTCTCTTACATTACTTTTAGTGAGCAGTATAGTGGAAAACGGAGCTGGTACAGGTTGAACTGTTTATCCTCCCCTTTCATCAATTATCGCTCATGGTGGAGCCTCAGTTGATTTAGCTATTTTTTCTC…
41	Bactrocera	cucurbitae	unknown	BOLD GBDP1922 6 DQ006875	>Bactrocera_cucurbitae_unknown_GBDP1922_06_DQ006875_BOLD	CATTATATTTTATTTTCGGAGCTTGAGCAGGTATAGTGGGAACATCTCTTAGAATCTTAGTCCGGGCAGAACTGGGTCACCCAGGAGCTTTAATCGGAGATGATCAAATCTATAATGTCATCGTAACAGCTCATGCATTTGTTATGATTTTTTTCATAGTGATACCTATTATAATTGGAGGATTTGGAAATTGACTAGTACCCCTAATACTAGGAGCGCCAGATATAGCATTCCCTCGAATGAATAATATAAGATTTTGATTATTACCTCCCTCTCTTACATTACTTTTAGTGAGCAGTATAGTAGAAAACGGAGCTGGTACAGGTTGAACTGTTTATCCTCCCCTTTCATCAATTATCGCTCATGGTGGAGCCTCAGTTGATTTAGCTATTTTTTCTC…
42	Bactrocera	cucurbitae	unknown	BOLD GBDP1923 6 DQ006876	>Bactrocera_cucurbitae_unknown_GBDP1923_06_DQ006876_BOLD	CATTATATTTTATTTTCGGAGCTTGAGCAGGTATAGTGGGAACATCTCTTAGAATCTTAGTCCGGGCAGAACTGGGTCACCCAGGAGCTTTAATCGGAGATGATCAAATCTATAATGTCATCGTAACAGCTCATGCATTTGTTATGATTTTTTTCATAGTGATACCTATTATAATTGGAGGATTTGGAAATTGACTAGTACCCCTAATACTAGGAGCGCCAGATATAGCATTCCCTCGAATGAATAATATAAGATTTTGATTATTACCTCCCTCTCTTACATTACTTTTAGTGAGCAGTATAGTAGAAAACGGAGCTGGTACAGGTTGAACTGTTTATCCTCCCCTTTCATCAATTATCGCTCATGGTGGAGCCTCAGTTGATTTAGCTATTTTTTCTC…
43	Bactrocera	invadens	Congo DR	JEMU 1078	>Bactrocera_invadens_CongoDR_1078_JEMU	----------------------------------------------------------------------------------------------CGGTGACGATCAAATTTATAATGTAATTGTAACAGCTCATGCTTTCGTAATAATTTTCTTTATAGTTATACCAATTATAATTGGTGGATTTGGAAATTGACTTGTTCCTTTAATATTAGGAGCTCCCGATATAGCATTTCCACGAATGAATAATATAAGATTTTGACTATTACCTCCTTCCCTTACATTACTATTAGTAAGAAGTATAGTAGAAAACGGAGCTGGTACAGGTTGAACAGTTTACCCACCCCTATCATCTGTTATTGCACACGGAGGAGCTTCAGTTGACCTAGCTATTTTTTCAC…
44	Bactrocera	invadens	Guinea	JEMU AB31536610	>Bactrocera_invadens_Guinea_AB31536610_JEMU	CTTTATATTTTATCTTCGGAGCCTGAGCAGGAATAGTAGGAACATCCCTTAGAATTTTAGTCCGAGCTGAACTCGGTCACCCAGGAGCTTTAATCGGTGACGATCAAATTTATAATGTAATTGTAACAGCTCATGCTTTCGTAATAATTTTCTTTATAGTTATACCAATTATAATTGGTGGATTTGGAAATTGACTTGTTCCTTTAATATTAGGAGCTCCCGATATAGCATTTCCACGAATGAATAATATAAGATTTTGACTATTACCTCCTTCCCTTACATTACTATTAGTAAGAAGTATAGTAGAAAACGGAGCTGGTACAGGTTGAACAGTTTACCCACCCCTATCATCTGTTATTGCACACGGAGGAGCTTCAGTTGACCTAGCTATTTTTTCAC…
45	Bactrocera	invadens	Guinea	JEMU AB31537027	>Bactrocera_invadens_Guinea_AB31537027_JEMU	CTTTATATTTTATCTTCGGAGCCTGAGCAGGAATAGTAGGAACATCCCTTAGAATTTTAGTCCGAGCTGAACTCGGTCACCCAGGAGCTTTAATCGGTGACGATCAAATTTATAATGTAATTGTAACAGCTCATGCTTTCGTAATAATTTTCTTTATAGTTATACCAATTATAATTGGTGGATTTGGAAATTGACTTGTTCCTTTAATATTAGGAGCTCCCGATATAGCATTTCCACGAATGAATAATATAAGATTTTGACTATTACCTCCTTCCCTTACATTACTATTAGTAAGAAGTATAGTAGAAAACGGAGCTGGTACAGGTTGAACAGTTTACCCACCCCTATCATCTGTTATTGCACACGGAGGAGCTTCAGTTGACCTAGCTATTTTTTCAC…
46	Bactrocera	invadens	Ivory Coast	RMCA 1081	>Bactrocera_invadens_Ivory_Coast_1081_RMCA	---------------------------------------GAACATCCCTTAGAATTTTAGTCCGAGCTGAACTCGGTCACCCAGGAGCTTTAATCGGTGACGATCAAATTTATAATGTAATTGTAACAGCTCATGCTTTCGTAATAATTTTCTTTATAGTTATACCAATTATAATTGGTGGATTTGGAAATTGACTTGTTCCTTTAATATTAGGAGCTCCCGATATAGCATTTCCACGAATGAATAATATAAGATTTTGACTATTACCTCCTTCCCTTACATTACTATTAGTAAGAAGTATAGTAGAAAACGGAGCTGGTACAGGTTGAACAGTTTACCCACCCCTATCATCTGTTATTGCACACGGAGGAGCTTCAGTTGACCTAGCTATTTTTTCAC…
47	Bactrocera	invadens	Liberia	JEMU AB31515625	>Bactrocera_invadens_Liberia_AB31515625_JEMU	CTTTATATTTTATCTTCGGAGCCTGAGCAGGAATAGTAGGAACATCACTTAGAATTTTAGTCCGAGCTGAACTCGGTCACCCAGGGGCTTTAATCGGTGACGATCAAATTTATAATGTAATTGTAACAGCTCATGCTTTCGTAATAATTTTCTTTATAGTTATACCAATTATAATTGGTGGATTTGGAAATTGACTTGTTCCTTTAATATTAGGAGCTCCCGATATAGCATTTCCACGAATGAATAATATAAGATTTTGATTATTACCTCCTTCCCTTACATTACTATTAGTAAGAAGTATAGTAGAAAACGGAGCTGGTACAGGTTGAACAGTTTACCCACCCCTATCATCTGTTATTGCACACGGAGGAGCTTCAGTTGACCTAGCTATTTTTTCAC…
48	Bactrocera	invadens	Mozambique	JEMU AB32709115	>Bactrocera_invadens_Mozambique_AB32709115_JEMU	CTTTATATTTTATCTTCGGAGCCTGAGCAGGAATAGTAGGAACATCCCTTAGAATTTTAGTCCGAGCTGAACTCGGTCACCCAGGAGCTTTAATCGGTGACGATCAAATTTATAATGTAATTGTAACAGCTCATGCTTTCGTAATAATTTTCTTTATAGTTATACCAATTATAATTGGTGGATTTGGAAATTGACTTGTTCCTTTAATATTAGGAGCTCCCGATATAGCATTTCCACGAATGAATAATATAAGATTTTGACTATTACCTCCTTCCCTTACATTACTATTAGTAAGAAGTATAGTAGAAAACGGAGCTGGTACAGGTTGAACAGTTTACCCACCCCTATCATCTGTTATTGCACACGGAGGAGCTTCAGTTGACCTAGCTATTTTTTCAC…
49	Bactrocera	invadens	Mozambique	JEMU AB33598833	>Bactrocera_invadens_Mozambique_AB33598833_JEMU	CTTTATATTTTATCTTCGGAGCCTGAGCAGGAATAGTAGGAACATCCCTTAGAATTTTAGTCCGAGCTGAACTCGGTCACCCAGGAGCTTTAATCGGTGACGATCAAATTTATAATGTAATTGTAACAGCTCATGCTTTCGTAATAATTTTCTTTATAGTTATACCAATTATAATTGGTGGATTTGGAAATTGACTTGTTCCTTTAATATTAGGAGCTCCCGATATAGCATTTCCACGAATGAATAATATAAGATTTTGACTATTACCTCCTTCCCTTACATTACTATTAGTAAGAAGTATAGTAGAAAACGGAGCTGGTACAGGTTGAACAGTTTACCCACCCCTATCATCTGTTATTGCACACGGAGGAGCTTCAGTTGACCTAGCTATTTTTTCAC…
50	Bactrocera	invadens	Senegal	JEMU AB31515991	>Bactrocera_invadens_Senegal_AB31515991_JEMU	CTTTATATTTTATCTTCGGAGCCTGAGCAGGAATAGTAGGAACATCCCTTAGAATTTTAGTCCGAGCTGAACTCGGTCACCCAGGAGCTTTAATCGGTGACGATCAAATTTATAATGTAATTGTAACAGCTCATGCTTTCGTAATAATTTTCTTTATAGTTATACCAATTATAATTGGTGGATTTGGAAATTGACTTGTTCCTTTAATATTAGGAGCTCCCGATATAGCATTTCCACGAATGAATAATATAAGATTTTGACTATTACCTCCTTCCCTTACATTACTATTAGTAAGAAGTATAGTAGAAAACGGAGCTGGTACAGGTTGAACAGTTTACCCACCCCTATCATCTGTTATTGCACACGGAGGAGCTTCAGTTGACCTAGCTATTTTTTCAC…
51	Bactrocera	invadens	Senegal	JEMU AB31545744	>Bactrocera_invadens_Senegal_AB31545744_JEMU	CTTTATATTTTATCTTCGGAGCCTGAGCAGGAATAGTAGGAACATCCCTTAGAATTTTAGTCCGAGCTGAACTCGGTCACCCAGGAGCTTTAATCGGTGACGATCAAATTTATAATGTAATTGTAACAGCTCATGCTTTCGTAATAATTTTCTTTATAGTTATACCAATTATAATTGGTGGATTTGGAAATTGACTTGTTCCTTTAATATTAGGAGCTCCCGATATAGCATTTCCACGAATGAATAATATAAGATTTTGACTATTACCTCCTTCCCTTACATTACTATTAGTAAGAAGTATAGTAGAAAACGGAGCTGGTACAGGTTGAACAGTTTACCCACCCCTATCATCTGTTATTGCACACGGAGGAGCTTCAGTTGACCTAGCTATTTTTTCAC…
52	Bactrocera	invadens	Sudan	RMCA MB1683	>Bactrocera_invadens_Sudan_MB1683_RMCA	CTTTATATTTTATCTTCGGAGCCTGAGCAGGAATAGTAGGAACATCACTTAGAATTTTAGTCCGAGCTGAACTCGGTCACCCAGGGGCTTTAATCGGTGACGATCAAATTTATAATGTAATTGTAACAGCTCATGCTTTCGTAATAATTTTCTTTATAGTTATACCAATTATAATTGGTGGATTTGGAAATTGACTTGTTCCTTTAATATTAGGAGCTCCCGATATAGCATTTCCACGAATGAATAATATAAGATTTTGATTATTACCTCCTTCCCTTACATTACTATTAGTAAGAAGTATAGTAGAAAACGGAGCTGGTACAGGTTGAACAGTTTACCCACCCCTATCATCTGTTATTGCNCACGGAGGAGCTTCAGTTGACCTAGCTATTTTTTCAC…
53	Bactrocera	invadens	Sudan	RMCA MB1687	>Bactrocera_invadens_Sudan_MB1687_RMCA	CTTTATATTTTATCTTCGGAGCCTGAGCAGGAATAGTAGGAACATCACTTAGAATTTTAGTCCGAGCTGAACTCGGTCACCCAGGGGCTTTAATCGGTGACGATCAAATTTATAATGTAATTGTAACAGCTCATGCTTTCGTAATAATTTTCTTTATAGTTATACCAATTATAATTGGTGGATTTGGAAATTGACTTGTTCCTTTAATATTAGGAGCTCCCGATATAGCATTTCCACGAATGAATAATATAAGATTTTGATTATTACCTCCTTCCCTTACATTACTATTAGTAAGAAGTNNNNNNNNNNNNNNNNNNTGGACAGGTTGAACAGTTTANCCACCCCTATCATCTGTTATTGCNCACGGAGGAGCTTCAGTTGANCNAGCTATTTTTTCAC…
54	Bactrocera	invadens	Sudan	RMCA MB1689	>Bactrocera_invadens_Sudan_MB1689_RMCA	CTTTATATTTTATCTTCGGAGCCTGAGCAGGAATAGTAGGAACATCACTTAGAATTTTAGTCCGAGCTGAACTCGGTCACCCAGGGGCTTTAATCGGTGACGATCAAATTTATAATGTAATTGTAACAGCTCATGCTTTCGTAATAATTTTCTTTATAGTTATACCAATTATAATTGGTGGATTTGGAAATTGACTTGTTCCTTTAATATTAGGAGCTCCCGATATAGCATTTCCACGAATGAATAATATAAGATTTTGATTATTACCTCCTTCCCTTACATTACTATTAGTAAGAAGTATAGTAGAAAACGGAGCTGGTACAGGTTGAACAGTTTACCCACCCCTATCATCTGTTATTGCNCACGGAGGAGCTTCAGTTGACCTAGCTATTTTTTCAC…
55	Bactrocera	invadens	Tanzania	JEMU AB31517462	>Bactrocera_invadens_Tanzania_AB31517462_JEMU	CTTTATATTTTATCTTCGGAGCCTGAGCAGGAATAGTAGGAACATCACTTAGAATTTTAGTCCGAGCTGAACTCGGTCACCCAGGGGCTTTAATCGGTGACGATCAAATTTATAATGTAATTGTAACAGCTCATGCTTTCGTAATAATTTTCTTTATAGTTATACCAATTATAATTGGTGGATTTGGAAATTGACTTGTTCCTTTAATATTAGGAGCTCCCGATATAGCATTTCCACGAATGAATAATATAAGATTTTGATTATTACCTCCTTCCCTTACATTACTATTAGTAAGAAGTATAGTAGAAAACGGAGCTGGTACAGGTTGAACAGTTTACCCACCCCTATCATCTGTTATTGCACACGGAGGAGCTTCAGTTGACCTAGCTATTTTTTCAC…
56	Bactrocera	invadens	Tanzania	JEMU AB31536597	>Bactrocera_invadens_Tanzania_AB31536597_JEMU	CTTTATATTTTATCTTCGGAGCCTGAGCAGGAATAGTAGGAACATCACTTAGAATTTTAGTCCGAGCTGAACTCGGTCACCCAGGGGCTTTAATCGGTGACGATCAAATTTATAATGTAATTGTAACAGCTCATGCTTTCGTAATAATTTTCTTTATAGTTATACCAATTATAATTGGTGGATTTGGAAATTGACTTGTTCCTTTAATATTAGGAGCTCCCGATATAGCATTTCCACGAATGAATAATATAAGATTTTGATTATTACCTCCTTCCCTTACATTACTATTAGTAAGAAGTATAGTAGAAAACGGAGCTGGTACAGGTTGAACAGTTTACCCACCCCTATCATCTGTTATTGCACACGGAGGAGCTTCAGTTGACCTAGCTATTTTTTCAC…
57	Bactrocera	invadens	Togo	JEMU AB33598839	>Bactrocera_invadens_Togo_AB33598839_JEMU	CTTTATATTTTATCTTCGGAGCCTGAGCAGGAATAGTAGGAACATCACTTAGAATTTTAGTCCGAGCTGAACTCGGTCACCCAGGGGCTTTAATCGGTGACGATCAAATTTATAATGTAATTGTAACAGCTCATGCTTTCGTAATAATTTTCTTTATAGTTATACCAATTATAATTGGTGGATTTGGAAATTGACTTGTTCCTTTAATATTAGGAGCTCCCGATATAGCATTTCCACGAATGAATAATATAAGATTTTGATTATTACCTCCTTCCCTTACATTACTATTAGTAAGAAGTATAGTAGAAAACGGAGCTGGTACAGGTTGAACAGTTTACCCACCCCTATCATCTGTTATTGCACACGGAGGAGCTTCAGTTGACCTAGCTATTTTTTCAC…
58	Bactrocera	invadens	Uganda	RMCA 1079	>Bactrocera_invadens_Uganda_1079_RMCA	---------------------------CAGGAATAGTAGGAACATCACTTAGAATTTTAGTCCGAGCTGAACTCGGTCACCCAGGGGCTTTAATCGGTGACGATCAAATTTATAATGTAATTGTAACAGCTCATGCTTTCGTAATAATTTTCTTTATAGTTATACCAATTATAATTGGTGGATTTGGAAATTGACTTGTTCCTTTAATATTAGGAGCTCCCGATATAGCATTTCCACGAATGAATAATATAAGATTTTGATTATTACCTCCTTCCCTTACATTACTATTAGTAAGAAGTATAGTAGAAAACGGAGCTGGTACAGGTTGAACAGTTTACCCACCCCTATCATCTGTTATTGCACACGGAGGAGCTTCAGTTGACCTAGCTATTTTTTCAC…
59	Bactrocera	latifrons	Kenya	RMCA 1051	>Bactrocera_latifrons_Kenya_1051_RMCA	--------------------------------------GGAACCTCTCTTAGAATCCTAGTTCGAGCTGAATTAGGACACCCCGGAGCATTAATCGGAGACGACCAAATTTATAATGTAATCGTAACAGCCCATGCTTTCGTAATAATTTTCTTTATAGTTATACCTATTATAATTGGTGGGTTCGGAAATTGACTCGTTCCCTTAATACTAGGTGCACCAGATATAGCATTCCCACGAATAAACAATATAAGATTTTGGTTACTACCTCCTTCCCTTACACTATTATTAGTGAGAAGCATAGTAGAAAATGGAACTGGTACAGGCTGAACAGTTTACCCTCCCCTATCATCTGTTATTGCTCATGGAGGAGCATCAGTCGATCTAGCTATTTTCTCAT…
60	Bactrocera	latifrons	Tanzania	RMCA 1046	>Bactrocera_latifrons_Tanzania_1046_RMCA	CACTATACTTCATCTTCGGAGCCTGAGCAGGTATAGTAGGAACCTCTCTTAGAATCCTAGTTCGAGCTGAATTAGGACACCCCGGAGCATTAATCGGAGACGACCAAATTTATAATGTAATCGTAACAGCCCATGCTTTCGTAATAATTTTCTTTATAGTTATACCTATTATAATTGGTGGGTTCGGAAATTGACTCGTTCCCTTAATACTAGGTGCACCAGATATAGCATTCCCACGAATAAACAATATAAGATTTTGGTTACTACCTCCTTCCCTTACACTATTATTAGTGAGAAGCATAGTAGAAAATGGAGCTGGTACAGGCTGAACAGTTTACCCTCCCCTATCATCTGTTATTGCTCATGGAGGAGCATCAGTCGATCTAGCTATTTTCTCAT…
61	Bactrocera	latifrons	Tanzania	RMCA 1047	>Bactrocera_latifrons_Tanzania_1047_RMCA	CACTATACTTCATCTTCGGAGCCTGAGCAGGTATAGTAGGAACCTCTCTTAGAATCCTAGTTCGAGCTGAATTAGGACACCCCGGAGCATTAATCGGAGACGACCAAATTTATAATGTAATCGTAACAGCCCATGCTTTCGTAATAATTTTCTTTATAGTTATACCTATTATAATTGGTGGGTTCGGAAATTGACTCGTTCCCTTAATACTAGGTGCACCAGATATAGCATTCCCACGAATAAACAATATAAGATTTTGGTTACTACCTCCTTCCCTTACACTATTATTAGTGAGAAGCATAGTAGAAAATGGAACTGGTACAGGCTGAACAGTTTACCCTCCCCTATCATCTGTTATTGCTCATGGAGGAGCATCAGTCGATCTAGCTATTTTCTCAT…
62	Bactrocera	latifrons	Tanzania	RMCA 1048	>Bactrocera_latifrons_Tanzania_1048_RMCA	CACTATACTTCATCTTCGGAGCCTGAGCAGGTATAGTAGGAACCTCTCTTAGAATCCTAGTTCGAGCTGAATTAGGACACCCCGGAGCATTAATCGGAGACGACCAAATTTATAATGTAATCGTAACAGCCCATGCTTTCGTAATAATTTTCTTTATAGTTATACCTATTATAATTGGTGGGTTCGGAAATTGACTCGTTCCCTTAATACTAGGTGCACCAGATATAGCATTCCCACGAATAAACAATATAAGATTTTGGTTACTACCTCCTTCCCTTACACTATTATTAGTGAGAAGCATAGTAGAAAATGGAGCTGGTACAGGCTGAACAGTTTACCCTCCCCTATCATCTGTTATTGCTCATGGAGGAGCATCAGTCGATCTAGCTATTTTCTCAT…
63	Bactrocera	latifrons	Tanzania	RMCA 1049	>Bactrocera_latifrons_Tanzania_1049_RMCA	CACTATACTTCATCTTCGGAGCCTGAGCAGGTATAGTAGGAACCTCTCTTAGAATCCTAGTTCGAGCTGAATTAGGACACCCCGGAGCATTAATCGGAGACGACCAAATTTATAATGTAATCGTAACAGCCCATGCTTTCGTAATAATTTTCTTTATAGTTATACCTATTATAATTGGTGGGTTCGGAAATTGACTCGTTCCCTTAATACTAGGTGCACCAGATATAGCATTCCCACGAATAAACAATATAAGATTTTGGTTACTACCTCCTTCCCTTACACTATTATTAGTGAGAAGCATAGTAGAAAATGGAGCTGGTACAGGCTGAACAGTTTACCCTCCCCTATCATCTGTTATTGCTCATGGAGGAGCATCAGTCGATCTAGCTATTTTCTCAT…
64	Bactrocera	latifrons	Tanzania	RMCA 1050	>Bactrocera_latifrons_Tanzania_1050_RMCA	CACTATACTTCATCTTCGGAGCCTGAGCAGGTATAGTAGGAACCTCTCTTAGAATCCTAGTTCGAGCTGAATTAGGACACCCCGGAGCATTAATCGGAGACGACCAAATTTATAATGTAATCGTAACAGCCCATGCTTTCGTAATAATTTTCTTTATAGTTATACCTATTATAATTGGTGGGTTCGGAAATTGACTCGTTCCCTTAATACTAGGTGCACCAGATATAGCATTCCCACGAATAAACAATATAAGATTTTGGTTACTACCTCCTTCCCTTACACTATTATTAGTGAGAAGCATAGTAGAAAATGGAGCTGGTACAGGCTGAACAGTTTACCCTCCCCTATCATCTGTTATTGCTCATGGAGGAGCATCAGTCGATCTAGCTATTTTCTCAT…
65	Bactrocera	latifrons	Tanzania	RMCA 715	>Bactrocera_latifrons_Tanzania_715_RMCA	CACTATACTTCATCTTCGGAGCCTGAGCAGGTATAGTAGGAACCTCTCTTAGAATCCTAGTTCGAGCTGAATTAGGACACCCCGGAGCATTAATCGGAGACGACCAAATTTATAATGTAATCGTAACAGCCCATGCTTTCGTAATAATTTTCTTTATAGTTATACCTATTATAATTGGTGGGTTCGGAAATTGACTCGTTCCCTTAATACTAGGTGCACCAGATATAGCATTCCCACGAATAAACAATATAAGATTTTGGTTACTACCTCCTTCCCTTACACTATTATTAGTGAGAAGCATAGTAGAAAATGGAACTGGTACAGGCTGAACAGTTTACCCTCCCCTATCATCTGTTATTGCTCATGGAGGAGCATCAGTCGATCTAGCTATTTTCTCAT…
66	Bactrocera	mesomelas	Cameroon	JEMU 718	>Bactrocera_mesomelas_Cameroon_718_JEMU	-----------------------------------------------------------------------------CACCCTGGAGCTTTAATTGGAGATGACCAAATTTATAACGTAATTGTAACTGCCCATGCTTTCGTAATAATTTTCTTTATAGTTATACCTATTATAATTGGAGGATTTGGAAATTGATTAGTTCCTTTAATATTAGGAGCACCAGATATAGCTTTCCCACGAATAAATAATATAAGATTTTGATTATTACCTCCCTCTCTTACCCTACTATTAGTAAGCAGTATAGTAGAAAATGGAGCTGGTACAGGTTGAACTGTATACCCACCACTATCCTCTATCATCGCTCATGGAGGAGCATCTGTTGATTTAGCTATCTTCTCAC…
67	Bactrocera	mesomelas	Cameroon	JEMU 969	>Bactrocera_mesomelas_Cameroon_969_JEMU	-----------------------------------------------------------------------------------------------------------------------ATTGTAACTGCCCATGCTTTCGTAATAATTTTCTTTATAGTTATACCTATTATAATTGGAGGATTTGGAAATTGATTAGTTCCTTTAATATTAGGAGCACCAGATATAGCTTTCCCACGAATAAATAATATAAGATTTTGATTATTACCTCCCTCTCTTACCCTACTATTAGTAAGCAGTATAGTAGAAAATGGAGCTGGTACAGGTTGAACTGTATACCCACCACTATCCTCTATCATCGCTCATGGAGGAGCATCTGTTGATTTAGCTATCTTCTCAC…
68	Bactrocera	mesomelas	Ghana	JEMU AB31517457	>Bactrocera_mesomelas_Ghana_AB31517457_JEMU	CCCTTTATTTTATTTTCGGAGCCTGAGCAGGAATAGTTGGTACATCTCTTAGAATTTTAGTTCGAGCAGAACTTGGACACCCTGGAGCTTTAATTGGAGATGATCAAATTTATAATGTAATTGTAACTGCCCATGCTTTCGTAATAATTTTCTTTATAGTTATACCTATTATAATTGGAGGATTTGGAAATTGATTAGTTCCTTTAATACTAGGAGCACCAGATATAGCTTTCCCACGAATAAATAATATAAGATTTTGATTATTACCTCCCTCTCTTACCCTACTATTAGTAAGCAGTATAGTAGAAAATGGAGCTGGTACAGGTTGAACTGTATACCCACCACTATCCTCTATCATCGCTCATGGAGGAGCATCTGTTGATTTAGCTATCTTCTCAC…
69	Bactrocera	mesomelas	Ghana	JEMU AB31525621	>Bactrocera_mesomelas_Ghana_AB31525621_JEMU	CCCTTTATTTTATTTTCGGAGCCTGAGCAGGAATAGTTGGTACATCTCTTAGAATTTTGGTTCGAGCAGAACTTGGACACCCTGGAGCTTTAATTGGAGATGACCAAATTTATAACGTAATTGTTACTGCCCATGCTTTCGTAATAATTTTCTTTATAGTTATACCTATTATAATTGGAGGATTTGGAAATTGATTAGTTCCTTTAATACTAGGAGCACCAGATATAGCTTTCCCACGAATAAATAATATAAGATTTTGATTATTACCTCCCTCTCTTACCCTACTATTAGTAAGCAGTATAGTAGAAAATGGAGCTGGTACAGGTTGAACTGTATACCCACCACTATCCTCTATCATCGCTCATGGAGGAGCATCTGTTGATTTAGCTATCTTCTCAC…
70	Bactrocera	mesomelas	Ivory Coast	RMCA 710	>Bactrocera_mesomelas_Ivory_Coast_710_RMCA	CCCTTTATTTTATTTTCGGAGCCTGAGCAGGAATAGTTGGTACATCTCTTAGAATTTTGGTTCGAGCAGAACTTGGACACCCTGGAGCTTTAATTGGAGATGACCAAATTTATAACGTAATTGTTACTGCCCATGCTTTCGTAATAATTTTCTTTATAGTTATACCTATTATAATTGGAGGATTTGGAAATTGATTAGTTCCTTTAATACTAGGAGCACCAGATATAGCTTTCCCACGAATAAATAATATAAGATTTTGATTATTACCTCCCTCTCTTACCCTACTATTAGTAAGCAGTATAGTAGAAAATGGAGCTGGTACAGGTTGAACTGTATACCCACCACTATCCTCTATCATCGCTCATGGAGGAGCATCTGTTGATTTAGCTATCTTCTCAC…
71	Bactrocera	montyanus	La Réunion	JEMU 1155	>Bactrocera_montyanus_La_Reunion_1155_JEMU	CTTTATATTTTATTTTCGGAGCCTGAGCAGGAATAGTTGGTACATCTCTTAGTATTTTAGTTCGAGCAGAGTTAGGTCATCCTGGAGCATTAATTGGGGATGATCAAATTTATAATGTAATTGTGACTGCTCACGCTTTCGTAATAATTTTTTTCATAGTTATACCTATTATAATCGGAGGATTTGGAAATTGATTAGTCCCTTTAATACTAGGAGCACCAGATATAGCTTTCCCACGAATAAATAATATAAGATTCTGATTACTACCCCCCTCTCTCACCCTATTGTTAGTTAGCAGCATGGTAGAAAACGGAGCCGGTACAGGTTGAACCGTATATCCACCTCTATCATCTATTATTGCCCATGGAGGAGCATCTGTCGATCTAGCTATCTTTTCAC…
72	Bactrocera	munroi	Kenya	RMCA 1054	>Bactrocera_munroi_Kenya_1054_RMCA	CTTTATATTTCATTTTCGGGGCCTGAGCAGGAATAGTTGGTACATCCCTTAGAATCTTAGTTCGAGCAGAGTTAGGTCATCCTGGAGCATTAATTGGAGACGATCAAATTTACAATGTAATTGTAACTGCTCACGCTTTCGTAATAATTTTTTTCATAGTTATACCTATTATAATTGGAGGATTTGGAAATTGATTAGTCCCTTTAATACTAGGAGCACCAGATATAGCTTTCCCCCGAATAAATAATATAAGATTCTGATTACTACCTCCCTCTCTCACTCTATTGTTAGTCAGCAGCATGGTAGAAAACGGAGCTGGTACAGGTTGAACTGTATATCCACCCCTATCATCTATTATCGCCCATGGAGGAGCATCTGTCGATCTAGCTATCTTTTCAC…
73	Bactrocera	oleae	Greece	BOLD GBDP1935 6 DQ011886	>Bactrocera_oleae_Greece_GBDP1935_06_DQ011886_BOLD	CTTTATACTTCATTTTTGGAGCCTGAGCAGGAATAGTTGGCACATCTCTTAGAATTTTAATTCGAGCAGAACTAGGTCATCCTGGAGCATTAATTGGAGATGATCAAATTTATAATGTAATTGTAACTGCTCACGCTTTCGTAATAATTTTTTTCATAGTTATACCTATTATAATCGGGGGGTTTGGAAATTGATTAGTCCCTTTAATATTAGGGGCACCCGATATGGCATTCCCCCGAATAAATAATATAAGATTCTGGTTATTACCCCCTTCTCTCACTCTATTGTTAGTCAGCAGCATAGTGGAAAACGGAGCTGGTACAGGTTGAACTGTTTACCCTCCTCTTTCTTCTATTATTGCCCACGAAGGAGCATCTGTCGATCTAGCCATCTTTTCTC…
74	Bactrocera	oleae	Kenya	JEMU 1056	>Bactrocera_oleae_Kenya_1056_JEMU	CTTTATACTTCATTTTCGGAGCCTGAGCAGGAATAGTTGGCACATCTCTTAGAATTTTAGTTCGAGCAGAACTAGGTCATCCTGGAGCATTAATTGGAGATGATCAAATTTATAATGTAATTGTAACTGCTCACGCTTTCGTAATAATTTTTTTCATAGTTATACCTATTATAATCGGGGGGTTTGGAAATTGATTAGTCCCTTTAATATTAGGGGCACCAGATATGGCATTCCCCCGAATAAATAATATAAGATTCTGGTTATTACCCCCTTCTCTCACTCTATTGTTAGTCAGCAGCATAGTGGAAAACGGAGCCGGTACAGGTTGAACTGTATACCCACCATTATCATCTATTATTGCACATGGAGGAGCATCTGTCGATCTAGCCATCTTTTCAC…
75	Bactrocera	oleae	Kenya	JEMU 1156	>Bactrocera_oleae_Kenya_1156_JEMU	CTTTATACTTCATTTTCGGAGCCTGAGCAGGAATAGTTGGCACATCTCTTAGAATTTTAGTTCGAGCAGAACTAGGTCATCCTGGAGCATTAATTGGAGATGATCAAATTTATAATGTAATTGTAACTGCTCACGCTTTCGTAATAATTTTTTTCATAGTTATACCTATTATAATCGGGGGGTTTGGAAATTGATTAGTCCCTTTAATATTAGGGGCACCAGATATGGCATTCCCCCGAATAAATAATATAAGATTCTGGTTATTACCCCCTTCTCTCACTCTATTGTTAGTCAGCAGCATAGTGGAAAACGGAGCCGGTACAGGTTGAACTGTATACCCACCATTATCATCTATTATTGCACATGGAGGAGCATCTGTCGATCTAGCCATCTTTTCAC…
76	Bactrocera	oleae	unknown	BOLD GBDP2881 6 NC 5333	>Bactrocera_oleae_unknown_GBDP2881_06_NC_005333_BOLD	CTTTATACTTCATTTTCGGAGCCTGAGCAGGAATAGTTGGCACATCTCTTAGAATTTTAGTTCGAGCAGAACTAGGTCATCCTGGAGCATTAATTGGAGATGATCAAATTTATAATGTAATTGTAACTGCTCACGCTTTCGTAATAATTTTTTTCATAGTTATACCTATTATAATCGGGGGGTTTGGAAATTGATTAGTCCCTTTAATATTAGGGGCACCAGATATGGCATTCCCCCGAATAAATAATATAAGATTCTGGTTATTACCCCCTTCTCTCACTCTATTGTTAGTCAGCAGCATAGTGGAAAACGGAGCCGGTACAGGTTGAACTGTATACCCGCCATTATCATCTATTATTGCACATGGAGGAGCATCTGTCGATCTAGCCATCTTTTCAC…
77	Bactrocera	zonata	Egypt	BOLD GBDP2208 6 DQ116360	>Bactrocera_zonata_Egypt_GBDP2208_06_DQ116360_BOLD	--------------------------------------------------------TTAGTTCGTGCTGAGCTAGGACACCCCGGAGCACTAATTGGAGATGATCAGATTTATAATGTAATTGTAACAGCACACGCTTTCGTAATAATTTTCTTTATAGTAATACCTATTATAATTGGAGGATTTGGAAATTGACTTGTTCCCCTAATATTAGGAGCACCTGACATAGCATTCCCACGAATGAATAATATAAGATTTTGATTATTACCTCCTTCCCTTACGCTGCTATTAGTGAGAAGTATAGTAGAAAATGGGGCTGGTACAGGTTGAACAGTTTATCCTCCCCTATCATCTGTTATTGCTCATGGAGGAGCTTCAGTTGATCTAGCTATTTTCTCAC…
78	Bactrocera	zonata	Egypt	BOLD GBDP2209 6 DQ116361	>Bactrocera_zonata_Egypt_GBDP2209_06_DQ116361_BOLD	--------------------------------------------------------TTAGTTCGTGCTGAGCTAGGACACCCCGGAGCACTAATTGGAGATGATCAGATTTATAATGTAATTGTAACAGCACACGCTTTCGTAATAATTTTCTTTATAGTAATACCTATTATAATTGGAGGATTTGGAAATTGACTTGTTCCCCTAATATTAGGAGCACCTGACATAGCATTCCCACGAATGAATAATATAAGATTTTGATTATTACCTCCTTCCCTTACGCTGCTATTAGTGAGAAGTATAGTAGAAAATGGNGCTGGTACAGGTTGAACAGTTTATCCTCCCCTATCATCTGTTATTGCTCANGGAGGAGCTTCAGTTGATCTAGCTATTTTCTCAC…
79	Bactrocera	zonata	India	BOLD GBDP2210 6 DQ116362	>Bactrocera_zonata_India_GBDP2210_06_DQ116362_BOLD	--------------------------------------------------------TTAGTTCGTGCTGAACTAGGACACCCCGGAGCACTAATTGGAGATGATCAGATTTATAATGTAATTGTAACAGCACACGCTTTCGTAATAATTTTCTTTATAGTAATACCTATTATAATTGGAGGATTTGGAAATTGACTTGTTCCCCTAATATTAGGAGCACCCGACATAGCATTCCCACGAATGAATAATATAAGATTTTGACTATTACCTCCTTCCCTTACGCTGCTATTAGTGAGAAGTATAGTAGAAAACGGAGCTGGTACAGGTTGAACAGTTTATCCCCCCCTATCATCTGTTATTGCTCACGGAGGAGCTTCAGTTGATCTAGCTATTTTCTCAC…
80	Bactrocera	zonata	La Réunion	JEMU AB31509419	>Bactrocera_zonata_La_Reunion_AB31509419_JEMU	CCTTATATTTTATTTTCGGAGCCTGAGCAGGTATAGTTGGAACATCTCTTAGAATTTTAGTTCGTGCTGAACTAGGACACCCCGGAGCACTAATTGGAGATGATCAGATTTATAATGTAATTGTAACAGCACACGCTTTCGTAATAATTTTCTTTATAGTAATACCTATTATAATTGGAGGATTTGGAAATTGACTTGTTCCCCTAATATTAGGAGCACCCGACATAGCATTCCCACGAATGAATAATATAAGATTTTGATTATTACCTCCTTCCCTTACGCTGCTATTAGTGAGAAGTATAGTAGAAAACGGAGCTGGTACAGGTTGAACAGTTTATCCTCCCCTATCATCTGTTATTGCTCACGGAGGAGCTTCAGTTGATCTAGCTATTTTCTCAC…
81	Bactrocera	zonata	La Réunion	JEMU AB31536748	>Bactrocera_zonata_La_Reunion_AB31536748_JEMU	CCTTATATTTTATTTTCGGAGCCTGAGCAGGTATAGTTGGAACATCTCTTAGAATTTTAGTTCGTGCTGAACTAGGACACCCCGGAGCACTAATTGGAGATGATCAGATTTATAATGTAATTGTAACAGCACACGCTTTCGTAATAATTTTCTTTATAGTAATACCTATTATAATTGGAGGATTTGGAAATTGACTTGTTCCCCTAATATTAGGAGCACCCGACATAGCATTCCCACGAATGAATAATATAAGATTTTGATTATTACCTCCTTCCCTTACGCTGCTATTAGTGAGAAGTATAGTAGAAAACGGAGCTGGTACAGGTTGAACAGTTTATCCTCCCCTATCATCTGTTATTGCTCACGGAGGAGCTTCAGTTGATCTAGCTATTTTCTCAC…
82	Bactrocera	zonata	La Réunion	BOLD GBDP2205 6 DQ116357	>Bactrocera_zonata_La_Reunion_GBDP2205_06_DQ116357_BOLD	--------------------------------------------------------TTAGTTCGTGCTGAACTAGGACACCCCGGAGCACTAATTGGAGATGATCAGATTTATAATGTAATTGTAACAGCACACGCTTTCGTAATAATTTTCTTTATAGTAATACCTATTATAATTGGAGGATTTGGAAATTGACTTGTTCCCCTAATATTAGGAGCACCCGACATAGCATTCCCACGAATGAATAATATAAGATTTTGATTATTACCTCCTTCCCTTACGCTGCTATTAGTGAGAAGTATAGTAGAAAACGGAGCTGGTACAGGTTGAACAGTTTATCCTCCCCTATCATCTGTTATTGCTCACGGAGGAGCTTCAGTTGATCTAGCTATTTTCTCAC…
83	Bactrocera	zonata	Mauritius	JEMU 1158	>Bactrocera_zonata_Mauritius_1158_JEMU	CCTTATATTTTATTTTCGGAGCCTGAGCAGGTATAGTTGGAACATCCCTTAGAATTTTAGTTCGTGCTGAGCTAGGACATCCCGGAGCACTAATTGGAGATGATCAGATTTATAATGTAATTGTAACAGCACACGCTTTCGTAATAATTTTCTTTATAGTAATACCTATTATAATTGGAGGATTTGGAAATTGACTTGTTCCCCTAATATTAGGAGCACCCGACATAGCATTCCCACGAATGAATAATATAAGATTTTGATTATTACCTCCTTCCCTTACGCTGCTATTAGTGAGAAGTATAGTAGAAAACGGAGCTGGTACAGGTTGAACAGTTTATCCTCCCCTATCATCTGTTATTGCTCACGGAGGAGCTTCAGTTGATCTAGCTATTTTCTCAC…
84	Bactrocera	zonata	Pakistan	BOLD GBDP2207 6 DQ116359	>Bactrocera_zonata_Pakistan_GBDP2207_06_DQ116359_BOLD	--------------------------------------------------------------CGTGCTGATTTAGGACACCCCGGAGCNNTAATNGGAGATGATCAGATTTATAATGTAATTGTAACAGCACACGCTTTCGTAATAATTTTCTTTATAGTAATACCTATTATAATTGGAGGATTTGGAAATTGACTTGTTCCNNTAATATTAGGAGCACCCGACATAGCATTCCCACGAATGAATAATATAAGATTTTGATTATTACCTCCTTCCCTTACGNTNCTATTAGTGAGAAGTATAGTAGAAAACGGAGCTGGTACAGGTTGAACAGTTTATCCTCCCCTATCATCTGTTATTGCTCACGGAGGAGCTTCAGTTGATCTAGCTATTTTCTCAC…
85	Bistrispinaria	magniceps	Tanzania	RMCA 1554	>Bistrispinaria_magniceps_Tanzania_1554_RMCA	CTTTATACTTTATTTTCGGAGCATGAGCTGGAATAGTTGGCACATCTCTAAGAATTCTAATTCGAGCTGAACTAGGTCATCCAGGAGCTTTAATCGGAGATGATCAAATTTATAATGTAATTGTAACCGCCCATGCTTTTGTCATAATTTTTTTTATAGTTATACCAATTATAATTGGTGGATTTGGTAATTGATTAGTCCCCCTTATACTAGGGGCCCCAGACATAGCCTTTCCACGAATAAATAATATAAGTTTCTGATTACTACCCCCCTCTCTAACTTTACTCTTAACCAGTAGTATAGTAGAAAATGGGGCTGGCACAGGATGAACTGTATACCCACCCCTATCGTCAACCATCGCTCATAGAGGAGCATCAGTTGATTTAGCAATTTTTTCAT…
86	Capparimyia	aenigma	Kenya	RMCA 1004	>Capparimyia_aenigma_Kenya_1004_RMCA	CTTTATATTTTATTTTCGGAGCTTGAGCAGGAATAGTTGGAACATCCCTTAGAATTTTAATTCGAGCTGAATTAGGGCACCCAGGAGCTTTAATTGGAGATGATCAAATTTACAATGTAATTGTTACTGCTCACGCTTTTGTTATAATTTTTTTTATAGTTATACCTATTATAATTGGTGGATTTGGAAATTGATTAGTTCCCCTAATATTAGGGGCCCCAGACATAGCATTTCCACGAATAAATAATATAAGTTTTTGATTATTACCCCCTTCTTTAACCCTTCTTTTAGTGAGAAGAATAGTAGAAAACGGGGCTGGAACAGGATGAACAGTTTACCCTCCACTATCTTCTGTAATTGCTCATGGTGGTGCATCAGTTGATTTAGCAATTTTTTCAT…
87	Capparimyia	aenigma	Kenya	JEMU 1121	>Capparimyia_aenigma_Kenya_1121_JEMU	----------------------------------------------------------------------------------------------------------------------------------------TTTTGTTATAATTTTTTTTATAGTTATACCTATTATAATCGGTGGATTTGGAAATTGATTAGTTCCCCTAATATTAGGGGCCCCAGACATAGCATTTCCACGAATAAATAATATAAGTTTTTGATTATTACCCCCTTCTTTAACCCTTCTTTTAGTGAGAAGAATAGTAGAAAACGGGGCTGGAACAGGATGAACAGTTTACCCTCCACTATCTTCTGTAATTGCTCATGGTGGAGCATCAGTTGATTTAGCAATTTTTTCAT…
88	Capparimyia	bipustulata	Kenya	RMCA 1122	>Capparimyia_bipustulata_Kenya_1122_RMCA	CTTTATATTTTATTTTCGGGGCTTGAGCTGGAATAGTAGGAACATCTCTTAGAATCCTAATTCGAGCTGAACTTGGTCATCCTGGTGCTTTAATTGGTGATGATCAAATTTATAATGTAATTGTAACTGCCCATGCTTTTGTAATAATTTTTTTTATAGTTATACCTATTATAATTGGAGGATTTGGAAATTGATTAGTTCCTTTAATATTAGGAGCTCCAGATATAGCATTTCCTCGAATAAATAATATAAGTTTTTGACTTCTTCCTCCTTCTCTTACACTACTTTTAGTGAGCAGAATAGTAGAAAATGGAGCTGGTACAGGTTGAACAGTTTACCCTCCCCTATCTTCTGTAATTGCTCATGGAGGAGCTTCAGTTGATTTAGCAATTTTTTCTT…
89	Capparimyia	melanaspis	Kenya	RMCA 100	>Capparimyia_melanaspis_Kenya_100_RMCA	CTTTATATTTTATTTTCGGAGCTTGAGCAGGTATAGTAGGAACATCTCTTAGAATTTTAATTCGAGCTGAATTAGGGCACCCAGGAGCTTTAATTGGAGATGATCAAATCTATAATGTAATTGTTACTGCTCATGCTTTTGTAATAATTTTTTTTATAGTTATACCTATTATAATTGGTGGATTTGGAAATTGATTAGTTCCTTTAATATTAGGAGCACCAGATATAGCATTTCCACGAATAAATAACATAAGTTTTTGATTACTACCCCCTTCTTTAACCCTTCTTTTAGTGAGAAGAATAGTAGAAAACGGAGCTGGAACAGGATGAACAGTTTACCCACCACTATCATCTGTAATTGCCCATGGAGGAGCCTCAGTTGATTTAGCAATTTTTTCTT…
90	Capparimyia	melanaspis	Kenya	RMCA 1118	>Capparimyia_melanaspis_Kenya_1118_RMCA	CTTTATATTTTATTTTCGGAGCTTGAGCAGGTATAGTAGGAACATCTCTTAGAATTTTAATTCGAGCTGAATTAGGGCACCCAGGAGCTTTAATTGGAGATGATCAAATCTATAATGTGATTGTTACTGCTCATGCTTTTGTAATAATTTTTTTTATAGTTATACCTATTATAATTGGTGGATTCGGAAATTGATTAGTTCCTTTAATATTAGGAGCACCAGATATAGCATTTCCACGAATAAATAATATAAGTTTTTGATTACTACCCCCTTCTTTAACCCTTCTTTTAGTGAGAAGAATAGTGGAAAACGGAGCTGGAACAGGATGGACAGTCTACCCACCACTATCATCTGTAATAGCCCACGGAGGGGCCTCAGTTGATTTAGCAATTTTTTCTT…
91	Capparimyia	melanaspis	Tanzania	JEMU AB31525641	>Capparimyia_melanaspis_Tanzania_AB31525641_JEMU	CTTTATATTTTATTTTCGGAGCTTGAGCAGGTATAGTAGGAACATCTCTTAGAATTTTAATTCGAGCTGAATTAGGGCACCCAGGAGCTTTAATTGGGGATGATCAAATCTATAATGTAATTGTTACTGCTCATGCTTTTGTAATAATTTTTTTTATAGTTATACCTATTATAATTGGTGGATTTGGAAATTGATTAGTTCCTTTAATATTAGGAGCACCAGATATAGCATTTCCACGAATAAATAATATAAGTTTTTGATTACTACCCCCTTCTTTAACCCTTCTTTTAGTGAGAAGAATAGTAGAAAACGGAGCTGGAACAGGATGAACAGTTTACCCACCACTATCATCTGTAATTGCCCATGGAGGAGCCTCAGTTGATTTAGCAATTTTTTCTT…
92	Capparimyia	melanaspis	Tanzania	JEMU AB31536728	>Capparimyia_melanaspis_Tanzania_AB31536728_JEMU	CTTTATATTTTATTTTCGGAGCTTGAGCAGGTATAGTAGGAACATCTCTTAGAATTTTAATTCGAGCTGAATTAGGACACCCAGGAGCTTTAATTGGGGATGATCAAATCTATAATGTAATTGTTACTGCTCATGCTTTTGTAATAATTTTTTTTATAGTTATACCTATTATAATTGGTGGATTTGGAAATTGATTAGTTCCTTTAATATTAGGAGCACCAGATATAGCATTTCCACGAATAAATAATATAAGTTTTTGATTACTACCCCCTTCTTTAACCCTTCTTTTAGTGAGAAGAATAGTAGAAAACGGAGCTGGAACAGGATGAACAGTCTACCCACCACTATCATCTGTAATTGCCCATGGAGGAGCCTCAGTTGATTTAGCAATTTTTTCTT…
93	Capparimyia	savastani	Greece	JEMU ENT000010687	>Capparimyia_savastani_Greece_RMCAENT000010687_JEMU	CTTTATATTTTATTTTTGGAGCATGAGCTGGAATAGTAGGTACATCTCTTAGAATTTTAATTCGAGCTGAACTTGGTCATCCAGGTGCTTTAATTGGTGATGACCAAATTTATAATGTAATCGTAACTGCTCATGCTTTTGTAATAATTTTCTTTATAGTAATACCTATTATAATTGGAGGATTTGGAAATTGATTAGTTCCTTTAATATTAGGAGCCCCAGATATAGCATTTCCTCGAATAAATAATATAAGTTTTTGACTTCTTCCTCCTTCTCTTACATTACTTTTAGTAAGCAGAATAGTAGAAAACGGAGCTGGTACAGGTTGAACAGTTTACCCTCCACTATCTTCTGTAATTGCTCATGGAGGAGCTTCTGTTGATCTAGCAATTTTTTCTT…
94	Capparimyia	savastani	Israel	RMCA 1120	>Capparimyia_savastani_Israel_1120_RMCA	CTTTATATTTTATTTTTGGAGCATGAGCTGGAATAGTGGGTACATCTCTTAGAATTTTAATTCGAGCTGAACTTGGTCATCCTGGTGCTTTAATTGGTGATGACCAAATTTATAATGTAATCGTAACTGCTCATGCTTTTGTAATAATTTTCTTTATAGTAATACCTATTATAATTGGAGGATTTGGAAATTGATTAGTTCCTTTAATATTAGGAGCCCCAGATATAGCATTTCCTCGAATAAATAATATAAGTTTTTGACTTCTTCCTCCTTCTCTTACATTACTTTTAGTAAGCAGAATAGTAGAAAACGGAGCTGGTACAGGTTGAACAGTTTACCCTCCCCTATCTTCTGTAATTGCTCATGGAGGGGCTTCTGTTGATTTAGCAATTTTTTCTT…
95	Carpophthoromyia	dimidiata	Kenya	JEMU 1005	>Carpophthoromyia_dimidiata_Kenya_1005_JEMU	CTTTATATTTCATTTTCGGTGCCTGAGCAGGTATAGTAGGAACATCCCTTAGAATTCTGATTCGAGCCGAATTAGGTCACCCAGGGGCCTTAATCGGAGATGACCAAATCTATAATGTAATTGTAACTGCCCATGCTTTTGTTATAATTTTCTTTATAGTTATACCCATTATAATCGGAGGGTTTGGTAACTGATTAGTCCCCCTTATACTAGGAGCCCCTGATATAGCATTTCCCCGAATAAATAATATAAGCTTTTGACTATTACCTCCTTCCCTTACATTATTATTAGTAAGCAGAATAGTGGAAAATGGAGCTGGAACAGGCTGAACAGTTTACCCTCCCCTATCATCTGTCATCGCTCATGGAGGAGCCTCTGTTGATCTAGCAATTTTTTCAC…
96	Carpophthoromyia	dimidiata	Tanzania	JEMU AB32708992	>Carpophthoromyia_dimidiata_Tanzania_AB32708992_JEMU	CTTTATATTTTCTCTTCGGAGCTTGAGCAGGTATAGTAGGAACATCCCTTAGAATTTTAATCCGAGCCGAATTGGGCCATCCAGGAGCTTTAATTGGAGATGACCAAATTTATAATGTAATTGTAACTGCCCATGCCTTTGTCATAATTTTCTTTATAGTTATACCCATTATAATCGGAGGATTCGGTAACTGATTAGTACCCCTTATACTAGGAGCGCCCGATATAGCATTCCCTCGGATAAACAATATAAGCTTCTGACTATTGCCCCCTTCTCTCACACTATTATTAGTAAGCAGAATAGTAGAAAATGGAGCTGGAACAGGTTGAACAGTTTATCCCCCCCTATCATCCGTCATCGCTCATGGAGGAGCTTCTGTTGATCTAGCAATTTTTTCAC…
97	Carpophthoromyia	dividua	Congo DR	JEMU AB32740703	>Carpophthoromyia_dividua_CongoDR_AB32740703_JEMU	CTTTATATTTTATCTTCGGAGCTTGAGCTGGAATAGTTGGTACTTCTCTTAGAATTTTAATTCGAGCAGAATTAGGACACCCAGGTGCCTTAATTGGAGATGATCAAATTTATAATGTAATTGTTACCGCTCATGCCTTTGTAATAATTTTTTTTATAGTTATGCCTATTATAATTGGAGGATTTGGAAATTGATTAGTTCCTCTTATATTAGGAGCTCCAGATATAGCATTTCCTCGAATAAATAATATAAGTTTCTGATTATTACCACCTTCCCTTACATTATTATTAGTTAGTAGAATAGTAGAAAATGGAGCTGGAACAGGTTGAACAGTTTATCCTCCGTTATCTTCAGTAATTGCTCATGGAGGAGCCTCTGTTGATCTAGCTATTTTCTCAT…
98	Carpophthoromyia	pseudotritea	Congo DR	JEMU AB32740697	>Carpophthoromyia_pseudotritea_CongoDR_AB32740697_JEMU	ATTTATATTTTATCTTCGGAGCTTGAGCGGGAATAGTTGGTACTTCTCTTAGAATTTTAATTCGAGCAGAATTAGGACATCCAGGTGCTTTAATTGGGGATGACCAAATTTATAATGTAATTGTTACCGCTCATGCCTTTGTTATAATTTTTTTTATAGTTATGCCTATCATAATTGGAGGATTTGGAAACTGATTAGTTCCTCTTATATTAGGAGCTCCAGATATAGCTTTTCCTCGAATAAATAATATAAGTTTCTGATTATTACCACCTTCCCTTACATTATTATTAGTCAGTAGAATAGTAGAAAATGGAGCTGGAACAGGTTGAACAGTTTACCCTCCATTATCTTCAGTAATTGCCCATGGAGGAGCCTCCGTTGATCTAGCTATTTTCTCAT…
99	Carpophthoromyia	pseudotritea	Liberia	RMCA 1719	>Carpophthoromyia_pseudotritea_Liberia_1719_RMCA	CTTTATATTTTATCTTCGGAGCTTGAGCTGGAATAGTTGGTACTTCTCTTAGAATTTTAATTCGAGCAGAATTAGGACATCCAGGTGCCTTAATTGGAGATGATCAAATTTATAATGTAATTGTTACCGCTCATGCCTTTGTTATAATTTTTTTTATAGTTATACCTATTATAATTGGAGGATTTGGAAACTGATTAGTTCCTCTTATATTAGGAGCTCCAGATATAGCTTTTCCTCGAATAAATAATATAAGTTTCTGATTATTACCACCTTCCCTTACATTATTATTAGTCAGTAGAATAGTAGAAAATGGAGCTGGAACAGGTTGAACAGTTTATCCTCCATTATCTTCAGTAATTGCCCATGGAGGAGCCTCCGTTGATCTAGCTATTTTCTCAT…
100	Carpophthoromyia	tessmanni	Congo DR	JEMU AB32740709	>Carpophthoromyia_tessmanni_CongoDR_AB32740709_JEMU	CTTTATATTTTATCTTCGGAGCTTGGGCTGGAATAGTAGGTACTTCTCTTAGAATTTTAATTCGAGCAGAATTAGGACATCCAGGTGCTTTAATTGGAGATGATCAAATTTATAATGTAATTGTTACCGCTCATGCCTTTGTTATAATTTTTTTTATAGTTATACCTATTATAATTGGAGGATTTGGAAATTGATTAGTCCCTCTTATATTAGGAGCCCCAGATATAGCTTTCCCTCGAATAAATAATATAAGTTTTTGATTATTACCACCTTCCCTTACATTATTATTAGTGAGTAGAATAGTAGAAAATGGAGCTGGAACTGGTTGAACTGTTTATCCTCCACTATCTTCAGTAATTGCTCATGGAGGTGCTTCTGTTGATCTAGCTATTTTCTCAT…
101	Carpophthoromyia	vittata	Kenya	JEMU 1123	>Carpophthoromyia_vittata_Kenya_1123_JEMU	CCTTATACTTCATTTTCGGAGCTTGAGCAGGTATAGTAGGAACATCTCTTAGAATTCTAATTCGAGCCGAATTAGGCCACCCAGGAGCCTTAATTGGAGATGACCAAATCTATAATGTAATTGTAACCGCCCATGCTTTTGTTATAATTTTCTTTATAGTTATACCCATCATAATTGGAGGATTTGGCAACTGATTAGTACCCCTTATACTAGGAGCACCCGATATAGCATTCCCCCGAATAAATAACATAAGCTTTTGGCTGTTACCTCCTTCTCTTACATTATTACTAGTAAGTAGAATAGTAGAAAATGGAGCTGGAACAGGTTGAACAGTTTACCCCCCTCTATCATCTGTCATTGCCCATGGAGGGGCCTCTGTTGATCTAGCAATTTTTTCCC…
102	Ceratitis	acicularis	Angola	RMCA MB1596	>Ceratitis_acicularis_Angola_MB1596_RMCA	CTTTATATTTTATTTTTGGAGCATGAGCTGGAATAGTAGGAACATCTCTTAGAATTTTAATTCGAGCTGAATTAGGCCATCCAGGGGCTCTAATTGGAGATGATCAAATTTACAACGTCATTGTCACTGCTCATGCTTTCGTAATAATTTTTTTTATAGTTATACCTATTATAATTGGAGGATTTGGAAATTGACTAGTACCTTTAATACTTGGTGCCCCAGATATAGCATTTCCTCGAATAAATAATATAAGTTTTTGATTACTACCTCCTTCTCTTACATTATTATTAGTAAGTAGCATAGTAGAAAACGGAGCTGGAACAGGTTGAACAGTTTACCCACCCCTTTCTTCTGTAATTGCTCATGGGGGAGCTTCCGTTGACTTAGCAATTTTTTCCC…
103	Ceratitis	aliena	South Africa	JEMU RMCAENT000010688	>Ceratitis_aliena_South_Africa_RMCAENT000010688_JEMU	--------------------------------------------------------------------------------------------------------------------------------------------------------------------------------------------------------------------------------------------CGAATAAATAATATAAGTTTTTGATTATTGCCTCCTTCTCTTACATTATTATTAGTAAGAAGTATAGTGGAAAACGGAGCCGGAACAGGCTGAACAGTATACCCACCACTATCTTCAGTAATTGCTCATGGAGGAGCTTCTGTTGATTTAGCAATTTTTTCTT…
104	Ceratitis	anonae	Benin	JEMU AB31537048	>Ceratitis_anonae_Benin_AB31537048_JEMU	CTTTATATTTTATTTTTGGAGCATGAGCTGGAATAGTAGGAACATCTCTTAGAATTTTAATCCGAGCTGAATTAGGTCACCCAGGAGCACTAATTGGAGATGACCAAATTTATAATGTAATTGTTACTGCTCATGCTTTCGTAATAATTTTTTTTATAGTTATACCTATTATAATTGGAGGGTTTGGAAATTGACTAGTACCTTTAATACTTGGTGCTCCAGATATAGCATTCCCTCGAATAAATAATATAAGTTTTTGATTATTACCTCCTTCTCTTACATTATTATTAGTAAGTAGTATAGTAGAAAATGGAGCTGGAACAGGTTGAACAGTTTACCCTCCCCTTTCTTCTGTAATTGCCCATGGAGGAGCTTCTGTTGACTTAGCAATTTTTTCTC…
105	Ceratitis	anonae	Cameroon	RMCA 17	>Ceratitis_anonae_Cameroon_17_RMCA	CTTTATATTTTATTTTTGGAGCATGAGCTGGAATAGTAGGAACATCTCTTAGAATTTTAATCCGAGCTGAATTAGGTCACCCAGGAGCACTAATTGGAGATGACCAAATTTATAATGTAATTGTTACTGCTCATGCTTTCGTAATAATTTTTTTTATAGTTATACCTATTATAATTGGAGGGTTTGGAAATTGACTAGTACCTTTAATACTTGGTGCTCCAGATATAGCATTCCCTCGAATAAATAATATAAGTTTTTGATTATTACCTCCTTCTCTTACATTATTATTAGTAAGTAGTATAGTAGAAAATGGAGCTGGAACAGGTTGAACAGTTTACCCTCCCCTTTCTTCTGTAATTGCCCATGGAGGAGCTTCTGTTGACTTAGCAATTTTTTCTC…
106	Ceratitis	anonae	Cameroon	RMCA 18	>Ceratitis_anonae_Cameroon_18_RMCA	CTTTATATTTTATTTTTGGAGCATGAGCTGGAATAGTAGGAACATCTCTTAGAATTTTAATCCGAGCTGAATTAGGTCATCCAGGAGCACTAATTGGAGATGACCAAATTTATAATGTAATTGTTACTGCTCATGCTTTCGTAATAATTTTTTTTATAGTAATACCTATTATAATTGGAGGGTTTGGAAATTGACTAGTACCTTTAATACTTGGTGCTCCAGATATAGCATTCCCTCGAATAAATAATATAAGTTTTTGATTATTACCTCCTTCTCTTACATTATTATTAGTAAGTAGTATAGTAGAAAATGGAGCTGGAACAGGTTGAACAGTTTACCCTCCCCTTTCTTCTGTAATTGCCCATGGAGGAGCTTCTGTTGACTTAGCAATTTTTTCTC…
107	Ceratitis	anonae	Cameroon	RMCA 20	>Ceratitis_anonae_Cameroon_20_RMCA	CTTTATATTTTATTTTTGGAGCAATAGCTGGAATAGTAGGAACATCTCTTAGAATTTTAATCCGAGCTGAATTAGGTCATCCAGGAGCACTAATTGGAGATGACCAAATTTATAATGTAATTGTTACTGCTCATGCTTTCGTAATAATTTTTTTTATAGTTATACCTATTATAATTGGAGGGTTTGGAAATTGACTAGTACCTTTAATACTTGGTGCTCCAGATATAGCATTCCCTCGAATAAATAATATAAGTTTTTGATTATTACCTCCTTCTCTTACATTATTATTAGTAAGTAGTATAGTAGAAAATGGAGCTGGAACAGGTTGAACAGTTTACCCTCCCCTTTCTTCTGTAATTGCCCATGGGGGAGCTTCTGTTGACTTAGCAATTTTTTCTC…
108	Ceratitis	anonae	Congo DR	JEMU AB33598855	>Ceratitis_anonae_CongoDR_AB33598855_JEMU	CATTTTATTTTATTTTTGGAGCATGAGCTGGAATAGTAGGAACATCTCTTAGAATTTTAATCCGAGCTGAATTAGGTCATCCAGGAGCACTAATTGGAGATGACCAAATTTATAATGTAATTGTTACTGCTCATGCTTTCGTAATAATTTTTTTTATAGTTATACCTATTATAATTGGAGGGTTTGGAAATTGACTAGTACCTTTAATACTTGGTGCTCCAGATATAGCATTCCCTCGAATAAATAATATAAGTTTTTGATTATTACCCCCTTCTCTTACATTATTATTAGTAAGTAGTATAGTAGAAAATGGAGCTGGGACAGGTTGAACAGTTTACCCTCCCCTTTCTTCTGTAATTGCCCATGGAGGAGCTTCTGTTGACTTAGCAATTTTTTCTC…
109	Ceratitis	anonae	Congo DR	JEMU AB35160691	>Ceratitis_anonae_CongoDR_AB35160691_JEMU	ATTTATATTTTATTTTTGGAGCATGAGCTGGAATAGTAGGAACATCTCTTAGAATTTTAATCCGAGCTGAATTAGGTCACCCAGGAGCACTAATTGGAGATGACCAAATTTATAATGTAATTGTTACTGCTCATGCTTTCGTAATAATTTTTTTTATAGTTATACCTATTATAATTGGAGGGTTTGGAAATTGACTAGTACCTTTAATACTTGGTGCTCCAGATATAGCATTCCCTCGAATAAATAATATAAGTTTTTGATTATTACCTCCTTCTCTTACATTATTATTAGTAAGTAGTATAGTAGAAAATGGAGCTGGAACAGGTTGAACAGTTTACCCTCCCCTTTCTTCTGTAATTGCCCATGGAGGAGCTTCTGTTGACTTAGCAATTTTTTCTC…
110	Ceratitis	anonae	Ghana	JEMU AB33605732	>Ceratitis_anonae_Ghana_AB33605732_JEMU	ATTTATATTTTATTTTTGGAGCATGAGCTGGAATAGTAGGAACATCTCTTAGAATTTTAATCCGAGCTGAATTAGGTCATCCAGGAGCACTAATTGGAGATGACCAAATTTATAATGTAATTGTTACTGCTCATGCTTTCGTAATAATTTTTTTTATAGTTATACCTATTATAATTGGAGGGTTTGGAAATTGACTAGTACCTTTAATACTTGGTGCTCCAGATATAGCATTCCCTCGAATAAATAATATAAGTTTTTGATTATTACCTCCTTCTCTTACATTATTATTAGTAAGTAGTATAGTAGAAAATGGAGCTGGAACAGGTTGAACAGTTTACCCTCCCCTTTCTTCTGTAATTGCCCATGGAGGAGCTTCTGTTGACTTAGCAATTTTTTCTC…
111	Ceratitis	anonae	Kenya	APHIS 10322 3 GA	>Ceratitis_anonae_Kenya_010322_03_GA_APHIS	-----------------GGAGCATGAGCTGGAATAGTAGGAACATCTCTTAGAATTTTAATCCGAGCTGAATTAGGTCACCCAGGAGCACTAATTGGAGATGACCAAATTTATAATGTAATTGTTACTGCTCATGCTTTCGTAATAATTTTTTTTATAGTTATACCTATTATAATTGGAGGGTTTGGAAATTGACTAGTACCTTTAATACTTGGTGCTCCAGATATAGCATTCCCTCGAATAAATAATATAAGTTTTTGATTATTACCTCCTTCTCTTACATTATTATTAGTAAGTAGTATAGTAGAAAATGGAGCTGGAACAGGTTGAACAGTTTACCCTCCCCTTTCTTCTGTAATTGCCCATGGAGGAGCTTCTGTTGACTTAGCAATTTTTTCTC…
112	Ceratitis	anonae	Kenya	APHIS 20330 10 GA	>Ceratitis_anonae_Kenya_020330_10_GA_APHIS	---------------------------CTGGAATAGTAGGAACATCTNTTAGAATTTTAATCCGAGCTGAATTAGGTCACCCAGGAGCACTAATTGGAGATGACCAAATTTATAATGTAATTGTTACTGCTCATGCTTTCGTAATAATTTTTTTTATAGTTATACCTATTATAATTGGAGGGTTTGGAAATTGACTAGTACCTTTAATACTTGGTGCTCCAGATATAGCATTCCCTCGAATAAATAATATAAGTTTTTGATTATTACCTCCTTCTCTTACATTATTATTAGTAAGTAGTATAGTAGAAAATGGAGCTGGAACAGGTTGAACAGTTTACCCTCCCCTTTCTTCTGTAATTGCCCATGGAGGGGCTTCTGTTGACTTAGCAATTTTTTCTC…
113	Ceratitis	anonae	Kenya	APHIS 20414 5 GA	>Ceratitis_anonae_Kenya_020414_5_GA_APHIS	--------------TTTGGAGCATGAGCTGGAATAGTAGGAACATCTCTTAGAATTTTAATCCGAGCTGAATTAGGTCACCCAGGAGCACTAATTGGAGATGACCAAATTTATAATGTAATTGTTACTGCTCATGCTTTCGTAATAATTTTTTTTATAGTTATACCTATTATAATTGGAGGGTTTGGAAATTGACTAGTACCTTTAATACTTGGTGCTCCAGATATAGCATTCCCTCGAATAAATAATATAAGTTTTTGATTATTACCTCCTTCTCTTACATTATTATTAGTAAGTAGTATAGTAGAAAATGGAGCTGGAACAGGTTGAACAGTTTACCCTCCCCTTTCTTCTGTAATTGCCCATGGAGGAGCTTCTGTTGACTTAGCAATTTTTTCTC…
114	Ceratitis	anonae	Kenya	APHIS 50902 4TNE9 GK	>Ceratitis_anonae_Kenya_050902_4TNE9_GK_APHIS	--------------TTTGGAGCATGAGCTGGAATAGTAGGAACATCTCTTAGAATTTTAATCCGAGCTGAATTAGGTCACCCAGGAGCACTAATTGGAGATGACCAAATTTATAATGTAATTGTTACTGCTCATGCTTTCGTAATAATTTTTTTTATAGTTATACCTATTATAATTGGAGGGTTTGGAAATTGACTAGTACCTTTAATACTTGGTGCTCCAGATATAGCATTCCCTCGAATAAATAATATAAGTTTTTGATTATTACCTCCTTCTCTTACATTATTATTAGTAAGTAGTATAGTAGAAAATGGAGCTGGAACAGGTTGAACAGTTTACCCTCCCCTTTCTTCTGTAATTGCCCATGGAGGAGCTTCTGTTGACTTAGCAATTTTTTCTC…
115	Ceratitis	anonae	Kenya	APHIS 50902 5 GA	>Ceratitis_anonae_Kenya_050902_5_GA_APHIS	------------------GAGCATGAGCTGGAATAGTAGGAACATCTCTTAGAATTTTAATCCGAGCTGAATTAGGTCACCCAGGAGCACTAATTGGAGATGACCAAATTTATAATGTAATTGTTACTGCTCATGCTTTCGTAATAATTTTTTTTATAGTTATACCTATTATAATTGGAGGGTTTGGAAATTGACTAGTACCTTTAATACTTGGTGCTCCAGATATAGCATTCCCTCGAATAAATAATATAAGTTTTTGATTATTACCTCCTTCTCTTACATTATTATTAGTAAGTAGTATAGTAGAAAATGGAGCTGGAACAGGTTGAACAGTTTACCCTCCCCTTTCTTCTGTAATTGCCCATGGAGGAGCTTCTGTTGACTTAGCAATTTTTTCTC…
116	Ceratitis	anonae	Kenya	RMCA 1007	>Ceratitis_anonae_Kenya_1007_RMCA	CTTTATATTTTATTTTTGGAGCATGAGCTGGAATAGTAGGAACATCTCTTAGAATTTTAATCCGAGCTGAATTAGGTCACCCAGGAGCACTAATTGGAGATGACCAAATTTATAATGTAATTGTTACTGCTCATGCTTTCGTAATAATTTTTTTTATAGTTATACCTATTATAATTGGAGGGTTTGGGAATTGACTAGTACCTTTAATACTTGGTGCTCCAGATATAGCATTCCCTCGAATAAATAATATAAGTTTTTGATTATTACCTCCTTCTCTTACATTATTATTAGTAAGTAGTATAGTAGAAAATGGAGCTGGAACAGGTTGAACAGTTTACCCTCCCCTTTCTTCTGTAATTGCCCATGGAGGAGCTTCTGTTGACTTAGCAATTTTTTCTC…
117	Ceratitis	anonae	Kenya	RMCA 390	>Ceratitis_anonae_Kenya_390_RMCA	CTTTATATTTTTTTTTTGGAGCATGAGCTGGAATAGTAGGAACATCTCTTAGAATTTTAATCCGAGCTGAATTAGGTCACCCAGGAGCACTAATTGGAGATGACCAAATTTATAATGTAATTGTTACTGCTCATGCTTTCGTAATAATTTTTTTTATAGTTATACCTATTATAATTGGAGGGTTTGGAAATTGACTAGTACCTTTAATACTTGGTGCTCCAGATATAGCATTCCCTCGAATAAATAATATAAGTTTTTGATTATTACCTCCTTCTCTTACATTATTATTAGTAAGTAGTATAGTAGAAAATGGAGCTGGAACAGGTTGAACAGTTTACCCTCCCCTTTCTTCTGTAATTGCCCATGGAGGAGCTTCTGTTGACTTAGCAATTTTTTCTC…
118	Ceratitis	anonae	Kenya	RMCA 391	>Ceratitis_anonae_Kenya_391_RMCA	CTTTATATTTTTTTTTTGGAGCATGAGCTGGAATAGTAGGAACATCTCTTAGAATTTTAATCCGAGCTGAATTAGGTCATCCAGGAGCACTAATTGGAGATGACCAAATTTATAATGTAATTGTTACTGCTCATGCTTTCGTAATAATTTTTTTTATAGTTATACCTATTATAATTGGAGGGTTTGGAAATTGACTAGTACCTTTAATACTTGGTGCTCCAGATATAGCATTCCCTCGAATAAATAATATAAGTTTTTGATTATTACCTCCTTCTCTTACATTATTATTAGTAAGTAGTATAGTAGAAAATGGAGCTGGAACAGGTTGAACAGTTTACCCTCCCCTTTCTTCTGTAATTGCCCATGGAGGAGCTTCTGTTGACTTAGCAATTTTTTCTC…
119	Ceratitis	anonae	Kenya	BOLD GBDP1756 6 AY788415	>Ceratitis_anonae_Kenya_GBDP1756_06_AY788415_BOLD	CTTTATATTTTATTTTTGGAGCATGAGCTGGAATAGTAGGAACATCTCTTAGAATTTTAATCCGAGCTGAATTAGGTCACCCAGGAGCACTAATTGGAGATGACCAAATTTATAATGTAATTGTTACTGCTCATGCTTTCGTAATAATTTTTTTTATAGTTATNCCTATTATAATNGGAGGGTTNGGAAATTGACTAGTACCTTTAATACTNGGNGCTCCAGATATAGCATTCCCTCGAATAAATAATATAAGTTTTTGATTATTACCTCCTTCTCTTACATTATTATTAGTAAGTAGTATAGTAGAAAANGGAGCTGGAACAGGTTGAACAGTTTACCCTCCCCTTTCTTCTGTAATTGCCCATGGAGGGGCTTCTGTTGACTTAGCAATTTTTTCTC…
120	Ceratitis	anonae	Liberia	JEMU AB35160699	>Ceratitis_anonae_Liberia_AB35160699_JEMU	CTTTATATTTTATTTTTGGAGCATGAGCTGGAATAGTAGGAACATCTCTTAGAATTTTAATCCGAGCTGAATTAGGTCATCCAGGAGCACTAATTGGAGATGACCAAATTTATAATGTAATTGTTACTGCTCATGCTTTCGTAATAATTTTTTTTATAGTTATACCTATTATAATTGGAGGGTTTGGAAATTGACTAGTACCTTTAATACTTGGTGCTCCAGATATAGCATTCCCTCGAATAAATAATATAAGTTTTTGATTATTACCTCCTTCTCTTACATTATTATTAGTAAGTAGTATAGTAGAAAATGGAGCTGGAACAGGTTGAACAGTTTACCCTCCCCTTTCTTCTGTAATTGCCCATGGAGGAGCTTCTGTTGACTTAGCAATTTTTTCTC…
121	Ceratitis	argenteobrunnea	Kenya	APHIS 20330 11TNE44 GP	>Ceratitis_argenteobrunnea_Kenya_020330_11TNE44_GP_APHIS	----------------------------------------------------------------------------------------------TGGTGATGACCAAATTTATAATGTAATTGTAACTGCTCATGCTTTTGTTATAATTTTTTTTATAGTTATACCTATCATAATTGGAGGATTTGGAAATTGATTAGTACCCCTCATGCTAGGAGCTCCTGACATAGCTTTTCCTCGAATGAATAATATAAGTTTTTGACTACTTCCCCCTTCTCTTTCACTATTATTAGTGAGTAGCATAGTGGAAAACGGAGCTGGAACAGGTTGAACAGTTTACCCTCCCCTATCTTCTGTAATTGCCCATGGAGGAGCCTCTGTTGATTTAGCTATTTTTTCTT…
122	Ceratitis	argenteobrunnea	Kenya	APHIS 120902 16TNE11 GP	>Ceratitis_argenteobrunnea_Kenya_120902_16TNE11_GP_APHIS	-------------------------------------------------------------CCGAGCAGAATTAGGTCACCCAGGAGCCTTAATTGGTGACGACCAAATTTATAACGTAATTGTAACTGCTCATGCTTTTGTTATAATTTTTTTTATAGTTATACCTATCATAATTGGAGGATTTGGAAATTGATTAGTGCCCCTTATACTAGGAGCTCCTGATATGGCTTTCCCTCGAATAAATAATATAAGTTTTTGACTACTTCCCCCTTCTCTTTCGCTATTATTAGTAAGTAGTATAGTGGAAAACGGTGCTGGAACAGGTTGAACAGTTTACCCTCCTTTATCCTCAGTAATTGCTCATGGAGGAGCCTCTGTTGATTTAGCAATTTTTTCTT…
123	Ceratitis	bremii	Benin	RMCA 1124	>Ceratitis_bremii_Benin_1124_RMCA	CCTTATACTTCATTTTCGGAGCTTGAGCTGGTATAGTAGGAACATCTCTTAGAATTTTAATTCGAACTGAATTAGGACACCCAGGAACATTAATTGACGATAATCAAATTTATAATGTAGTTGTAACTGCCCATGCTTTCGTAATAATTTTTTTTATAGTTATACCTATTATAATTGGAGGATTTGGAAATTGACTTGTCCCTCTTATACTTGGTGCTCCAGATATAGCATTCCCCCGAATAAATAATATAAGTTTTTGATTATTACCTCCTTCTCTTACTCTTCTTCTAGTAAGCAGAATAGTAGAAAACGGAGCTGGAACAGGTTGAACAGTTTACCCTCCCCTTTCCTCTGTAATTGCCCACGGAGGGGCTTCAGTTGATTTAGCAATTTTTTCTT…
124	Ceratitis	bremii	Cameroon	RMCA 1185	>Ceratitis_bremii_Cameroon_1185_RMCA	CCTTATACTTCATTTTCGGAGCTTGAGCTGGTATAGTAGGAACATCTCTTAGAATTTTAATTCGAACTGAATTAGGACACCCAGGAACATTAATTGATGATAATCAAATTTATAATGTAGTTGTAACTGCCCATGCTTTCGTAATAATTTTTTTTATAGTTATACCTATTATAATTGGAGGGTTTGGAAATTGACTTGTCCCTCTTATACTTGGTGCCCCAGATATAGCATTCCCCCGAATAAATAATATAAGTTTTTGATTATTACCTCCTTCTCTTACTCTTCTTCTAGTAAGCAGAATAGTAGAAAACGGAGCTGGAACAGGTTGAACAGTTTACCCTCCCCTTTCCTCTGTAATTGCCCACGGGGGAGCTTCAGTTGATTTAGCAATTTTTTCTT…
125	Ceratitis	bremii	Guinea	RMCA 1735	>Ceratitis_bremii_Guinea_1735_RMCA	---------------------------------TAGTAGGAACATCTCTTAGAATTTTAATTCGAACTGAATTAGGACACCCGGGAACATTAATTGACGATAATCAAATTTATAATGTAGTTGTAACTGCCCATGCTTTCGTAATAATTTTTTTTATAGTTATACCTATTATAATTGGAGGATTTGGAAACTGACTTGTCCCTCTTATACTTGGTGCTCCAGATATAGCATTCCCCCGAATAAATAATATAAGTTTTTGATTATTACCCCCATCTCTTACTCTCCTTCTAGTAAGCAGAATAGTAGAAAACGGAGCTGGAACAGGTTGAACAGTTTACCCTCCCCTTTCCTCTGTAATTGCTCACGGAGGGGCTTCAGTTGATTTAGCAATTTTTTCTT…
126	Ceratitis	bremii	Ivory Coast	RMCA 82	>Ceratitis_bremii_Ivory_Coast_82_RMCA	CTTTATACTTCATTTTCGGAGCTTGAGCTGGTATAGTAGGAACATCTCTTAGAATTTTAATTCGGACTGAATTAGGACACCCAGGAACATTAATTGACGATAATCAAATTTATAATGTAGTTGTAACTGCCCATGCTTTCGTAATAATTTTTTTTATAGTTATACCTATTATAATTGGAGGATTTGGAAATTGACTTGTCCCTCTTATACTTGGTGCTCCAGATATAGCATTCCCCCGAATAAATAATATAAGTTTTTGATTATTACCCCCTTCTCTTACTCTTCTTCTAGTAAGCAGAATAGTAGAAAACGGAGCCGGAACAGGTTGAACAGTTTACCCTCCCCTTTCCTCTGTAATTGCTCACGGAGGGGCTTCAGTTGATTTAGCAATTTTCTCTT…
127	Ceratitis	bremii	Ivory Coast	RMCA 83	>Ceratitis_bremii_Ivory_Coast_83_RMCA	CTTTATACTTCATTTTCGGAGCTTGAGCTGGTATAGTAGGAACATCTCTTAGAATTTTAATTCGGACTGAATTAGGACACCCAGGAACATTAATTGACGATAATCAAATTTATAATGTAGTTGTAACTGCCCATGCTTTCGTAATAATTTTTTTTATAGTTATACCTATTATAATTGGAGGATTTGGAAATTGACTTGTCCCTCTTATACTTGGTGCTCCAGATATAGCATTCCCCCGAATAAATAATATAAGTTTTTGATTATTACCCCCTTCTCTTACTCTTCTTCTAGTAAGCAGAATAGTAGAAAACGGAGCTGGAACAGGTTGAACAGTTTACCCTCCCCTTTCCTCTGTAATTGCTCACGGAGGGGCTTCAGTTGATTTAGCAATTTTTTCTT…
128	Ceratitis	bremii	Kenya	APHIS 80802 5TNE7 GK	>Ceratitis_bremii_Kenya_080802_5TNE7_GK_APHIS	----------------------------------------------------------AATTCGAACTGAATTAGGACATCCAGGAACATTAATTGATGATAATCAAATTTATAATGTAATTGTAACTGCCCATGCTTTCGTAATAATTTTTTTTATAGTTATACCTATTATAATTGGAGGATTTGGAAATTGACTTGTCCCTCTTATACTTGGTGCTCCAGATATAGCATTCCCCCGAATAAATAATATAAGTTTTTGATTATTACCTCCTTCTCTTACACTTCTTCTAGTAAGCAGAATAGTAGAAAACGGAGCTGGAACAGGTTGAACAGTTTACCCTCCTCTTTCATCTGTAATTGCTCACGGAGGGGCTTCAGTCGATTTAGCAATTTTTTCTC…
129	Ceratitis	bremii	Kenya	RMCA 1010	>Ceratitis_bremii_Kenya_1010_RMCA	CTTTATACTTCATTTTCGGAGCTTGAGCTGGTATAGTAGGAACATCTCTTAGAATTTTAATTCGAACTGAATTAGGACATCCAGGAACATTAATTGATGATAATCAAATTTATAATGTAATTGTAACTGCCCATGCTTTCGTAATAATTTTTTTTATAGTTATACCTATTATAATTGGAGGATTTGGAAATTGACTTGCCCCTCTTATACTTGGTGCTCCAGATATAGCATTCCCCCGAATAAATAATATAAGTTTTTGATTATTACCTCCTTCTCTTACACTTCTTCTAGTAAGCAGAATAGTAGAAAACGGAGCTGGAACAGGTTGAACAGTTTACCCTCCTCTTTCATCTGTAATTGCTCACGGAGGGGCTTCAGTCGATTTAGCAATTTTTTCTC…
130	Ceratitis	bremii	Senegal	JEMU AB32745497	>Ceratitis_bremii_Senegal_AB32745497_JEMU	CCTTATACTTCaTTTTCGGGGCTTGAGCTGGTATAGTAGGAACATCTCTTAGAATTTTAATTCGGACTGAATTAGGACACCCAGGAACATTAATTGACGATAATCAAATTTATAATGTAGTTGTAACTGCCCATGCTTTCGTAATAATTTTTTTTATAGTTATACCTATTATAATTGGAGGATTTGGAAATTGACTTGTCCCTCTTATACTTGGTGCTCCAGATATAGCATTCCCCCGAATAAATAATATAAGTTTTTGATTATTACCTCCTTCTCTTACTCTTCTTCTAGTAAGCAGAATAGTAGAAAACGGAGCTGGAACAGGTTGAACAGTTTACCCTCCCCTTTCCTCTGTAATTGCCCACGGAGGGGCTTCAGTTGATTTAGCAATTTTTTCTT…
131	Ceratitis	bremii	Tanzania	JEMU AB32745503	>Ceratitis_bremii_Tanzania_AB32745503_JEMU	CTTTATACTTcaTTTTCGGAGCTTGAGCCGGTATAGTGGGAACATCTCTTAGAATTTTAATTCGAACTGAATTAGGACACCCGGGAACATTAATTGATGACAATCAAATCTATAATGTCGTTGTAACTGCCCATGCTTTCGTAATAATTTTTTTTATGGTTATACCTATTATAATTGGGGGATTTGGAAATTGACTTGTCCCCCTTATACTTGGTGCCCCAGATATAGCATTTCCTCGAATAAATAATATAAGTTTTTGGCTATTACCCCCTTCTCTTACACTTCTTCTAGTAAGCAGAATAGTAGAAAACGGGGCTGGAACAGGTTGAACAGTTTACCCTCCTCTTTCTTCTGTAATTGCTCACGGAGGAGCTTCAGTCGATTTAGCAATCTTTTCCC…
132	Ceratitis	bremii	Tanzania	JEMU AB32745509	>Ceratitis_bremii_Tanzania_AB32745509_JEMU	CTTTATACTTTATTTTCGGAGCTTGAGCCGGTATAGTGGGAACATCTCTTAGAATTTTAATTCGAACTGAATTAGGACACCCGGGAACATTAATTGATGACAATCAAATCTATAATGTCGTTGTAACTGCCCATGCTTTCGTAATAATTTTTTTTATGGTTATACCTATTATAATTGGGGGATTTGGAAATTGACTTGTCCCCCTTATACTTGGTGCCCCAGATATAGCATTTCCTCGAATAAATAATATAAGTTTTTGGCTATTACCCCCTTCTCTTACACTTCTTCTAGTAAGCAGAATAGTAGAAAACGGGGCTGGAACAGGTTGGACAGTTTACCCTCCTCTTTCTTCTGTAATTGCTCACGGAGGAGCTTCAGTCGATTTAGCAATCTTTTCCC…
133	Ceratitis	bremii	Togo	JEMU AB35160704	>Ceratitis_bremii_Togo_AB35160704_JEMU	cTTTATACTTCaTTTTCGGGGCTTGAGCTGGTATAGTGGGAACATCTCTTAGAATTTTAATTCGGACTGAATTAGGCCACCCAGGAACATTAATTGACGATAATCAAATTTATAATGTAGTTGTAACTGCCCATGCTTTCGTAATAATTTTTTTTATAGTTATACCTATTATAATTGGAGGATTTGGAAATTGACTTGTCCCTCTTATACTTGGTGCtCCAGATATAGCATTCCCCCGAATAAATAATATAAGTTTTTGATTATTACCTCCTTCTCTTACTCTTCTTCTAGTAAGCAGAATAGTAGAAAACGGAGCTGGAACAGGTTGAACAGTTTACCCTCCCCTTTCCTCTGTAATTGCCCACGGAGGGGCTTCAGTTGATTTAGCAATTTTTTCTT…
134	Ceratitis	caetrata	Kenya	APHIS 20330	>Ceratitis_caetrata_Kenya_020330_APHIS	------------------------------------------------------------------------------------------TAATTGGAGATGATCAAATTTATAATGTAATTGTTACTGCCCATGCTTTTGTAATAATTTTTTTCATAGTTATACCTATTATAATTGGAGGATTTGGTAATTGATTAGTACCTTTAATACTTGGAGCACCAGATATGGCATTTCCTCGAATAAATAATATAAGTTTTTGATTATTACCTCCTTCCCTTACATTATTATTAGTAAGTAGTATAGTAGAAAATGGGGCTGGAACAGGTTGAACAGTTTACCCTCCTCTTTCTTCTGTGATTGCTCATGGTGGTGCTTCTGTTGACTTAGCAATTTTTTCTC…
135	Ceratitis	caetrata	Kenya	APHIS 50902 6TNE9 FA	>Ceratitis_caetrata_Kenya_050902_6TNE9_FA_APHIS	--------------TTTGGAGCATGAGCTGGAATAGTAGGAACATCCTTAAGAATTTTAATTCGAGCTGAATTAGGACATCCAGGAGCATTAATTGGAGATGATCAAATTTATAATGTAATTGTTACTGCCCATGCTTTTGTAATAATTTTTTTCATAGTTATACCTATTATAATTGGAGGATTTGGTAATTGATTAGTACCTTTAATACTTGGAGCACCAGATATGGCATTTCCTCGAATAAATAATATAAGTTTTTGATTATTACCTCCTTCCCTTACATTATTATTAGTAAGTAGTATAGTAGAAAATGGGGCTGGAACAGGTTGAACAGTTTACCCTCCTCTTTCTTCTGTGATTGCTCATGGAGGTGCTTCTGTTGACTTAGCAATTTTTTCTC…
136	Ceratitis	caetrata	Kenya	RMCA 1244	>Ceratitis_caetrata_Kenya_1244_RMCA	------------------------------------------------TAAGAATTTTAATTCGAGCTGAATTAGGACATCCAGGAGCATTAATTGGAGATGATCAAATTTATAATGTAATTGTTACTGCCCATGCTTTTGTAATAATTTTTTTCATAGTTATACCTATTATAATTGGAGGATTTGGTAATTGATTAGTACCTTTAATACTTGGAGCACCAGATATGGCATTTCCTCGAATAAATAATATAAGTTTTTGATTATTACCTCCTTCCCTTACATTACTATTAGTAAGTAGTATAGTAGAAAATGGAGCTGGAACAGGTTGAACAGTTTACCCTCCTCTTTCTTCTGTGATTGCTCATGGAGGTGCTTCTGTTGACTTAGCAATTTTTTCTC…
137	Ceratitis	caetrata	Kenya	RMCA 1245	>Ceratitis_caetrata_Kenya_1245_RMCA	--------TTTATTTTTGGAGCATGAGCTGGAATAGTAGGAACATCCTTAAGAATTTTAATTCGAGCTGAATTAGGACATCCAGGAGCATTAATTGGAGATGATCAAATTTATAATGTAATTGTTACTGCCCATGCTTTTGTAATAATTTTTTTCATAGTTATACCTATTATAATTGGAGGATTTGGTAATTGATTAGTACCTTTAATACTTGGAGCACCAGATATGGCATTTCCTCGAATAAATAATATAAGTTTTTGATTATTACCTCCTTCCCTTACATTATTATTAGTAAGTAGTATAGTAGAAAATGGGGCTGGAACAGGTTGAACAGTTTACCCTCCTCTTTCTTCTGTGATTGCTCATGGAGGTGCTTCTGTTGACTTAGCAATTTTTTCTC…
138	Ceratitis	caetrata	Kenya	APHIS 260602 8TNE4 FA	>Ceratitis_caetrata_Kenya_260602_8TNE4_FA_APHIS	--------------TTTGGAGCATGAGCTGGAATAGTAGGAACATCCTTAAGAATTTTAATTCGAGCTGAATTAGGACATCCAGGAGCATTAATTGGAGATGATCAAATTTATAATGTAATTGTCACTGCCCATGCTTTTGTAATAATTTTTTTCATAGTTATACCTATTATAATTGGAGGATTTGGTAATTGATTAGTACCTTTAATACTTGGAGCACCAGATATGGCATTTCCTCGAATAAATAATATAAGTTTTTGATTATTACCTCCTTCCCTTACATTATTATTAGTAAGTAGTATAGTAGAAAATGGGGCTGGAACAGGTTGAACAGTTTACCCTCCTCTTTCTTCTGTGATTGCTCATGGAGGTGCTTCTGTTGACTTAGCAATTTTTTCTC…
139	Ceratitis	capitata	Benin	RMCA 1093	>Ceratitis_capitata_Benin_1093_RMCA	CTTTATATTTTATTTTTGGAGCATGAGCTGGAATAGTAGGAACATCCTTAAGAATTTTAATTCGAGCTGAATTAGGACATCCAGGAGCATTAATTGGAGATGATCAAATTTATAATGTAATTGTTACTGCCCATGCTTTTGTAATAATTTTTTTCATAGTTATACCTATTATAATTGGAGGATTTGGTAATTGATTAGTACCTTTAATACTTGGAGCACCAGATATGGCATTTCCTCGAATAAATAATATAAGTTTTTGATTATTACCTCCTTCCCTTACATTATTATTAGTAAGTAGTATAGTAGAAAATGGGGCTGGAACAGGTTGAACAGTTTACCCTCCTCTTTCTTCTGTGATTGCTCATGGAGGTGCTTCTGTAGACTTAGCAATTTTTTCTC…
140	Ceratitis	capitata	Brazil	BOLD GBDP2211 6 DQ116363	>Ceratitis_capitata_Brazil_GBDP2211_06_DQ116363_BOLD	--------------------------------------------------------TTAATTCGAGCTGAATTAGGACATCCAGGAGCATTAATTGGAGATGATCAAATTTATAATGTAATTGTTACTGCCCATGCTTTTGTAATAATTTTTTTCATAGTTATACCTATTATAATTGGAGGATTTGGTAATTGATTAGTACCTTTAATACTTGGAGCACCAGATATAGCATTTCCTCGAATAAATAATATAAGTTTTTGATTATTACCTCCTTCCCTTACATTATTATTAGTAAGTAGTATAGTAGAAAATGGAGCTGGAACAGGTTGAACAGTTTACCCTCCTCTTTCTTCTGTGATTGCTCATGGAGGTGCTTCTGTTGACTTAGCAATTTTTTCTC…
141	Ceratitis	capitata	Brazil	BOLD GBDP2214 6 DQ116368	>Ceratitis_capitata_Brazil_GBDP2214_06_DQ116368_BOLD	--------------------------------------------------------TTAATTCGAGCTGAATTAGGACATCCAGGAGCATTAATTGGAGATGATCAAATTTATAATGTAATTGTTACTGCCCATGCTTTTGTAATAATTTTTTTCATAGTTATACCTATTATAATTGGAGGATTTGGTAATTGATTAGTACCTTTAATACTTGGAGCACCAGATATAGCATTTCCTCGAATAAATAATATAAGTTTTTGATTATTACCTCCTTCCCTTACATTATTATTAGTAAGTAGTATAGTAGAAAATGGAGCTGGAACAGGTTGAACAGTTTACCCTCCTCTTTCTTCTGTGATTGCTCATGGAGGTGCTTCTGTTGACTTAGCAATTTTTTCTC…
142	Ceratitis	capitata	Canary Islands	RMCA 1125	>Ceratitis_capitata_Canary_Islands_1125_RMCA	CTTTATATTTTATTTTTGGAGCATGAGCTGGAATAGTAGGAACATCCTTAAGAATTTTAATTCGAGCTGAATTAGGACATCCAGGAGCATTAATTGGAGATGATCAAATTTATAATGTAATTGTTACTGCCCATGCTTTTGTAATAATTTTTTTCATAGTTATACCTATTATAATTGGAGGATTTGGTAATTGATTAGTACCTTTAATACTTGGAGCACCAGATATAGCATTTCCTCGAATAAATAATATAAGTTTTTGATTATTACCTCCTTCCCTTACATTATTATTAGTAAGTAGTATAGTAGAAAATGGAGCTGGAACAGGTTGAACAGTTTACCCTCCTCTTTCTTCTGTGATTGCTCATGGAGGTGCTTCTGTTGACTTAGCAATTTTTTCTC…
143	Ceratitis	capitata	Congo DR	JEMU AB33598842	>Ceratitis_capitata_CongoDR_AB33598842_JEMU	ATTTATATTTTATTTTTGGAGCATGAGCTGGAATAGTAGGAACATCCTTAAGAATTTTAATTCGAGCTGAATTAGGACATCCAGGAGCATTAATTGGAGATGATCAAATTTATAATGTAATTGTTACTGCCCATGCTTTTGTAATAATTTTTTTCATAGTTATACCTATTATAATTGGAGGATTTGGTAATTGATTAGTACCTTTAATACTTGGAGCACCAGATATAGCATTTCCTCGAATAAATAATATAAGTTTTTGATTATTACCTCCTTCCCTTACATTATTATTAGTAAGTAGTATAGTAGAAAATGGAGCTGGAACAGGTTGAACAGTTTACCCTCCTCTTTCTTCTGTGATTGCTCATGGAGGTGCTTCTGTTGACTTAGCAATTTTTTCTC…
144	Ceratitis	capitata	Ghana	JEMU AB32745481	>Ceratitis_capitata_Ghana_AB32745481_JEMU	cTTTATATTTTATTTTTGGAGCATGAGCTGGAATACCAGGAACATCCTTAAGAATTTTAATTCGAGCTGAATTAGGACATCCAGGAGCATTAATTGGAGATGATCAAATTTATAATGTAATTGTTACTGCCCATGCTTTTGTAATAATTTTTTTCATAGTTATACCTATTATAATTGGAGGATTTGGTAATTGATTAGTACCTTTAATACTTGGAGCACCAGATATGGCATTTCCTCGAATAAACAATATAAGTTTTTGATTATTACCTCCTTCCCTTACATTATTATTAGTAAGTAGTATAGTAGAAAATGGGGCTGGAACAGGTTGAACAGTTTACCCTCCTCTTTCTTCTGTGATTGCTCATGGAGGTGCTTCTGTAGACTTAGCAATTTTTTCTC…
145	Ceratitis	capitata	Ghana	JEMU AB32745487	>Ceratitis_capitata_Ghana_AB32745487_JEMU	CTTTATATTTTATTTTTGGAGCATGAGCTGGAATAGTAGGAACATCCTTAAGAATTTTAATTCGAGCTGAATTAGGACATCCAGGAGCATTAATTGGAGATGATCAAATTTATAATGTAATTGTTACTGCCCATGCTTTTGTAATAATTTTTTTCATAGTTATACCTATTATAATTGGAGGATTTGGTAATTGATTAGTACCTTTAATACTTGGAGCACCAGATATGGCATTTCCTCGAATAAATAATATAAGTTTTTGATTATTACCTCCTTCCCTTACATTATTATTAGTAAGTAGTATAGTAGAAAATGGGGCTGGAACAGGTTGAACAGTTTACCCTCCTCTTTCTTCTGTGATTGCTCATGGAGGTGCTTCTGTAGACTTAGCAATTTTTTCTC…
146	Ceratitis	capitata	Greece	BOLD GBDP1936 6 DQ011888	>Ceratitis_capitata_Greece_GBDP1936_06_DQ011888_BOLD	CTTTATATTTTATTTTTGGAGCATGAGCTGGAATAGTAGGAACATCCTTAAGAATTTTAATTCCAGCTGAATTAGGACATCGAGGAGCATTAATTGGAGATGATCAAATTTATAATGTAATTGTTACTGCCCATGCTTTTGTAATAATTTTTTTCATAGTTATACCTATTATAATTGGAGGATTTGGTAATTGATTAGTACCTTTAATACTTGCAGCACCAGATATAGCATTTCCTCGAATAATTAATATAAGTTTTTGATTATTACCTCCTTCCCTTACATTATTATTAGTAAGTAGTATAGTAGAAAATGGAGATGGAACAGGTTGAACAGTTTACCCTCCTCTTTCTTCTGTGATTGCTCATGAAGGTGCTTCTGTTGACTTAGCGATTTTTACTC…
147	Ceratitis	capitata	Italy	BOLD GBDP2213 6 DQ116367	>Ceratitis_capitata_Italy_GBDP2213_06_DQ116367_BOLD	--------------------------------------------------------TTAATTCGAGCTGAATTAGGACATCCAGGAGCATTAATTGGAGATGATCAAATTTATAATGTAATTGTTACTGCCCATGCTTTTGTAATAATTTTTTTCATAGTTATACCTATTATAATTGGAGGATTTGGTAATTGATTAGTACCTTTAATACTTGGAGCACCAGATATAGCATTTCCTCGAATAAATAATATAAGTTTTTGATTATTACCTCCTTCCCTTACATTATTATTAGTAAGTAGTATAGTAGAAAATGGAGCTGGAACAGGTTGAACAGTTTACCCTCCTCTTTCTTCTGTGATTGCTCATGGAGGTGCTTCTGTTGACTTAGCAATTTTTTCTC…
148	Ceratitis	capitata	Kenya	APHIS 30220 2TNE11 FA	>Ceratitis_capitata_Kenya_030220_2TNE11_FA_APHIS	--------------TTTGGAGCATGAGCTGGAATAGTAGGAACATCCTTAAGAATTTTAATTCGAGCTGAATTAGGACATCCAGGAGCATTAATTGGAGATGATCAAATTTATAATGTAATTGTTACTGCCCATGCTTTTGTAATAATTTTTTTCATAGTTATACCTATTATAATTGGAGGATTTGGTAATTGATTAGTACCTTTAATACTTGGAGCACCAGATATGGCATTTCCTCGAATAAATAATATAAGTTTTTGATTATTACCTCCTTCCCTTACATTATTATTAGTAAGTAGTATAGTAGAAAATGGGGCTGGAACAGGTTGAACAGTTTACCCTCCTCTTTCTTCTGTGATTGCTCATGGAGGAGCTTCTGTTGACTTAGCAATTTTTTCTC…
149	Ceratitis	capitata	Kenya	APHIS 30220 5 GA	>Ceratitis_capitata_Kenya_030220_5_GA_APHIS	------------------------------------------------------------------------------------------TAATTGGAGATGATCAAATTTATAATGTAATTGTTACTGCCCATGCTTTTGTAATAATTTTTTTCATAGTTATACCTATTATAATTGGAGGATTTGGTAATTGATTAGTGCCTTTAATACTTGGAGCACCAGATATGGCATTTCCTCGAATAAATAATATAAGTTTTTGATTATTACCTCCTTCCCTTACATTATTATTAGTAAGTAGTATAGTAGAAAATGGGGCTGGAACAGGTTGAACAGTTTACCCTCCTCTTTCTTCTGTGATTGCTCATGGAGGAGCTTCTGTTGACTTAGCAATTTTTTCTC…
150	Ceratitis	capitata	Kenya	APHIS 30702 2TNE6 FA	>Ceratitis_capitata_Kenya_030702_2TNE6_FA_APHIS	-------------------------------------------------------TTTAATTCGAGCTGAATTAGGACATCCAGGAGCATTAATTGGAGATGATCAAATTTATAATGTAATTGTTACTGCCCATGCTTTTGTAATAATTTTTTTCATAGTTATACCTATTATAATTGGAGGATTTGGTAATTGATTAGTGCCTTTAATACTTGGAGCACCAGATATGGCATTTCCTCGAATAAACAATATAAGTTTTTGATTATTACCTCCTTCCCTTACATTATTATTAGTAAGTAGTATAGTAGAAAATGGGGCTGGAACAGGTTGAACAGTTTACCCTCCTCTTTCTTCTGTGATTGCTCATGGAGGTGCTTCTGTTGACTTAGCAATTTTTTCTC…
151	Ceratitis	capitata	Kenya	APHIS 70302 4	>Ceratitis_capitata_Kenya_070302_4_APHIS	--------------TTTGGAGCATGAGCTGGAATAGTAGGAACATCCTTAAGAATTTTAATTCGAGCTGAATTAGGACATCCAGGAGCATTAATTGGAGATGATCAAATTTATAATGTAATTGTTACTGCCCATGCTTTTGTAATAATTTTTTTCATAGTTATACCTATTATAATTGGAGGATTTGGTAATTGATTAGTACCTTTAATACTTGGAGCACCAGATATGGCATTTCCTCGAATAAATAATATAAGTTTTTGATTATTACCTCCTTCCCTTACATTATTATTAGTAAGTAGTATAGTAGAAAATGGGGCTGGAACAGGTTGAACAGTTTACCCTCCTCTTTCTTCTGTGATTGCTCATGGAGGGGCTTCTGTTGACTTAGCAATTTTTTCTC…
152	Ceratitis	capitata	Kenya	RMCA 1014	>Ceratitis_capitata_Kenya_1014_RMCA	----ATATTTTATTTTTGGAGCATGAGCTGGAATAGTAGGAACATCCCTAAGAATTTTAATTCGAGCTGAATTAGGACATCCAGGAGCATTAATTGGAGATGATCAAATTTATAATGTAATTGTTACTGCCCATGCTTTTGTAATAATTTTTTTCATAGTTATACCTATTATAATTGGAGGATTTGGAAATTGATTAGTACCTTTAATACTTGGAGCACCAGATATAGCATTTCCTCGAATAAATAATATAAGTTTTTGATTATTACCTCCTTCCCTTACATTATTATTAGTAAGTAGTATAGTAGAAAATGGGGCTGGAACAGGTTGAACAGTTTACCCTCCTCTTTCTTCTGTAATTGCTCATGGAGGAGCTTCTGTTGACTTAGCTATTTTTTCTC…
153	Ceratitis	capitata	Kenya	BOLD GBDP1758 6 AY788415	>Ceratitis_capitata_Kenya_GBDP1758_06_AY788415_BOLD	CTTTATATTTTATTTTTGGAGCATGAGCTGGAATAGTAGGAACATCCTTAAGAATTTTAATTCGAGCTGAATTAGGACATCCAGGAGCATTAATTGGAGATGATCAAATTTATAATGTAATTGTTACTGCCCATGCTTTTGTAATAATTTTTTTCATAGTTATACCTATTATAATTGGAGGATTTGGTAATTGATTAGTACCTTTAATACTTGGAGCACCAGATATGGCATTTCCTCGAATAAATAATATAAGTTTTTGATTATTACCTCCTTCCCTTACATTATTATTAGTAAGTAGTATAGTAGAAAATGGGGCTGGAACAGGTTGAACAGTTTACCCTCCTCTTTCTTCTGTGATTGCTCATGGAGGGGCTTCTGTTGACTTAGCAATTTTTTCTC…
154	Ceratitis	capitata	La Réunion	RMCA 286	>Ceratitis_capitata_La_Reunion_286_RMCA	CTTTATATTTTATTTTTGGAGCATGAGCTGGAATAGTAGGAACATCTTTAAGAATTTTAATTCGAGCTGAATTAGGGCATCCAGGAGCATTAATTGGAGACGATCAAATTTATAATGTAATTGTTACTGCCCATGCTTTTGTAATAATTTTTTTCATAGTTATACCTATTATAATTGGAGGATTTGGTAATTGATTAGTGCCTTTAATACTTGGAGCACCAGATATGGCATTTCCTCGAATAAATAATATAAGTTTTTGATTATTACCTCCTTCCCTTACATTATTATTAGTAAGTAGTATAGTAGAAAATGGAGCTGGAACAGGTTGAACAGTTTACCCTCCTCTTTCTTCTGTGATTGCTCATGGAGGTGCTTCTGTTGACTTAGCAATTTTTTCTC…
155	Ceratitis	capitata	La Réunion	RMCA 287	>Ceratitis_capitata_La_Reunion_287_RMCA	CTTTATATTTTATTTTTGGAGCATGAGCTGGAATAGTAGGAACATCTTTAAGAATTTTAATTCGAGCTGAATTAGGGCATCCAGGAGCATTAATTGGAGACGATCAAATTTATAATGTAATTGTTACTGCCCATGCTTTTGTAATAATTTTTTTCATAGTTATACCTATTATAATTGGAGGATTTGGTAATTGATTAGTGCCTTTAATACTTGGAGCACCAGATATGGCATTTCCTCGAATAAATAATATAAGTTTTTGATTATTACCTCCTTCCCTTACATTATTATTAGTAAGTAGTATAGTAGAAAATGGAGCTGGAACAGGTTGAACAGTTTACCCTCCTCTTTCTTCTGTGATTGCTCATGGAGGTGCTTCTGTTGACTTAGCAATTTTTTCTC…
156	Ceratitis	capitata	Mozambique	JEMU AB32745469	>Ceratitis_capitata_Mozambique_AB32745469_JEMU	ATTTATATTTTaTTTTTGGAGCATGAGCTGGAATAGTAGGAACATCTTTAAGAATTTTAATTCGAGCTGAATTAGGACATCCAGGAGCATTAATTGGAGATGATCAAATTTATAATGTAATTGTTACTGCCCATGCTTTTGTAATAATTTTTTTCATAGTTATACCTATTATAATTGGAGGATTTGGTAATTGACTAGTGCCTTTAATACTTGGAGCACCAGATATGGCATTTCCTCGAATAAATAATATAAGTTTTTGATTATTACCTCCTTCCCTTACATTATTATTAGTAAGTAGTATAGTAGAAAATGGGGCTGGAACAGGTTGAACAGTTTACCCTCCTCTTTCTTCTGTGATTGCTCATGGAGGTGCTTCTGTTGACTTAGCAATTTTTTCTC…
157	Ceratitis	capitata	Mozambique	JEMU AB32745475	>Ceratitis_capitata_Mozambique_AB32745475_JEMU	CTTTATATTTTATTTTTGGAGCATGAGCTGGAATAGTAGGAACATCCTTAAGAATTTTAATTCGAGCTGAATTAGGACATCCAGGAGCATTAATTGGAGATGATCAAATTTATAATGTAATTGTTACTGCCCATGCTTTTGTAATAATTTTTTTCATAGTTATACCTATTATAATTGGAGGATTTGGTAATTGATTAGTACCTTTAATACTTGGAGCACCAGATATAGCATTTCCTCGAATAAATAATATAAGTTTTTGATTATTACCTCCTTCCCTTACATTATTATTAGTAAGTAGTATAGTAGAAAATGGGGCTGGAACAGGTTGAACAGTTTACCCTCCTCTTTCTTCTGTGATTGCTCATGGAGGAGCTTCTGTTGACTTAGCAATTTTTTCTC…
158	Ceratitis	capitata	Senegal	JEMU AB31509625	>Ceratitis_capitata_Senegal_AB31509625_JEMU	CTTTATATTTTATTTTTGGAGCATGAGCTGGAATAGTAGGAACATCCTTAAGAATTTTAATTCGAGCTGAATTAGGACATCCAGGAGCATTAATTGGAGATGATCAAATTTATAATGTAATTGTTACTGCCCATGCTTTTGTAATAATTTTTTTCATAGTTATACCTATTATAATTGGAGGATTTGGTAATTGATTAGTACCTTTAATACTTGGAGCACCAGATATGGCATTTCCTCGAATAAACAATATAAGTTTTTGATTATTACCTCCTTCCCTTACATTATTATTAGTAAGTAGTATAGTAGAAAATGGGGCTGGAACAGGTTGAACAGTTTACCCTCCTCTTTCTTCTGTGATTGCTCATGGAGGTGCTTCTGTAGACTTAGCAATTTTTTCTC…
159	Ceratitis	capitata	Seychelles	RMCA 1012	>Ceratitis_capitata_Seychelles_1012_RMCA	--------------------------------------GGAACATCCTTAAGAATTTTAATTCGAGCTGAATTAGGACATCCAGGAGCATTAATTGGAGATGATCAAATTTATAATGTAATTGTTACTGCCCATGCTTTTGTAATAATTTTTTTCATAGTTATACCTATTATAATTGGAGGATTTGGTAATTGATTAGTACCTTTAATACTTGGAGCACCAGATATGGCATTTCCTCGAATAAATAATATAAGTTTTTGATTATTACCTCCTTCCCTTACATTATTATTAGTAAGTAGTATAGTAGAAAATGGGGCTGGAACAGGTTGAACAGTTTACCCTCCTCTTTCTTCTGTGATTGCTCATGGAGGGGCTTCTGTTGACTTAGCAATTTTTTCTC…
160	Ceratitis	capitata	Spain	BOLD GBDP2215 6 DQ116369	>Ceratitis_capitata_Spain_GBDP2215_06_DQ116369_BOLD	--------------------------------------------------------TTAATTCGAGCTGAATTAGGACATCCAGGAGCATTAATTGGAGATGACCAAATTTATAATGTAATTGTTACTGCCCATGCTTTTGTAATAATTTTTTTCATAGTTATACCTATTATAATTGGAGGATTTGGTAATTGATTAGTACCTTTAATACTTGGAGCACCAGATATGGCATTTCCTCGAATAAATAATATAAGTTTTTGATTATTACCTCCTTCCCTTACATTATTATTAGTAAGTAGTATAGTAGAAAATGGAGCTGGAACAGGTTGAACAGTTTACCCTCCTCTTTCTTCTGTGATTGCTCATGGAGGAGCTTCTGTTGACTTAGCAATTTTTTCTC…
161	Ceratitis	capitata	Spain	BOLD GBDP2216 6 DQ116370	>Ceratitis_capitata_Spain_GBDP2216_06_DQ116370_BOLD	--------------------------------------------------------TTAATTCGAGCTGAATTAGGACATCCAGGAGCATTAATTGGAGATGATCAAATTTATAATGTAATTGTTACTGCCCATGCTTTTGTAATAATTTTTTTCATAGTTATACCTATTATAATTGGAGGATTTGGTAATTGATTAGTACCTTTAATACTTGGAGCACCAGATATGGCATTTCCTCGAATAAATAATATAAGTTTTTGATTATTACCTCCTTCCCTTACATTATTATTAGTAAGTAGTATAGTAGAAAATGGGGCTGGAACAGGTTGAACAGTTTACCCTCCTCTTTCTTCTGTGATTGCTCATGGAGGTGCTTCTGTTGACTTAGCAATTTTTTCTC…
162	Ceratitis	capitata	Spain	BOLD GBDP2217 6 DQ116371	>Ceratitis_capitata_Spain_GBDP2217_06_DQ116371_BOLD	--------------------------------------------------------TTAATTCGAGCTGAATTAGGACATCCAGGAGCATTAATTGGAGATGACCAAATTTATAATGTAATTGTTACTGCCCATGCTTTTGTAATAATTTTTTTCATAGTTATACCTATTATAATTGGAGGATTTGGTAATTGATTAGTACCTTTAATACTTGGAGCACCAGATATGGCATTTCCTCGAATAAATAATATAAGTTTTTGATTATTACCTCCTTCCCTTACATTATTATTAGTAAGTAGTATAGTAGAAAATGGAGCTGGAACAGGTTGAACAGTTTACCCTCCTCTTTCTTCTGTGATTGCTCATGGAGGAGCTTCTGTTGACTTAGCAATTTTTTCTC…
163	Ceratitis	capitata	Sudan	JEMU AB32745493	>Ceratitis_capitata_Sudan_AB32745493_JEMU	CTTTATATTTTATTTTTGGAGCATGAGCTGGAATAGTAGGAACATCCTTAAGAATTTTAATTCGAGCTGAATTAGGACATCCAGGAGCATTAATTGGAGATGATCAAATTTATAATGTAATTGTTACTGCCCATGCTTTTGTAATAATTTTTTTCATAGTTATACCTATTATAATTGGAGGATTTGGTAATTGATTAGTACCTTTAATACTTGGAGCACCAGATATGGCATTTCCTCGAATAAATAATATAAGTTTTTGATTATTACCTCCTTCCCTTACATTATTATTAGTAAGTAGTATAGTAGAAAATGGAGCTGGAACAGGTTGAACAGTTTACCCTCCTCTTTCTTCTGTGATTGCTCATGGAGGTGCTTCTGTTGACTTAGCAATTTTTTCTC…
164	Ceratitis	capitata	Sudan	JEMU AB32745499	>Ceratitis_capitata_Sudan_AB32745499_JEMU	CTTTATATTTTATTTTTGGAGCATGAGCTGGAATAGTAGGAACATCCTTAAGAATTTTAATTCGAGCTGAATTAGGACATCCAGGAGCATTAATTGGAGATGATCAAATTTATAATGTAATTGTTACTGCCCATGCTTTTGTAATAATTTTTTTCATAGTTATACCTATTATAATTGGAGGATTTGGTAATTGATTAGTACCTTTAATACTTGGAGCACCAGATATAGCATTTCCTCGAATAAATAATATAAGTTTTTGATTATTACCTCCTTCCCTTACATTATTATTAGTAAGTAGTATAGTAGAAAATGGGGCTGGAACAGGCTGAACAGTTTACCCTCCTCTTTCTTCTGTGATTGCTCATGGAGGAGCTTCTGTTGACTTAGCAATTTTTTCTC…
165	Ceratitis	capitata	Tanzania	RMCA 1015	>Ceratitis_capitata_Tanzania_1015_RMCA	---TATATTTTATTTTTGGAGCATGAGCTGGAATAGTAGGAACATCCTTAAGAATTTTAATTCGAGCTGAATTAGGACATCCAGGAGCATTAATTGGAGATGATCAAATTTATAATGTAATTGTTACTGCCCATGCTTTTGTAATAATTTTTTTCATAGTTATACCTATTATAATTGGAGGATTTGGTAATTGATTAGTACCTTTAATACTTGGAGCACCAGATATGGCATTTCCTCGAATAAATAATATAAGTTTTTGATTATTACCTCCTTCCCTTACATTATTATTAGTAAGTAGTATAGTAGAAAATGGGGCTGGAACAGGTTGAACAGTTTATCCTCCTCTTTCTTCTGTGATTGCTCATGGAGGTGCTTCTGTTGACTTAGCAATTTTTTCTC…
166	Ceratitis	capitata	Togo	JEMU AB35160722	>Ceratitis_capitata_Togo_AB35160722_JEMU	AATTATATTTTATTTTTGGAGCATGAGCTGGAATAGTAGGAACATCCTTAAGAATTTTAATTCGAGCTGAATTAGGACATCCAGGAGCATTAATTGGAGATGATCAAATTTATAATGTAATTGTTACTGCCCATGCTTTTGTAATAATTTTTTTCATAGTTATACCTATTATAATTGGAGGATTTGGTAATTGATTAGTACCTTTAATACTTGGAGCACCAGATATGGCATTTCCTCGAATAAACAATATAAGTTTTTGATTATTACCTCCTTCCCTTACATTATTATTAGTAAGTAGTATAGTAGAAAATGGGGCTGGAACAGGTTGAACAGTTTACCCTCCTCTTTCTTCTGTGATTGCTCATGGAGGTGCTTCTGTNGACTTAGCAATTTTTTCTC…
167	Ceratitis	capitata	unknown	BOLD GBDP0702 6 AJ242872	>Ceratitis_capitata_unknown_GBDP0702_06_AJ242872_BOLD	CTTTATATTTTATTTTTGGAGCATGAGCTGGAATAGTAGGAACATCCTTAAGAATTTTAATTCGAGCTGAATTAGGACATCCAGGAGCATTAATTGGAGATGATCAAATTTATAATGTAATTGTTACTGCCCATGCTTTTGTAATAATTTTTTTCATAGTTATACCTATTATAATTGGAGGATTTGGTAATTGATTAGTACCTTTAATACTTGGAGCACCAGATATAGCATTTCCTCGAATAAATAATATAAGTTTTTGATTATTACCTCCTTCCCTTACATTATTATTAGTAAGTAGTATAGTAGAAAATGGAGCTGGAACAGGTTGAACAGTTTACCCTCCTCTTTCTTCTGTGATTGCTCATGGAGGTGCTTCTGTTGACTTAGCAATTTTTTCTC…
168	Ceratitis	capitata	unknown	BOLD GBDP1934 6 DQ006887	>Ceratitis_capitata_unknown_GBDP1934_06_DQ006887_BOLD	CATTATATTTTATTTTTGGAGCATGAGCTGGAATAGTAGGAACATCCTTAAGAATTTTAATTCGAGCTGAATTAGGACATCCAGGAGCATTAATTGGAGATGATCAAATTTATAATGTAATTGTTACTGCCCATGCTTTTGTAATAATTTTTTTCATAGTTATACCTATTATAATTGGAGGATTTGGTAATTGATTAGTACCTTTAATACTTGGAGCACCAGATATAGCATTTCCTCGAATAAATAATATAAGTTTTTGATTATTACCTCCTTCCCTTACATTATTATTAGTAAGTAGTATAGTAGAAAATGGAGCTGGAACAGGTTGAACAGTTTACCCTCCTCTTTCTTCTGTGATTGCTCATGGAGGTGCTTCTGTTGACTTAGCAATTTTTTCTC…
169	Ceratitis	capitata	unknown	BOLD GBDP2212 6 DQ116364	>Ceratitis_capitata_unknown_GBDP2212_06_DQ116364_BOLD	--------------------------------------------------------TTAATTCGAGCTGAATTAGGACATCCAGGAGCATTAATTGGAGATGATCAAATTTATAATGTAATTGTTACTGCCCATGCTTTTGTAATAATTTTTTTCATAGTTATACCTATTATAATTGGAGGATTTGGTAATTGATTAGTACCTTTAATACTTGGAGCACCAGATATAGCATTTCCTCGAATAAATAATATAAGTTTTTGATTATTACCTCCTTCCCTTACATTATTATTAGTAAGTAGTATAGTAGAAAATGGAGCTGGAACAGGTTGAACAGTTTACCCTCCTCTTTCTTCTGTGATTGCTCATGGAGGTGCTTCTGTTGACTTAGCAATTTTTTCTC…
170	Ceratitis	capitata	unknown	BOLD GBDP2874 6 NC 857	>Ceratitis_capitata_unknown_GBDP2874_06_NC_000857_BOLD	CTTTATATTTTATTTTTGGAGCATGAGCTGGAATAGTAGGAACATCCTTAAGAATTTTAATTCGAGCTGAATTAGGACATCCAGGAGCATTAATTGGAGATGATCAAATTTATAATGTAATTGTTACTGCCCATGCTTTTGTAATAATTTTTTTCATAGTTATACCTATTATAATTGGAGGATTTGGTAATTGATTAGTACCTTTAATACTTGGAGCACCAGATATAGCATTTCCTCGAATAAATAATATAAGTTTTTGATTATTACCTCCTTCCCTTACATTATTATTAGTAAGTAGTATAGTAGAAAATGGAGCTGGAACAGGTTGAACAGTTTACCCTCCTCTTTCTTCTGTGATTGCTCATGGAGGTGCTTCTGTTGACTTAGCAATTTTTTCTC…
171	Ceratitis	capitata	Zambia	JEMU AB31509525	>Ceratitis_capitata_Zambia_AB31509525_JEMU	ATTTATATTTTATTTTTGGAGCATGAGCTGGAATAGTAGGAACATCCTTAAGAATTTTAATTCGAGCTGAATTAGGACATCCAGGAGCATTAATTGGAGATGATCAAATTTATAATGTAATTGTTACTGCCCATGCTTTTGTAATAATTTTTTTCATAGTTATACCTATTATAATTGGAGGATTTGGTAATTGATTAGTACCTTTAATACTTGGAGCACCAGATATGGCATTTCCTCGAATAAATAATATAAGTTTTTGATTATTACCTCCTTCCCTTACATTATTATTAGTAAGTAGTATAGTAGAAAATGGGGCTGGAACAGGTTGAACAGTTTACCCTCCTCTTTCTTCTGTGATTGCTCATGGAGGTGCTTCTGTTGACTTAGCAATTTTTTCTC…
172	Ceratitis	catoiri	La Réunion	RMCA 321	>Ceratitis_catoiri_La_Reunion_321_RMCA	CATTATATTTCATTTTTGGGGCATGAGCTGGTATAGTAGGTACATCCCTTAGAATTTTAATTCGAGCTGAATTAGGACATCCAGGTGCATTAATTGGAGATGACCAAATTTATAACGTAATTGTTACTGCTCACGCTTTTGTAATGATTTTTTTTATAGTTATACCTATTATAATTGGAGGGTTTGGAAATTGATTAGTGCCTTTAATACTTGGGGCACCAGATATAGCATTCCCCCGAATAAATAATATAAGTTTTTGATTATTACCTCCTTCTCTTACATTATTATTAGTAAGTAGAATAGTAGAAAATGGAGCTGGAACAGGTTGAACAGTTTACCCTCCTCTTTCATCTGTGATTGCTCATGGAGGAGCTTCTGTAGATTTAGCTATTTTTTCTC…
173	Ceratitis	catoiri	La Réunion	RMCA 322	>Ceratitis_catoiri_La_Reunion_322_RMCA	CATTATATTTCATTTTTGGGGCATGAGCTGGTATAGTAGGTACATCCCTTAGAATTTTAATTCGAGCTGAATTAGGACATCCAGGTGCATTAATTGGAGATGACCAAATTTATAACGTAATTGTTACTGCTCACGCTTTTGTAATGATTTTTTTTATAGTTATACCTATTATAATTGGAGGGTTTGGAAATTGATTAGTGCCTTTAATACTTGGGGCACCAGATATAGCATTCCCCCGAATAAATAATATAAGTTTTTGATTATTACCTCCTTCTCTTACATTATTATTAGTAAGTAGAATAGTAGAAAATGGAGCTGGAACAGGTTGAACAGTTTACCCTCCTCTTTCATCTGTGATTGCTCATGGAGGAGCTTCTGTAGATTTAGCTATTTTTTCTC…
174	Ceratitis	cf. punctata	Congo DR	JEMU AB32745480	>Ceratitis_cf._punctata_CongoDR_AB32745480_JEMU	CTTTATATTTTATTTTCGGAGCTTGAGCTGGAATAGTGGGAACATCACTTAGAATTTTAATTCGGACTGAATTAGGACACCCAGGAACAATAATTGATGATAACCAAATCTACAATGTAGTTGTAACTGCTCATGCTTTTGTAATAATTTTCTTTATAGTTATACCTATCATAATTGGAGGGTTTGGAAATTGACTTGTGCCACTTATACTTGGAGCACCAGATATAGCATTCCCTCGAATAAACAATATAAGTTTCTGGCTGTTACCTCCTTCTCTTACATTACTTCTAGTAAGTAGAATAGTAGAAAACGGAGCTGGAACAGGTTGAACAGTTTACCCACCCCTATCCTCTGTAATCGCTCACGGAGGTGCATCAGTTGATCTAGCAATTTTTTCTC…
175	Ceratitis	colae	Ghana	APHIS 30224 3 GH	>Ceratitis_colae_Ghana_030224_03_GH_APHIS	------------------------------------------------TTAGAATTTTAATCCGAGCTGAATTAGGACATCCAGGAGCCCTAATTGGAGACGATCAAATNTATAATGTAATTGTTACTGCTCATGCTTTTGTAATAATTTTTTTTATAGTTATACCTATTATAATTGGGGGATTTGGAAATTGATTGGTGCCTTTAATACTAGGTGCTCCAGATATAGCATTTCCTCGAATGAATAATATAAGTTTTTGATTACTACCTCCTTCTCTTACATTATTATTAGTAAGTAGTATAGTAGAAAATGGAGCTGGAACAGGTTGAACAGTTTACCCTCCCCTTTCTTCTGTAATTGCCCACGGAGGAGCTTCTGTTGATTTAGCAATTTTTTCTC…
176	Ceratitis	colae	Ghana	APHIS 30224 5 GH	>Ceratitis_colae_Ghana_030224_05_GH_APHIS	-----------------GGAGCATGAGCTGGAATAGTAGGGACATCTCTTAGAATTTTAATCCGAGCTGAATTAGGACATCCAGGAGCCCTAATTGGAGACGATCAAATTTATAATGTAATTGTTACTGCTCATGCTTTTGTAATAATTTTTTTTATAGTTATACCTATTATAATTGGGGGATTTGGAAATTGATTGGTGCCTTTAATACTAGGTGCTCCAGATATAGCATTTCCTCGAATGAATAATATAAGTTTTTGATTACTACCTCCTTCTCTTACATTATTATTAGTAAGTAGTATAGTAGAAAATGGAGCTGGAACAGGTTGAACAGTTTACCCTCCCCTTTCTTCTGTAATTGCCCACGGAGGAGCTTCTGTTGATTTAGCAATTTTTTCTC…
177	Ceratitis	colae	Ghana	APHIS 60902 1TNE10 GK	>Ceratitis_colae_Ghana_060902_1TNE10_GK_APHIS	--------------TTTGGAGCATGAGCTGGAATAGTAGGGACATCTCTTAGAATTTTAATCCGAGCTGAATTAGGACATCCAGGAGCCCTAATTGGAGACGATCAAATTTATAATGTAATTGTTACTGCTCATGCTTTTGTAATAATTTTTTTTATAGTTATACCTATTATAATTGGGGGATTTGGAAATTGATTGGTGCCTTTAATACTAGGTGCTCCAGATATAGCATTTCCTCGAATGAATAATATAAGTTTTTGATTACTACCTCCTTCTCTTACATTATTATTAGTAAGTAGTATAGTAGAAAATGGAGCTGGAACAGGTTGAACAGTTTACCCTCCCCTTTCTTCTGTAATTGCCCACGGAGGAGCTTCTGTTGATTTAGCAATTTTTTCTC…
178	Ceratitis	colae	Ghana	APHIS 60902 2 GH	>Ceratitis_colae_Ghana_060902_2_GH_APHIS	--------------TTTGGAGCATGAGCTGGAATAGTAGGGACATCTCTTAGAATTTTAATCCGAGCTGAATTAGGACATCCAGGAGCCCTAATTGGAGACGATCAAATTTATAATGTAATTGTTACTGCTCATGCTTTTGTAATAATTTTTTTTATAGTTATACCTATTATAATTGGGGGATTTGGAAATTGATTGGTGCCTTTAATACTAGGTGCTCCAGATATAGCATTTCCTCGAATGAATAATATAAGTTTTTGATTACTACCTCCTTCTCTTACATTATTATTAGTAAGTAGTATAGTAGAAAATGGAGCTGGAACAGGTTGAACAGTTTACCCTCCCCTTTCTTCTGTAATTGCCCACGGAGGAGCTTCTGTTGATTTAGCAATTTTTTCTC…
179	Ceratitis	colae	Ghana	JEMU 1207	>Ceratitis_colae_Ghana_1207_JEMU	CTTTATATTTTATTTTTGGAGCATGAGCTGGAATAGTAGGGACATCTCTTAGAATTTTAATCCGAGCTGAATTAGGACATCCAGGAGCCCTAATTGGAGACGATCAAATTTATAATGTAATTGTTACTGCTCATGCTTTTGTAATAATTTTTTTTATAGTTATACCTATTATAATTGGGGGATTGGGNNNNNNNNNNNNNNNNNNNNNNNNNNNNNNNNNNNNNNNNNNNNNTACTCGAATAAATAATATAAGATTTTGATTTCTACCTCCTTCTCTTACATTATTATTAGTAAGTAGTATAGTAGAAAACGGAGCTGGAACAGGTTGAACAGTTTACCCTCCCCTTTCTTCTGTAATTGCCCACGGAGGAGCTTCTGTTGATTTATCAATTTTTTCTC…
180	Ceratitis	colae	Liberia	RMCA 1718	>Ceratitis_colae_Liberia_1718_RMCA	CTTTATATTTTATTTTTGGAGCATGAGCTGGAATAGTAGGGACATCTCTTAGAATTTTAATCCGAGCTGAATTAGGACATCCAGGAGCCCTAATTGGAGACGATCAAATTTATAATGTAATTGTTACTGCTCATGCTTTTGTAATAATTTTTTTTATAGTTATACCTATTATAATTGGGGGATTTGGAAATTGATTGGTGCCTTTAATACTAGGTGCTCCAGATATAGCATTTCCTCGAATGAATAATATAAGTTTTTGATTACTACCTCCTTCTCTTACATTATTATTAGTAAGTAGTATAGTAGAAAATGGAGCTGGAACAGGTTGAACAGTTTACCCTCCCCTTTCTTCTGTAATTGCCCACGGAGGAGCTTCTGTTGATTTAGCAATTTTTTCTC…
181	Ceratitis	colae	Togo	RMCA 1535	>Ceratitis_colae_Togo_1535_RMCA	CTTTATATNTTATTTTTGGAGCATGAGCTGGAATAGTAGGGACATCTCTTAGAATTTTAATCCGAGCTGAATTAGGACATCCAGGAGCCCTAATTGGAGACGATCAAATTTATAATGTAATTGTTACTGCTCATGCTTTTGTAATAATTTTTTTTATAGTTATACCTATTATAATTGGGGGATTTGGAAATTGATTGGTGCCTTTAATACTAGGTGCTCCAGATATAGCATTTCCTCGAATGAATAATATAAGTTTTTGATTACTACCTCCTTCTCTTACATTATTATTAGTAAGTAGTATAGTAGAAAATGGAGCTGGAACAGGTTGAACAGTTTACCCTCCCCTTTCTTCTGTAATTGCCCACGGAGGAGCTTCTGTTGATTTAGCAATTTTTTCTC…
182	Ceratitis	connexa	Liberia	RMCA 1716	>Ceratitis_connexa_Liberia_1716_RMCA	CTTTATATTTCATTTTTGGAGCTTGAGCAGGAATGGTCGGAACCTCCCTCAGAATTTTGGTTCGAGCTGAATTAGGTCATCCAGGTGCCTTAATTGGAGACGACCAAATTTATAACGTAATTGTAACTGCTCACGCTTTCGTAATAATTTTTTTTATAGTTATACCTATTATAATTGGTGGATTTGGTAATTGATTAGTTCCCTTAATATTAGGAGCCCCTGATATAGCATTTCCCCGAATAAATAATATAAGTTTTTGATTATTACCCCCTTCTCTTACTCTCCTTTTAGTAAGAAGCATAGTCGAAAATGGAGCTGGTACAGGCTGAACAGTTTATCCTCCCTTATCGTCAGTAATTGCACATGGAGGAGCATCCGTCGATTTAGCAATTTTTTCAT…
183	Ceratitis	connexa	South Africa	JEMU 1126	>Ceratitis_connexa_South_Africa_1126_JEMU	CTTTATATTTCATTTTTGGGGCTTGAGCAGGAATAGTCGGAACCTCTCTTAGAATTTTAATCCGAGCTGAATTAGGTCACCCAGGAGCCCTAATTGGAGATGACCAAATTTATAATGTGATTGTAACTGCTCACGCTTTCGTAATAATTTTTTTTATAGTTATACCTATTATGATTGGTGGATTTGGTAATTGATTAGTCCCCCTAATATTGGGAGCCCCTGATATAGCATTTCCCCGAATAAATAATATAAGTTTTTGATTATTACCCCCTTCCCTTACACTCCTATTAGTAAGAAGTATAGTTGAAAATGGGGCTGGAACAGGTTGAACAGTTTATCCACCCTTATCATCAGTAATTGCTCATGGAGGAGCATCAGTTGATTTAGCAATTTTTTCAT…
184	Ceratitis	contramedia	Kenya	APHIS 20414 06TNE46 GP	>Ceratitis_contramedia_Kenya_020414_06TNE46_GP_APHIS	--------------------------------------------------------TTAATTCGAGCCGAATTAGGACACCCAGGAGCATTAATTGGAGATGATCAAATTTACAATGTAATTGTAACTGCACATGCATTCGTAATAATTTTTTTTATAGTTATACCTATTATAATTGGAGGATTTGGAAACTGACTTGTGCCTCTTATACTTGGAGCCCCAGATATAGCATTTCCTCGAATAAATAATATAAGTTTTTGATTACTGCCCCCCTCTCTTACATTATTATTGGTAAGCAGAATAGTAGAAAACGGAGCTGGAACAGGTTGAACAGTTTATCCTCCTCTATCTGCAGTCATTGCTCATAGAGGAGCATCTGTTGATTTAGCTATTTTTTCTT…
185	Ceratitis	contramedia	Kenya	APHIS 30303 23TNE17 GP	>Ceratitis_contramedia_Kenya_030303_23TNE17_GP_APHIS	--------------------------------------------------------TTAATTCGAGCCGAATTAGGACACCCAGGAGCATTAATTGGAGATGATCAAATTTACAATGTAATTGTAACTGCACATGCATTCGTAATAATTTTTTTTATAGTTATACCTATTATAATTGGAGGATTTGGAAACTGACTTGTGCCTCTTATACTTGGAGCCCCAGATATAGCATTTCCTCGAATAAATAATATAAGTTTTTGATTACTGCCCCCCTCTCTTACATTATTATTGGTAAGCAGAATAGTAGAAAACGGAGCTGGAACAGGTTGAACAGTTTATCCTCCTCTATCTGCAGTCATTGCTCATAGAGGAGCATCTGTTGATTTAGCTATTTTTTCTT…
186	Ceratitis	contramedia	Kenya	APHIS 30303 26TNE17 GP GU	>Ceratitis_contramedia_Kenya_030303_26TNE17_GP_GU_APHIS	----------------------------------------------------------------------------------------------TGGAGATGATCAAATTTACAATGTAATTGTAACTGCACATGCANTCGTAATAATTTTTTTTATAGTTATACCTATTATAATTGGAGGATTTGGAAACTGACTTGTGCCTCTTATACTTGGAGCCCCAGATATAGCATTTCCTCGAATAAATAATATAAGTTTTTGATTACTGCCCCCCTCTCTTACATTATTATTGGTAAGCAGAATAGTAGAAAACGGAGCTGGAACAGGTTGAACAGTTTATCCTCCTCTATCTGCAGTCATTGCTCATAGAGGAGCATCTGTTGATTTAGCTATTTTTTCTT…
187	Ceratitis	copelandi	Kenya	APHIS 20414 08TNE46 GK	>Ceratitis_copelandi_Kenya_020414_08TNE46_GK_APHIS	--------------TTTGGAGCATGAGCTGGAATAGTAGGAACATCTCTTAGAATTTTAATTCGAGCTGAATTAGGTCACCCAGGAGCACTAATTGGAGACGATCAAATTTATAATGTAATTGTTACTGCTCATGCTTTCGTTATAATTTTCTTTATAGTTATACCTATTATAATTGGAGGGTTTGGAAATTGACTAGTACCTTTAATACTTGGTGCTCCAGATATAGCATTCCCTCGAATAAATAATATAAGTTTTTGATTATTACCTCCTTCTCTTACACTATTATTAGTGAGTAGTATAGTAGAAAATGGAGCTGGAACAGGTTGAACAGTTTACCCTCCTCTTTCTTCTGTAATTGCTCATGGAGGCGCTTCTGTTGACTTAGCAATTTTTTCTC…
188	Ceratitis	copelandi	Kenya	APHIS 40303 06TNE18 FA	>Ceratitis_copelandi_Kenya_040303_06TNE18_FA_APHIS	--------------TTTGGAGCATGAGCTGGAATAGTAGGAACATCTCTTAGAATTTTAATTCGAGCTGAATTAGGCCACCCAGGAGCACTAATTGGAGACGATCAAATTTATAATGTAATTGTTACTGCTCATGCTTTCGTTATAATTTTCTTTATAGTTATACCTATTATAATTGGAGGGTTTGGAAATTGACTAGTACCTTTAATACTTGGTGCTCCAGATATAGCATTCCCTCGAATAAATAATATAAGTTTTTGATTATTACCTCCTTCTCTTACACTATTATTAGTGAGTAGTATAGTAGAAAATGGAGCTGGAACAGGTTGAACAGTTTACCCTCCTCTTTCTTCTGTAATTGCTCATGGAGGTGCTTCTGTTGACTTAGCAATTTTTTCTC…
189	Ceratitis	copelandi	Kenya	APHIS 40303 11TNE18 FA	>Ceratitis_copelandi_Kenya_040303_11TNE18_FA_APHIS	---------------------------------TAGTAGGAACATCTCTTAGAATTTTAATTCGAGCTGAATTAGGTCACCCAGGAGCACTAATTGGAGACGATCAAATTTATAATGTAATTGTTACTGCTCATGCTTTCGTTATAATTTTCTTTATAGTTATACCTATTATAATTGGAGGGTTTGGAAATTGACTAGTACCTTTAATACTTGGTGCTCCAGATATAGCATTCCCTCGAATAAATAATATAAGTTTTTGATTATTACCTCCTTCTCTTACACTATTATTAGTGAGTAGTATAGTAGAAAATGGAGCTGGAACAGGTTGAACAGTTTACCCTCCTCTTTCTTCTGTAATTGCTCATGGAGGTGCTTCTGTTGACTTAGCAATTTTTTCTC…
190	Ceratitis	copelandi	Kenya	APHIS 40303 12 GG	>Ceratitis_copelandi_Kenya_040303_12_GG_APHIS	-----------------------------------------------------------------------------CACCCAGGAGCACTAATTGGAGACGATCAAATTTATAATGTAATTGTTACTGCTCATGCTTTCGTTATAATTTTCTTTATAGTTATACCTATTATAATTGGAGGGTTTGGAAATTGACTAGTACCTTTAATACTTGGTGCTCCAGATATAGCATTCCCTCGAATAAATAATATAAGTTTTTGATTATTACCTCCTTCTCTTACACTATTATTAGTGAGTAGTATAGTAGAAAATGGAGCTGGAACAGGTTGAACAGTTTACCCTCCTCTTTCTTCTGTAATTGCTCATGGAGGTGCTTCTGTTGACTTAGCAATTTTTTCTC…
191	Ceratitis	copelandi	Kenya	RMCA 1248	>Ceratitis_copelandi_Kenya_1248_RMCA	CCTTATATTTTATTTTTGGAGCATGAGCTGGAATAGTAGGAACATCTCTTAGAATTTTAATTCGAGCTGAATTAGGTCACCCAGGAGCACTAATTGGAGACGATCAAATTTATAATGTAATTGTTACTGCTCATGCTTTCGTTATAATTTTCTTTATAGTTATACCTATTATAATTGGAGGGTTTGGAAATTGACTAGTACCTTTAATACTTGGTGCTCCAGATATAGCATTCCCTCGAATAAATAATATAAGTTTTTGATTATTACCTCCTTCTCTTACACTATTATTAGTGAGTAGTATAGTAGAAAATGGAGCTGGAACAGGTTGAACAGTTTACCCTCCTCTTTCTTCTGTAATTGCTCATGGAGGTGCTTCTGTTGACTTAGCAATTTTTTCTC…
192	Ceratitis	copelandi	Kenya	RMCA 1249	>Ceratitis_copelandi_Kenya_1249_RMCA	CCTTATATTTTATTTTTGGAGCATGAGCTGGAATAGTAGGAACATCTCTTAGAATTTTAATTCGAGCTGAATTAGGTCACCCAGGAGCACTAATTGGAGACGATCAAATTTATAATGTAATTGTTACTGCTCATGCTTTCGTTATAATTTTCTTTATAGTTATACCTATTATAATTGGAGGGTTTGGAAATTGACTAGTACCTTTAATACTTGGTGCTCCAGATATAGCATTCCCTCGAATAAATAATATAAGTTTTTGATTATTACCTCCTTCTCTTACACTATTATTAGTGAGTAGTATAGTAGAAAATGGAGCTGGAACAGGTTGAACAGTTTACCCTCCTCTTTCTTCTGTAATTGCTCATGGAGGTGCTTCTGTTGACTTAGCAATTTTTTCTC…
193	Ceratitis	cornuta	Kenya	APHIS 80802 6TNE7 FA	>Ceratitis_cornuta_Kenya_080802_6TNE7_FA_APHIS	-------------------------------AATAGTAGGTACCTCTCTTAGAATTTTAATTCGTGCTGAATTAGGCCATCCGGGAGCTCTAATTGGAGATGACCAAATTTATAACGTAATTGTTACTGCCCATGCTTTTGTGATAATTTTTTTTATAGTTATACCCATCATAATTGGAGGGTTTGGAAACTGATTAGTTCCCTTAATACTAGGTGCCCCAGATATAGCTTTTCCTCGAATAAATAATATAAGTTTTTGGTTATTACCTCCTTCCCTTACACTTCTATTAGTAAGTAGAATAGTGGAAAATGGAGCTGGAACAGGTTGAACAGTTTATCCCCCCCTTTCTTCTGTAATTGCCCATGGAGGGGCTTCTGTTGATTTAGCAATCTTTTCTC…
194	Ceratitis	cornuta	Kenya	RMCA 1022	>Ceratitis_cornuta_Kenya_1022_RMCA	CCTTATATTTTATTTTTGGTGCATGAGCTGGGATAGTAGGTACCTCTCTTAGAATTTTAATTCGTGCTGAATTAGGNCACCCAGGAGCACTAATTGGAGATGACCAAATTTATAACGTAATTGTTACTGCCCATGCTTTTGTAATAATTTTTTTTATAGTTATACCCATCATAATTGGAGGATTCGGGAACTGATTAGTTCCCTTAATACTAGGTGCTCCAGATATAGCTTTTCCTCGAATAAATAACATAAGTTTTTGGTTACTGCCCCCTTCCCTTACACTTCTATTAGCAAGTAGAATAGTGGAAAATGGGGCTGGAACAGGTTGAACAGTTTATCCCCCCCTTTCTTCTGTAATTGCCCATGGAGGGGCTTCTGTTGATTTAGCAATCTTTTCTC…
195	Ceratitis	cornuta	Kenya	APHIS 260303 1TNE20 GK	>Ceratitis_cornuta_Kenya_260303_1TNE20_GK_APHIS	--------------TTTGGTGCATGAGCTGGAATAGTAGGTACCTCTCTTAGAATTTTAATTCGTGCTGAATTAGGCCATCCGGGAGCTCTAATTGGAGATGACCAAATTTATAACGTAATTGTTACTGCCCATGCTTTTGTGATAATTTTTTTTATAGTTATACCCATCATAATTGGAGGGTTTGGAAACTGATTAGTTCCCTTAATACTAGGTGCCCCAGATATAGCTTTTCCTCGAATAAATAATATAAGTTTTTGGTTATTACCTCCTTCCCTTACACTTCTATTAGTAAGTAGAATAGTGGAAAATGGAGCTGGAACAGGTTGAACAGTTTATCCCCCCCTTTCTTCTGTAATTGCCCATGGAGGGGCTTCTGTTGATTTAGCAATCTTTTCTC…
196	Ceratitis	cornuta	Kenya	APHIS 260303 2TNE20 FA	>Ceratitis_cornuta_Kenya_260303_2TNE20_FA_APHIS	-------------------------------AATAGTAGGTACCTCTCTTAGAATTTTAATTCGTGCTGAATTAGGNCATCCGGGAGCTCTAATTGGAGATGACCAAATTTATAACGTAATTGTTACTGCCCATGCTTTTGTGATAATTTTTTTTATAGTTATACCCATCATAATTGGAGGGTTTGGAAACTGATTAGTTCCCTTAATACTAGGTGCCCCAGATATAGCTTTTCCTCGAATAAATAATATAAGTTTTTGGTTATTACCTCCTTCCCTTACACTTCTATTAGTAAGTAGAATAGTGGAAAATGGAGCTGGAACAGGTTGAACAGTTTATCCCCCCCTTTCTTCTGTAATTGCCCATGGAGGGGCTTCTGTTGATTTAGCAATCTTTTCTC…
197	Ceratitis	cosyra	Congo DR	JEMU AB32740689	>Ceratitis_cosyra_AB32740689_CongoDR_JEMU	AATTATATTTTATTTTCGGTGCATGAGCTGGAATAGTAGGGACGTCCCTTAGAATTTTAATTCGAGCTGAATTAGGTCACCCTGGTGCATTAATTGGAGATGACCAAATTTATAACGTAATTGTAACTGCTCATGCTTTTGTAATAATTTTTTTTATAGTTATACCTATTATAATTGGAGGATTTGGAAATTGATTAGTTCCTTTAATACTAGGAGCCCCAGATATAGCTTTTCCTCGAATAAATAATATAAGTTTTTGATTATTACCTCCTTCTCTCACACTCTTATTAGTAAGTAGCATAGTAGAAAACGGGGCTGGAACAGGTTGAACAGTTTACCCTCCCCTTTCTTCTGTAATCGCCCATGGGGGAGCATCAGTTGATTTGGCTATTTTTTCCC…
198	Ceratitis	cosyra	Benin	RMCA 674	>Ceratitis_cosyra_Benin_674_RMCA	CATTATATTTTATTTTCGGTGCATGAGCTGGAATAGTAGGGACATCCCTTAGAATTTTAATTCGAGCTGAATTAGGTCACCCTGGTGCATTAATTGGAGATGACCAAATTTATAATGTAATTGTAACTGCTCATGCTTTTGTAATAATTTTTTTTATAGTTATACCTATTATAATTGGAGGATTTGGAAATTGATTAGTTCCTTTAATACTGGGAGCCCCAGATATAGCTTTTCCTCGAATAAATAATATAAGTTTTTGATTATTACCTCCTTCTCTCACACTCTTATTAGTAAGTAGTATAGTAGAAAACGGGGCTGGAACAGGTTGAACAGTTTACCCTCCCCTTTCTTCTGTAATCGCCCATGGGGGAGCATCAGTTGATTTGGCTATTTTTTCCC…
199	Ceratitis	cosyra	Benin	RMCA 697	>Ceratitis_cosyra_Benin_697_RMCA	CTTTATATTTTATTTTTGGTGCATGAGCTGGAATAGTGGGAACATCTCTTAGAATTTTAATTCGAGCTGAACTAGGTCACCCTGGAGCATTAATTGGAGATGATCAAATTTACAATGTAATTGTAACCGCCCATGCTTTTGTAATGATTTTTTTTATAGTTATACCTATTATAATTGGGGGATTTGGAAATTGACTTGTTCCTTTAATACTTGGAGCACCAGATATAGCTTTCCCCCGAATAAATAATATAAGTTTTTGATTATTACCCCCTTCTCTTACACTTTTATTAGTGAGTAGCATAGTGGAAAATGGGGCTGGAACAGGTTGAACAGTTTATCCACCCCTTTCTTCTGTAATTGCCCATGGAGGAGCATCAGTTGATTTAGCAATCTTTTCCC…
200	Ceratitis	cosyra	Botswana	JEMU AB32736355	>Ceratitis_cosyra_Botswana_AB32736355_JEMU	CATTATATTTTATTTTCGGTGCATGAGCTGGAATAGTAGGGACATCCCTTAGAATTTTAATTCGAGCTGAATTAGGTCACCCTGGTGCATTAATTGGAGATGACCAAATTTATAACGTAATTGTAACTGCTCATGCTTTTGTAATAATTTTTTTTATAGTTATACCTATTATAATTGGAGGATTTGGAAATTGATTAGTTCCTTTAATACTAGGAGCCCCAGATATAGCTTTTCCTCGAATAAATAATATAAGTTTTTGATTATTACCTCCTTCTCTCACACTCTTATTAGTAAGTAGCATAGTAGAAAACGGAGCTGGAACAGGTTGAACAGTTTACCCTCCCCTTTCTTCTGTAATCGCCCATGGGGGAGCATCAGTTGATTTGGCTATTTTTTCCC…
201	Ceratitis	cosyra	Cameroon	RMCA 675	>Ceratitis_cosyra_Cameroon_675_RMCA	CTTTATATTTTATTTTTGGTGCATGAGCTGGAATAGTAGGTACATCTCTTAGAATTTTAATTCGAGCTGAACTAGGCCACCCTGGGGCATTAATTGGAGATGACCAAATTTACAATGTAATTGTTACTGCCCATGCTTTTGTAATAATTTTTTTTATAGTTATACCTATTATAATTGGAGGATTTGGTAATTGGCTTGTTCCTTTAATACTTGGAGCACCAGATATAGCTTTTCCTCGAATAAATAATATAAGTTTTTGATTATTGCCTCCTTCTCTTACACTTTTATTAGTAAGTAGTATAGTAGAAAACGGGGCCGGAACAGGTTGAACAGTTTATCCTCCACTTTCTTCTGTAATCGCCCATGGAGGTGCATCAGTTGATTTAGCAATTTTTTCCC…
202	Ceratitis	cosyra	Ivory Coast	RMCA 677	>Ceratitis_cosyra_Ivory_Coast_677_RMCA	CTTTATATTTTATTTTTGGTGCATGAGCTGGAATAGTAGGTACATCTCTTAGAATTTTAATTCGAGCTGAACTAGGCCACCCTGGGGCATTAATTGGAGATGACCAAATTTACAATGTAATTGTTACTGCCCATGCTTTTGTAATAATTTTTTTTATAGTTATACCTATTATAATTGGAGGATTTGGTAATTGACTTGTTCCTTTAATACTTGGAGCACCAGATATAGCTTTTCCTCGAATAAATAATATAAGTTTTTGATTATTACCTCCTTCTCTTACACTTTTATTAGTGAGTAGTATAGTAGAAAACGGAGCCGGAACAGGTTGAACAGTTTATCCTCCACTTTCTTCTGTAATCGCTCATGGAGGTGCATCAGTTGATTTAGCAATTTTTTCCC…
203	Ceratitis	cosyra	Kenya	APHIS 10322 01TNE12 GK	>Ceratitis_cosyra_Kenya_010322_01TNE12_GK_APHIS	----------------------------------------------------------AATTCGAGCTGAATTAGGTCACCCTGGTGCATTAATTGGAGATGACCAAATTTATAATGTAATTGTAACTGCTCATGCTTTTGTAATAATTTTTTTTATGGTTATACCTATTATAATTGGAGGATTTGGAAATTGATTAGTTCCTTTAATACTAGGAGCCCCANATATAGCTTTTCCTCGNATAAATAATATAAGTTTTTGATTATTACCTCCTTCTCTCACACTCTTATTAGTAAGTAGCATAGTAGAAAACGGGGCTGGAACAGGTTGAACAGTTTACCCTCCCCTTTCTTCTGTAATCGCCCATGGAGGAGCATCAGTTGATTTGGCTATTTTTTCCC…
204	Ceratitis	cosyra	Kenya	APHIS 71102 11TNE13 GP	>Ceratitis_cosyra_Kenya_071102_11TNE13_GP_APHIS	-------------------------------------------------------------TCGAGCTGAACTAGGCCACCCTGGTGCTCTAATTGGAGATGACCAAATTTATAATGTAATTGTAACCGCCCATGCTTTTGTAATAATTTTTTTCATAGTTATACCTATCATAATCGGAGGATTTGGAAATTGACTTGTTCCTTTAATACTTGGAGCACCAGATATAGCTTTTCCTCGAATAAATAATATGAGTTTTTGATTATTACCTCCTTCTCTTACACTTTTATTAGTGAGTAGCATAGTAGAAAATGGAGCCGGAACAGGCTGAACAGTTTACCCACCCCTTTCTTCGGTAATTGCCCATGGAGGTGCATCAGTTGATTTAGCAATTTTTTCTC…
205	Ceratitis	cosyra	Kenya	RMCA 1024	>Ceratitis_cosyra_Kenya_1024_RMCA	CATTATATTTTATTTTCGGTGCATGAGCTGGAATAGTAGGAACATCCCTTAGAATTTTAATTCGAGCTGAATTAGGTCACCCTGGTGCATTAATTGGAGATGACCAAATTTATAACGTAATTGTAACTGCTCATGCTTTTGTAATAATTTTTTTTATAGTTATACCTATTATAATTGGAGGATTTGGAAATTGATTAGTTCCTTTAATACTAGGAGCCCCAGATATAGCTTTTCCTCGAATAAATAATATAAGTTTTTGACTATTACCTCCTTCTCTCACACTCTTATTAGTAAGTAGTATAGTAGAAAACGGGGCTGGAACAGGTTGAACAGTTTACCCTCCCCTTTCTTCTGTAATCGCCCATGGGGGAGCATCAGTTGATTTGGCTATTTTTTCCC…
206	Ceratitis	cosyra	Kenya	RMCA 679	>Ceratitis_cosyra_Kenya_679_RMCA	CATTATATTTTATTTTCGGTGCATGAGCTGGAATAGTAGGAACATCCCTTAGAATTTTAATTCGAGCTGAATTAGGTCACCCTGGTGCATTAATTGGAGATGACCAAATTTATAACGTAATTGTAACTGCTCATGCTTTTGTAATAATTTTTTTTATAGTTATACCTATTATAATTGGAGGATTTGGAAATTGATTAGTTCCTTTAATACTAGGAGCCCCAGATATAGCTTTTCCTCGAATAAATAATATAAGTTTTTGACTATTACCTCCTTCTCTCACACTCTTATTAGTAAGTAGTATAGTAGAAAACGGGGCTGGAACAGGTTGAACAGTTTACCCTCCCCTTTCTTCTGTAATCGCCCATGGGGGGGCATCAGTTGATTTAGCTATTTTTTCCC…
207	Ceratitis	cosyra	Kenya	BOLD GBDP1759 6 AY788421	>Ceratitis_cosyra_Kenya_GBDP1759_06_AY788421_BOLD	CATTATATTTTATTTTCGGTGCATGAGCTGGAATAGTAGGAACATCCCTTAGAATTTTAATTCGAGCTGAATTAGGTCACCCTGGTGCATTAATTGGAGATGACCAAATTTATAACGTAATTGTAACTGCTCATGCTTTTGTAATAATTTTTTTTATAGTTATACCTATTATAATTGGAGGATTTGGAAATTGATTAGTTCCTTTAATACTAGGAGCCCCAGATATAGCTTTTCCTCGAATAAATAATATAAGTTTTTGATTATTACCTCCTTCTCTCACACTCTTATTAGTAAGTAGTATAGTAGAAAACGGGGCTGGAACAGGTTGAACAGTTTACCCTCCCCTTTCTTCTGTAATCGCCCATGGGGGAGCATCAGTTGATTTGGCTATTTTTTCCC…
208	Ceratitis	cosyra	Madagascar	RMCA 1547	>Ceratitis_cosyra_Madagascar_1547_RMCA	CATTATATTTTATTTTCGGTGCATGAGCTGGAATAGTAGGAACATCCCTTAGAATTTTAATTCGAGCTGAATTAGGTCACCCTGGTGCATTAATTGGAGATGACCAAATTTATAACGTAATTGTAACTGCTCATGCTTTTGTAATAATTTTTTTTATAGTTATACCTATTATAATTGGAGGATTTGGAAATTGATTAGTTCCTTTAATACTAGGAGCCCCAGATATAGCTTTTCCTCGAATAAATAATATAAGTTTTTGACTATTACCTCCTTCTCTCACACTCTTATTAGTAAGTAGTATAGTAGAAAACGGGGCTGGAACAGGTTGAACAGTTTACCCTCCCCTTTCTTCTGTAATCGCCCATGGGGGAGCATCAGTTGATTTGGCTATTTTTTCCC…
209	Ceratitis	cosyra	Mozambique	RMCA 1540	>Ceratitis_cosyra_Mozambique_1540_RMCA	CATTATATTTTATTTTCGGTGCATGAGCTGGAATAGTAGGGACATCCCTTAGAATTTTAATTCGAGCTGAATTAGGTCACCCTGGTGCATTAATTGGAGATGACCAAATTTATAATGTAATTGTAACTGCTCATGCTTTTGTAATAATTTTTTTTATAGTTATACCTATTATAATTGGAGGATTTGGAAATTGATTAGTTCCTTTAATACTAGGAGCCCCAGATATAGCTTTTCCTCGAATAAATAATATAAGTTTTTGATTATTACCTCCTTCTCTCACACTCTTATTAGTAAGTAGCATAGTAGAAAACGGGGCTGGAACAGGTTGAACAGTTTACCCTCCCCTTTCTTCTGTAATCGCCCATGGAGGAGCATCAGTTGATTTGGCTATTTTTTCCC…
210	Ceratitis	cosyra	Mozambique	RMCA 1545	>Ceratitis_cosyra_Mozambique_1545_RMCA	CATTATATTTTATTTTCGGTGCATGAGCTGGAATAGTAGGAACATCCCTTAGAATTTTAATTCGAGCTGAATTAGGTCACCCTGGTGCATTAATTGGAGATGATCAAATTTATAACGTAATTGTAACTGCTCATGCTTTTGTAATAATTTTTTTTATAGTTATACCTATTATAATTGGAGGATTTGGAAATTGATTAGTTCCTTTAATACTAGGAGCCCCAGATATAGCTTTTCCTCGAATAAATAATATAAGTTTTTGACTATTACCTCCTTCTCTCACACTCTTATTAGTAAGTAGTATAGTAGAAAATGGGGCTGGAACAGGTTGAACAGTTTACCCTCCCCTTTCTTCTGTAATCGCCCATGGGGGAGCATCAGTTGATTTGGCTATTTTTTCCC…
211	Ceratitis	cosyra	Mozambique	RMCA 1546	>Ceratitis_cosyra_Mozambique_1546_RMCA	CATTATATTTTATTTTCGGTGCATGAGCTGGAATAGTAGGAACATCCCTTAGAATTTTAATTCGAGCTGAATTAGGTCACCCTGGTGCATTAATTGGAGATGACCAAATTTATAACGTAATTGTAACTGCTCATGCTTTTGTAATAATTTTTTTTATAGTTATACCTATTATAATTGGAGGATTTGGAAATTGATTAGTTCCTTTAATACTAGGAGCCCCAGATATAGCTTTTCCTCGAATAAATAATATAAGTTTTTGACTATTACCTCCTTCTCTCACACTCTTATTAGTAAGTAGTATAGTAGAAAACGGGGCTGGAACAGGTTGAACAGTTTACCCTCCCCTTTCTTCTGTAATCGCCCATGGGGGAGCATCAGTTGATTTGGCTATTTTTTCCC…
212	Ceratitis	cosyra	Senegal	RMCA 681	>Ceratitis_cosyra_Senegal_681_RMCA	CATTATATTTTATTTTCGGTGCATGAGCTGGAATAGTAGGGACATCCCTTAGAATTTTAATTCGAGCTGAATTAGGTCACCCTGGTGCATTAATTGGAGATGACCAAATTTATAATGTAATTGTAACTGCTCATGCTTTTGTAATAATTTTTTTTATGGTTATACCTATTATAATTGGAGGATTTGGAAATTGATTAGTTCCTTTAATACTAGGAGCCCCAGATATAGCTTTTCCTCGAATAAATAATATAAGTTTTTGATTATTACCTCCTTCTCTCACACTCTTATTAGTAAGTAGCATAGTAGAAAACGGAGCTGGAACAGGTTGAACAGTTTACCCTCCCCTTTCTTCTGTAATCGCCCATGGAGGAGCATCAGTTGATTTGGCTATTTTTTCCC…
213	Ceratitis	cosyra	South Africa	RMCA 694	>Ceratitis_cosyra_South_Africa_694_RMCA	CATTATATTTTATTTTCGGTGCATGAGCTGGAATAGTGGGGACATCCCTTAGAATTTTAATTCGAGCTGAATTAGGTCACCCTGGTGCATTAATTGGAGATGACCAAATTTATAATGTAATTGTAACTGCTCATGCTTTTGTAATAATTTTTTTTATGGTTATACCTATTATAATTGGAGGATTTGGAAATTGATTAGTTCCTTTAATACTAGGAGCCCCAGATATAGCTTTTCCTCGAATAAATAATATAAGTTTTTGATTATTACCTCCTTCTCTCACACTCTTATTAGTAAGTAGCATAGTAGAAAACGGGGCTGGAACAGGTTGAACAGTTTACCCTCCCCTTTCTTCTGTAATCGCCCATGGAGGAGCATCAGTTGATTTGGCTATTTTTTCCC…
214	Ceratitis	cosyra	South Africa	BOLD GBDP2218 6 DQ116372	>Ceratitis_cosyra_South_Africa_GBDP2218_06_DQ116372_BOLD	--------------------------------------------------------TTAATTCGAGCTGAATTAGGTCACCCTGGTGCATTAATTGGAGATGACCAAATTTATAATGTAATTGTAACTGCTCATGCTTTTGTAATAATTTTTTTTATGGTTATACCTATTATAATTGGAGGATTTGGAAATTGATTAGTTCCTTTAATACTAGGAGCCCCAGATATAGCTTTTCCTCGAATAAATAATATAAGTTTTTGATTATTACCTCCTTCTCTCACACTCTTATTAGTAAGTAGCATAGTAGAAAACGGGGCTGGAACAGGTTGAACAGTTTACCCTCCCCTTTCTTCTGTAATCGCCCATGGAGGAGCATCAGTTGATTTGGCTATTTTTTCCC…
215	Ceratitis	cosyra	South Africa	BOLD GBDP2219 6 DQ116373	>Ceratitis_cosyra_South_Africa_GBDP2219_06_DQ116373_BOLD	--------------------------------------------------------TTAATTCGAGCTGAATTAGGTCACCCTGGTGCATTAATTGGAGATGACCAAATTTATAACGTAATTGTAACTGCTCATGCTTTTGTAATAATTTTTTTTATAGTTATACCTATTATAATTGGAGGATTTGGAAATTGATTAGTTCCTTTAATACTAGGAGCCCCAGATATAGCTTTTCCTCGAATAAATAATATAAGTTTTTGACTATTACCTCCTTCTCTCACACTCTTATTAGTAAGTAGTATAGTAGAAAATGGGGCTGGAACAGGTTGAACAGTTTACCCTCCCCTTTCTTCTGTAATCGCCCATGGGGGAGCATCAGTTGATTTGGCTATTTTTTCCC…
216	Ceratitis	cosyra	Sudan	RMCA MB1696	>Ceratitis_cosyra_Sudan_MB1696_RMCA	CATTATATTTTATTTTCGGTGCATGAGCTGGAATAGTAGGAACATCCCTTAGAATTTTAATTCGAGCTGAATTAGGTCACCCTGGTGCATTAATTGGAGATGACCAAATTTATAACGTAATTGTAACTGCTCATGCTTTTGTAATAATTTTTTTTATAGTTATACCTATTATAATTGGAGGATTTGGAAATTGATTAGTTCCTTTAATACTAGGAGCCCCAGATATAGCTTTTCCTCGAATAAATAATATAAGTTTTTGANTATTACCTCCTTCTCTCACACTCTTATTAGTAAGTAGTATAGTAGAAAACGGGGCTGGAACAGGTTGAACAGTTTACCCTCCCCTTTCTTCTGTAATCGCCCATGGGGGAGCATCAGTTGATTTGGCTATTTTTTCCC…
217	Ceratitis	cosyra	Sudan	RMCA MB1697	>Ceratitis_cosyra_Sudan_MB1697_RMCA	cATTATATTTTATTTTCGGTGCATGAGCTGGAATAGTAGGGACATCCCTTAGAATTTTAATTCGAGCTGAATTAGGTCACCCTGGTGCATTAATTGGAGATGACCAAATTTATAACGTAATTGTAACTGCTCATGCTTTTGTAATAATTTTTTTTATAGTTATACCTATTATAATTGGAGGATTTGGAAATTGATTAGTTCCTTTAATACTAGGAGCCCCAGATATAGCTTTTCCTCGAATAAATAATATAAGTTTTTGATTATTACCTCCTTCTCTCACACTCTTATTAGTAAGTAGCATAGTAGAAAACGGGGCTGGAACAGGTTGAACAGTTTACCCTCCCCTTTCTTCTGTAATCGCCCATGGGGGGGCATCAGTTGATTTAGCTATTTTTTCCC…
218	Ceratitis	cosyra	Tanzania	RMCA 682	>Ceratitis_cosyra_Tanzania_682_RMCA	CATTATATTTTATTTTCGGTGCATGAGCTGGAATAGTAGGAACATCTCTTAGAATTTTAATTCGAGCTGAATTAGGTCACCCTGGTGCATTAATTGGAGATGACCAAATTTATAACGTAATTGTAACTGCTCATGCTTTTGTAATAATTTTTTTTATAGTTATACCTATTATAATTGGAGGATTTGGAAATTGATTAGTTCCTTTAATACTAGGAGCCCCAGATATAGCTTTTCCTCGAATAAATAATATAAGTTTTTGACTATTACCTCCTTCTCTCACACTCTTATTAGTAAGTAGTATAGTAGAAAACGGAGCTGGAACAGGTTGAACAGTTTACCCTCCCCTTTCTTCTGTAATCGCCCATGGGGGAGCATCAGTTGATTTGGCTATTTTTTCCC…
219	Ceratitis	cosyra	Togo	JEMU AB32745468	>Ceratitis_cosyra_Togo_AB32745468_JEMU	CTTTATATTTTATTTTTGGTGCATGAGCTGGAATAGTAGGTACATCTCTTAGAATTTTAATTCGAGCTGAACTAGGCCACCCTGGAGCATTAATTGGAGATGACCAAATTTACAATGTAATTGTTACTGCCCATGCTTTTGTAATAATTTTTTTTATAGTTATACCTATTATAATTGGAGGATTTGGTAATTGACTTGTTCCTTTAATACTTGGAGCACCAGATATAGCTTTTCCTCGAATAAATAATATAAGTTTTTGATTATTACCTCCTTCTCTTACACTTTTATTAGTAAGTAGTATAGTAGAAAACGGGGCCGGAACAGGTTGAACAGTTTATCCTCCACTTTCTTCTGTAATCGCCCATGGAGGTGCATCAGTTGATTTAGCTATTTTTTCCC…
220	Ceratitis	cosyra	Togo	JEMU AB32745474	>Ceratitis_cosyra_Togo_AB32745474_JEMU	CTTTATATTTTATTTTTGGTGCATGAGCTGGAATAGTAGGTACATCTCTTAGAATTTTAATTCGAGCTGAACTAGGCCACCCTGGGGCATTAATTGGAGATGACCAAATTTACAATGTAATTGTTACTGCCCATGCTTTTGTAATAATTTTTTTTATAGTTATACCTATTATAATTGGAGGATTTGGTAATTGGCTTGTTCCTTTAATACTTGGAGCACCAGATATAGCTTTTCCTCGAATAAATAATATAAGTTTTTGATTATTGCCTCCTTCTCTTACACTTTTATTAGTAAGTAGTATAGTAGAAAACGGGGCCGGAACAGGTTGAACAGTTTATCCTCCACTTTCTTCTGTAATCGCCCATGGAGGTGCATCAGTTGATTTAGCAATTTTTTCCC…
221	Ceratitis	cosyra	Uganda	RMCA 683	>Ceratitis_cosyra_Uganda_683_RMCA	CATTATATTTTATTTTCGGTGCATGAGCTGGAATAGTAGGGACATCCCTTAGAATTTTAATTCGAGCTGAATTAGGTCACCCTGGTGCATTAATTGGAGATGACCAAATTTATAATGTAATTGTAACTGCTCATGCTTTTGTAATAATTTTTTTTATAGTTATACCTATTATAATTGGAGGATTTGGAAATTGATTAGTTCCTTTAATACTAGGAGCCCCAGATATAGCTTTTCCTCGAATAAATAATATAAGTTTTTGATTATTACCTCCTTCTCTCACACTCTTATTAGTAAGTAGCATAGTAGAAAACGGGGCTGGAACAGGTTGAACAGTTTACCCTCCCCTTTCTTCTGTAATCGCCCATGGAGGAGCATCAGTTGATTTGGCTATTTTTTCCC…
222	Ceratitis	cosyra	unknown	BOLD GBDP2903 7 EF670588	>Ceratitis_cosyra_unknown_GBDP2903_07_EF670588_BOLD	CATTATATTTTATTTTCGGGGCATGAGCTGGAATAGTAGGGACATCCCTTACAATTTTAATTCGAGCTGAATTAGGTCACCCTGGTGCATTAATTGGAGATGACCAAATTTATAACGTAATTGTGACTGCTCATGCTTTTGTAATAATTTTTTTTATAGTTATACCTATTATAATTGGAGGATTTGGAAATTGATTATTTCCTTTAATACTAGGAGCCCCAGATATAGCTTTTCCTCGAATAAATAATATAAGTTTTTGATTATTACCTCCTTCTCTCACACTCTTATTAGTAAGTAGCATAGTAGAAAACGGGGCTGGAACAGGTTGAACAGTTTACCCTCCCCTTTCTTCTGTAATCGCCCATGGGGGAGCATCAGTTGATTTGGCTATTTTTTCCC…
223	Ceratitis	cristata	Kenya	APHIS 280203 27TNE16 GO	>Ceratitis_cristata_Kenya_280203_27TNE16_GO_APHIS	----------------------------CGGAATAGTAGGAACATCCCTTAGAATTTTAATCCGGGCAGAATTAGGCCACCCAGGAGCTTTAATTGGTGATGACCAAATTTATAATGTAATTGTAACTGCCCATGCTTTTGTTATAATTTTTTTTATAGTTATACCTATCATAATTGGAGGGTTTGGAAATTGATTAGTACCTCTCATATTAGGAGCCCCTGATATAGCTTTTCCTCGAATAAATAATATAAGTTTTTGATTACTCCCCCCTTCTCTTTCATTATTATTAGTGAGTAGTATAGTGGAAAACGGAGCTGGTACAGGTTGAACAGTTTACCCTCCCTTATCTTCTGTAATTGCCCATGGAGGAGCCTCTGTTGATTTAGCAATTTTTTCTT…
224	Ceratitis	cristata	Kenya	APHIS 280203 28TNE16 GO	>Ceratitis_cristata_Kenya_280203_28TNE16_GO_APHIS	--------------------------------------GGAACATCCCTTAGAATTTTAATCCGGGCAGAATTAGGCCACCCAGGAGCTTTAATTGGTGATGACCAAATTTATAATGTAATTGTAACTGCCCATGCTTTTGTTATAATTTTTTTTATAGTTATACCTATCATAATTGGAGGGTTTGGAAATTGATTAGTACCTCTCATATTAGGAGCCCCTGATATAGCTTTTCCTCGAATAAATAATATAAGTTTTTGATTACTCCCCCCTTCTCTTTCATTATTATTAGTGAGTAGTATAGTGGAAAACGGAGCTGGTACAGGTTGAACAGTTTACCCTCCCTTATCTTCTGTAATTGCTCATGGAGGAGCCTCTGTTGATTTAGCAATTTTTTCTT…
225	Ceratitis	cristata	Kenya	APHIS 280203 29TNE16 GO	>Ceratitis_cristata_Kenya_280203_29TNE16_GO_APHIS	----------------------------------------------------------------------ATTAGGCCACCCAGGAGCTTTAATTGGTGATGACCAAATTTATAATGTAATTGTAACTGCCCATGCTTTTGTTATAATTTTTTTTATAGTTATACCCATCATAATTGGAGGGTTTGGAAATTGATTAGTACCTCTCATATTAGGAGCCCCTGATATAGCTTTTCCTCGAATAAATAATATAAGTTTTTGATTACTCCCCCCTTCTCTTTCATTATTATTAGTGAGTAGTATAGTGGAAAACGGAGCTGGTACAGGTTGAACAGTTTACCCTCCCTTATCTTCTGTAATTGCCCATGGAGGAGCCTCTGTTGATTTAGCAATTTTTTCTT…
226	Ceratitis	cristata	Kenya	BOLD GBDP1760 6 AY788422	>Ceratitis_cristata_Kenya_GBDP1760_06_AY788422_BOLD	CTTTATATTTTATTTTTGGTGCTTGAGCCGGAATAGTAGGGACATCCCTTAGAATTTTAATCCGAGCAGAATTAGGTCACCCAGGGGCTTTAATTGGTGATGACCAAATTTATAATGTAATTGTAACTGCCCATGCTTTTGTTATAATTTTTTTTATAGTTATACCTATCATAATTGGAGGGTTTGGAAATTGATTAGTACCCCTCATATTAGGAGCCCCTGATATAGCTTTTCCTCGAATAAATAATATAAGTTTTTGATTACTTCCCCCTTCTCTTTCATTATTATTAGTGAGTAGTATAGTGGAAAACGGAGCTGGAACAGGTTGAACAGTTTACCCTCCCTTATCTTCTGTAATTGCCCATGGAGGAGCCTCTGTTGATTTAGCAATTTTTTCTT…
227	Ceratitis	curvata	Kenya	APHIS 20911 03TNE3 GQ GK	>Ceratitis_curvata_Kenya_020911_03TNE3_GQ_GK_APHIS	-------------------------------------------------------------TCGAGCTGAATTAGGACATCCAGGTGCACTAATTGGAGACGATCAAATTTATAATGTAATTGTTACTGCTCATGCTTTTGTAATAATTTTTTTTATAGTTATACCTATCATAATTGGAGGATTTGGAAACTGATTAGTACCTTTAATATTAGGTGCTCCAGATATAGCATTTCCTCGAATAAATAATATAAGTTTCTGATTACTACCTCCTTCCCTTACACTTTTATTAGTAAGTAGAATAGTAGAAAATGGAGCTGGAACAGGTTGAACAGTTTACCCTCCACTTTCCTCTGTAATTGCTCATGGAGGAGCTTCCGTTGACTTAGCAATTTTTTCTC…
228	Ceratitis	curvata	Kenya	APHIS 30303 21 GH	>Ceratitis_curvata_Kenya_030303_21_GH_APHIS	---------------------------------------------CTCTTAGAATTTTAATTCGAGCTGAATTAGGACATCCAGGTGCACTAATTGGAGATGATCAAATTTATAATGTAATTGTTACTGCTCATGCTTTTGTAATAATTTTTTTTATAGTTATACCTATCATAATTGGAGGATTTGGAAACTGATTAGTACCTTTAATATTAGGTGCTCCAGATATAGCATTTCCTCGAATAAATAATATAAGTTTCTGATTACTACCTCCTTCCCTTACACTTTTATTAGTAAGTAGAATAGTAGAAAATGGAGCTGGAACAGGTTGAACAGTTTACCCTCCACTTTCCTCTGTAATTGCTCATGGAGGAGCTTCCGTTGACTTAGCAATTTTTTCTC…
229	Ceratitis	curvata	Kenya	BOLD GBDP1761 6 AY788423	>Ceratitis_curvata_Kenya_GBDP1761_06_AY788423_BOLD	CATTATATTTTATTTTTGGAGCATGAGCTGGAATAGTAGGAACATCTCTTAGAATTTTAATTCGAGCTGAATTAGGACATCCAGGTGCACTAATTGGAGACGATCAAATTTATAATGTAATTGTTACTGCTCATGCTTTTGTAATAATTTTTTTTATAGTTATACCTATCATAATTGGAGGATTTGGAAACTGATTAGTACCTTTAATATTAGGTGCTCCAGATATAGCATTTCCTCGAATAAATAATATAAGTTTCTGATTACTACCTCCTTCCCTTACACTTTTATTAGTAAGTAGAATAGTAGAAAATGGAGCTGGAACAGGTTGAACAGTTTACCCTCCACTTTCCTCTGTAATTGCTCATGGAGGAGCTTCCGTTGACTTAGCAATTTTTTCTC…
230	Ceratitis	cuthbertsoni	Kenya	RMCA 1765	>Ceratitis_cuthbertsoni_Kenya_1765_RMCA	CTTTATATTTTATTTTCGGAGCTTGAGCTGGAATAGTAGGGACATCCCTCAGAATTTTAATTCGGACTGAATTAGGACACCCAGGAACATTAATTGATGATAACCAAATCTACAATGTAGTTGTAACTGCTCATGCTTTTGTAATAATTTTCTTTATAGTTATACCTATTATAATTGGAGGGTTTGGAAATTGACTTGTACCCCTTATACTTGGAGCTCCAGACATAGCATTTCCTCGAATAAATAACATAAGTTTTTGGTTATTGCCCCCTTCCCTTACATTACTTCTAGTAAGTAGAATAGTAGAAAACGGAGCTGGAACAGGTTGAACAGTTTACCCTCCTCTATCATCTGTAATCGCCCATGGAGGAGCATCAGTTGATCTAGCAATTTTTTCTC…
231	Ceratitis	discussa	Kenya	RMCA MB1657	>Ceratitis_discussa_Kenya_MB1657_RMCA	CTTTATATTTTATTTTTGGTGCATGAGCTGGAATAGTGGGAACATCTCTTAGAATTTTAATTCGAGCTGAACTAGGTCACCCCGGAGCATTAATTGGAGATGATCAAATTTATAATGTAATTGTGACCGCCCATGCTTTTGTAATAATTTTTTTTATAGTTATACCTATTATAATTGGGGGATTTGGGAATTGACTTGTTCCTTTAATACTTGGAGCACCAGATATAGCTTTTCCCCGAATAAATAATATAAGTTTTTGATTATTACCCCCTTCCCTTACACTTTTATTAGTGAGTAGTNNNNNNNNNNNTGGGGCTGGAACAGGTTGAACAGTTTATCCCCCCCTTTCTTCTGTAATTGCCCATGGAGGAGCATCAGTTGATTTAGCAATCTTTTCCC…
232	Ceratitis	discussa	South Africa	RMCA 692	>Ceratitis_discussa_South_Africa_692_RMCA	CTTTATATTTTATTTTTGGTGCATGAGCTGGAATAGTGGGAACATCTCTTAGAATTTTAATTCGAGCTGAACTAGGTCACCCTGGGGCATTAATTGGAGATGACCAAATTTATAATGTAATTGTAACCGCCCATGCTTTTGTAATAATTTTTTTTATAGTTATACCTATTATAATTGGGGGATTTGGAAATTGACTCGTTCCTTTAATACTTGGAGCACCAGATATAGCTTTCCCCCGAATAAATAATATAAGTTTTTGATTATTACCTCCTTCCCTTACACTTTTATTAGTGAGTAGTATAGTAGAAAATGGGGCTGGAACAGGTTGAACAGTTTATCCCCCCCTTTCTTCTGTAATTGCCCATGGAGGAGCATCAGTTGATTTAGCAATCTTTTCCC…
233	Ceratitis	ditissima	Congo DR	JEMU AB35160689	>Ceratitis_ditissima_CongoDR_AB35160689_JEMU	ATTTATATTTTATTTTCGGGGCCTGAGCTGGAATAGTAGGGACATCTCTAAGAATTTTAATTCGAACTGAATTAGGACACCCAGGAACATTAATCGATGATAATCAAATTTATAATGTAATTGTAACTGCACATGCTTTTGTAATAATTTTCTTTATAGTAATACCTATTATAATTGGAGGATTTGGAAACTGACTTGTGCCTCTTATACTTGGAGCACCAGATATAGCATTTCCTCGAATGAACAATATAAGTTTTTGATTATTACCTCCTTCCCTCACATTACTTCTAGTCAGTAGAATAGTAGAAAATGGAGCTGGGACAGGTTGAACAGTTTATCCACCTTTATCCTCTGTGATCGCCCACGGAGGAGCATCAGTTGATTTAGCAATTTTTTCCC…
234	Ceratitis	ditissima	Ghana	APHIS 30221 26 GU	>Ceratitis_ditissima_Ghana_030221_26_GU_APHIS	--------------------------------------------------------TTAATTCGAACTGAATTAGGACACCCAGGAACATTAATCGATGACAATCAAATTTATAATGTAATTGTAACTGCACATGCTTTTGTAATAATTTTCTTTATAGTAATACCTATTATAATTGGAGGATTTGGAAACTGACTTGTGCCTCTTATACTCGGAGCACCAGATATAGCATTTCCTCGAATGAACAATATAAGTTTTTGATTATTACCTCCTTCCCTCACATTACTTCTAGTCAGTAGAATAGTAGAAAATGGAGCTGGGACAGGTTGAACAGTTTATCCACCTTTATCCTCTGTGATCGCCCACGGAGGAGCATCAGTTGATTTAGCAATTTTTTCCC…
235	Ceratitis	ditissima	Ghana	RMCA 1206	>Ceratitis_ditissima_Ghana_1206_RMCA	CTTTATATTTTATTTTCGGGGCCTGAGCTGGAATAGTAGGAACATCTCTAAGAATTTTAATTCGAACTGAATTAGGACACCCAGGAACATTAATCGATGACAATCAAATTTATAATGTAATTGTAACTGCACATGCTTTTGTAATAATTTTCTTTATAGTAATACCTATTATAATTGGAGGATTTGGAAACTGACTTGTGCCTCTTATACTTGGAGCACCAGATATAGCATTTCCTCGAATGAACAATATAAGTTTTTGGTTATTACCTCCTTCCCTCACATTACTTCTAGTCAGTAGAATAGTAGAAAATGGAGCTGGGACAGGTTGAACAGTTTATCCACCTTTATCTTCTGTGATCGCCCACGGAGGAGCATCAGTTGATTTAGCAATTTTTTCCC…
236	Ceratitis	ditissima	Ivory Coast	RMCA MB1613	>Ceratitis_ditissima_Ivory_Coast_MB1613_RMCA	CTTTATATTTTATTTTCGGGGCCTGAGCTGGAATAGTAGGAACATCTCTAAGAATTTTAATTCGAACTGAATTAGGACACCCAGGAACATTAATCGATGACAATCAAATTTATAATGTAATTGTAACTGCACATGCTTTTGTAATAATTTTCTTTATAGTAATACCTATTATAATTGGAGGATTTGGAAACTGACTTGTGCCTCTTATACTCGGAGCACCAGATATAGCATTTCCTCGAATGAACAATATAAGTTTTTGATTATTACCTCCTTCCCTCACATTACTTCTAGTCAGTAGAATAGTAGAAAATGGAGCTGGGACAGGTTGAACAGTTTATCCACCTTTATCCTCTGTGATCGCCCACGGAGGAGCATCAGTTGATTTAGCAATTTTTTCCC…
237	Ceratitis	ditissima	Kenya	APHIS 30221 19 GN	>Ceratitis_ditissima_Kenya_030221_19_GN_APHIS	--------------------------------------------------------TTAATTCGGACTGAATTAGGACACCCAGGAACATTAATCGATGACAATCAAATTTATAATGTAATTGTAACTGCACATGCTTTTGTAATAATTTTCTTTATAGTAATACCTATTATAATTGGAGGGTTTGGAAACTGACTTGTGCCTCTTATACTTGGAGCACCAGATATAGCATTTCCTCGAATGAACAATATAAGTTTTTGATTATTACCTCCTTCCCTCACATTACTTCTAGTCAGTAGAATAGTAGAAAATGGAGCTGGGACAGGTTGAACAGTTTATCCACCTTTATCCTCTGTGATCGCCCACGGAGGAGCATCAGTTGATTTAGCAATTTTTTCCC…
238	Ceratitis	ditissima	Kenya	APHIS 30702 4TNE6 GK	>Ceratitis_ditissima_Kenya_030702_4TNE6_GK_APHIS	------------------GGGCCTGAGCTGGAATAGTAGGAACATCTCTAAGAATTTTAATTCGGACTGAATTAGGACACCCAGGAACATTAATCGATGACAATCAAATTTATAATGTAATTGTAACTGCACATGCTTTTGTAATAATTTTCTTTATAGTAATACCTATTATAATTGGAGGATTTGGAAACTGGCTTGTGCCTCTTATACTTGGAGCACCAGATATAGCATTTCCTCGAATGAACAATATAAGTTTTTGATTATTACCTCCTTCCCTCACATTACTTCTAGTCAGTAGAATAGTAGAAAATGGAGCTGGGACAGGTTGAACAGTTTATCCACCTTTATCCTCTGTGATCGCCCACGGAGGAGCATCAGTTGATTTAGCAATTTTTTCCC…
239	Ceratitis	ditissima	Kenya	BOLD GBDP1762 6 AY788424	>Ceratitis_ditissima_Kenya_GBDP1762_06_AY788424_BOLD	CTTTATATTTTATTTTCGGGGCATGAGCTGGAATAGTAGGGACATCTCTAAGAATTTTAATTCGAACTGAATTAGGACACCCAGGAACATTAATCGATGACAATCAAATTTATAATGTAATTGTAACTGCACATGCTTTTGTAATAATTTTCTTTATAGTAATACCTATTATAATTGGAGGGTTTGGAAACTGACTTGTGCCTCTTATACTTGGAGCACCAGATATAGCATTTCCTCGAATGAACAATATAAGTTTTTGATTATTACCTCCTTCCCTCACATTACTTCTAGTCAGTAGAATAGTAGAAAATGGAGCTGGGACAGGTTGAACAGTTTATCCACCTTTATCCTCTGTGATCGCCCACGGAGGAGCATCAGTTGATTTAGCAATTTTTTCCC…
240	Ceratitis	ditissima	Senegal	JEMU AB31537849	>Ceratitis_ditissima_Senegal_AB31537849_JEMU	ATTTATATTTTATTTTCGGGGCCTGAGCTGGAATAGTAGGAACATCTCTAAGAATTTTAATTCGAACTGAATTAGGACACCCAGGAACATTAATCGATGATAATCAAATTTATAATGTAATTGTAACTGCACATGCTTTTGTAATAATTTTCTTTATAGTAATACCTATTATAATTGGAGGATTTGGAAACTGACTTGTGCCTCTTATACTCGGAGCACCAGATATAGCATTTCCTCGAATGAACAATATAAGTTTTTGATTATTACCTCCTTCCCTCACATTACTTCTAGTCAGTAGAATAGTAGAAAATGGAGCTGGGACAGGTTGAACAGTTTATCCACCTTTATCCTCTGTGATCGCCCACGGAGGAGCATCAGTTGATTTAGCAATTTTTTCCC…
241	Ceratitis	ditissima	Togo	JEMU AB35160710	>Ceratitis_ditissima_Togo_AB35160710_JEMU	ATTTATATTTTATTTTCGGGGCCTGAGCTGGAATAGTAGGAACATCTCTAAGAATTTTAATTCGAACTGAATTAGGACACCCAGGAACATTAATCGATGACAATCAAATTTATAATGTAATTGTAACTGCACATGCTTTTGTAATAATTTTCTTTATAGTAATACCTATTATAATTGGAGGATTTGGAAACTGACTTGTGCCTCTTATACTCGGAGCACCAGATATAGCATTTCCTCGAATGAACAATATAAGTTTTTGATTATTACCTCCTTCCCTCACATTACTTCTAGTCAGTAGAATAGTAGAAAATGGAGCTGGGACAGGTTGAACAGTTTATCCACCTTTATCCTCTGTGATCGCCCACGGAGGAGCATCAGTTGATTTAGCAATTTTTTCCC…
242	Ceratitis	divaricata	Kenya	APHIS 30305 17 GN	>Ceratitis_divaricata_Kenya_030305_17_GN_APHIS	---------------------------------------------CTCTTAGAATTCTAATCCGAGCTGAATTAGGACACCCAGGTGCTCTAATTGGAGATGATCAAATTTATAACGTAATTGTTACTGCTCATGCTTTCGTAATAATTTTTTTCATGGTTATACCAATCATAATTGGAGGGTTTGGAAATTGACTAGTACCCTTAATACTTGGTGCCCCAGATATAGCATTTCCTCGAATAAATAATATAAGTTTTTGATTACTGCCCCCCTCTCTTACATTATTATTAGTGAGTAGAATAGTGGAAAATGGGGCTGGGACAGGTTGAACAGTTTACCCCCCTCTTTCTTCTGTGATTGCTCACGGAGGGGCTTCTGTTGATTTAGCAATTTTTTCTC…
243	Ceratitis	divaricata	Kenya	APHIS 30305 18 GN	>Ceratitis_divaricata_Kenya_030305_18_GN_APHIS	---------------------------------------------CTCTTAGAATTCTAATCCGAGCTGAATTAGGACACCCAGGCGCTCTAATTGGAGATGATCAAATTTATAACGTAATTGTTACTGCTCATGCTTTCGTAATAATTTTTTTCATAGTTATACCAATCATAATTGGAGGGTTTGGAAATTGACTAGTACCCTTAATACTTGGTGCCCCAGATATAGCATTTCCTCGAATAAATAATATAAGTTTTTGATTACTGCCCCCCTCTCTTACATTATTATTAGTAAGTAGAATAGTGGAAAATGGAGCTGGGACAGGTTGAACAGTTTACCCCCCTCTTTCTTCTGTGATTGCTCACGGAGGGGCTTCTGTTGATTTAGCAATTTTTTCTC…
244	Ceratitis	divaricata	Kenya	APHIS 70302 2	>Ceratitis_divaricata_Kenya_070302_2_APHIS	--------------TTCGGAGCATGAGCTGGAATAGTAGGGACATCTCTTAGAATTCTAATCCGAGCTGAATTAGGACACCCAGGCGCTCTAATTGGAGATGATCAAATTTATAACGTAATTGTTACTGCTCATGCTTTCGTAATAATTTTTTTCATAGTTATACCAATCATAATTGGAGGGTTTGGAAATTGACTAGTACCCTTAATACTTGGTGCCCCAGATATAGCATTTCCTCGAATAAATAATATAAGTTTTTGATTACTGCCCCCCTCTCTTACATTATTATTAGTAAGTAGAATAGTGGAAAATGGAGCTGGGACAGGTTGAACAGTTTACCCCCCTCTTTCTTCTGTGATTGCTCACGGAGGGGCTTCTGTTGATTTAGCAATTTTTTCTC…
245	Ceratitis	divaricata	Kenya	APHIS 120902 9 GN	>Ceratitis_divaricata_Kenya_120902_09_GN_APHIS	-------------------------------------------------------TCTAATCCGAGCTGAATTAGGACACCCAGGCGCTCTAATTGGAGATGATCAAATTTATAACGTAATTGTTACTGCTCATGCTTTCGTAATAATTTTTTTCATAGTTATACCAATCATAATTGGAGGGTTTGGAAATTGACTAGTACCCTTAATACTTGGTGCCCCAGATATAGCATTTCCTCGAATAAATAATATAAGTTTTTGATTACTGCCCCCCTCTCTTACATTATTATTAGTAAGTAGAATAGTGGAAAATGGAGCTGGGACAGGTTGAACAGTTTACCCCCCTCTTTCTTCTGTGATTGCTCACGGAGGGGCTTCTGTTGATTTAGCAATTTTTTCTC…
246	Ceratitis	divaricata	Kenya	BOLD GBDP1763 6 AY788425	>Ceratitis_divaricata_Kenya_GBDP1763_06_AY788425_BOLD	CTTTATATTTTATTTTCGGAGCATGAGCTGGAATAGTAGGGACATCTCTTAGAATTCTAATCCGAGCTGAATTAGGACACCCAGGCGCTCTAATTGGAGATGATCAAATTTATAACGTAATTGTTACTGCTCATGCTTTCGTAATAATTTTTTTCATAGTTATACCAATCATAATTGGAGGGTTTGGAAATTGACTAGTACCCTTAATACTTGGTGCCCCAGATATAGCATTTCCTCGAATAAATAATATAAGTTTTTGATTACTGCCCCCCTCTCTTACATTATTATTAGTAAGTAGAATAGTGGAAAATGGAGCTGGGACAGGTTGAACAGTTTACCCCCCTCTTTCTTCTGTGATTGCTCACGGAGGGGCTTCTGTTGATTTAGCAATTTTTTCTC…
247	Ceratitis	edwardsi	Ivory Coast	JEMU AB32745486	>Ceratitis_edwardsi_Ivory_Coast_AB32745486_JEMU	CTTTATATTTTATTTTCGGAGCTTGAGCTGGTATAGTAGGAACATCTCTCAGAATTTTAATTCGAACTGAATTAGGACACCCTGGGACATTAATTGATGATAACCAAAGCTATAATGTAGTTGTAACCGCTCATGCTTTTGTAATAATTTTCTTTATAGTTATACCTATCATAATTGGGGGGTTTGGAAATTGACTCGTACCACTTATACTTGGAGCACCAGACATAGCATTCCCCCGAATGAATAATATAAGTTTTTGATTATTACCTCCTTCCCTTACGTTACTTCTAGTAAGTAGAATAGTAGAAAACGGAGCTGGAACAGGTTGAACAGTTTACCCACCCCTATCCTCTGTGATCGCTCACGGAGGAGCATCGGTTGATTTAGCAATTTTTTCTC…
248	Ceratitis	edwardsi	Kenya	JEMU 1027	>Ceratitis_edwardsi_Kenya_1027_JEMU	CTTTATATTTTATTTTCGGAGCTTGAGCTGGTATAGTAGGAACATCTCTCAGAATTTTAATTCGAACTGAATTAGGACACCCCGGAACATTAATTGATGATAACCAAATCTACAATGTAGTTGTAACCGCTCATGCTTTTGTAATAATTTTCTTTATAGTTATACCTATTATAATTGGGGGATTTGGGAATTGACTCGTACCACTTATACTTGGAGCACCAGACATAGCATTCCCCCGAATGAATAATATAAGTTTTTGATTATTGCCTCCTTCCCTTACATTACTTCTAGTAAGTAGAATAGTAGAAAACGGAGCTGGAACAGGTTGGACAGTTTACCCACCCCTATCCTCTGTGATCGCTCACGGAGGAGCATCAGTTGATTTAGCAATTTTTTCTC…
249	Ceratitis	edwardsi	Kenya	JEMU 1100	>Ceratitis_edwardsi_Kenya_1100_JEMU	CTTTATATTTTATTTTCGGAGCTTGAGCTGGTATAGTAGGAACATCTCTCAGAATTTTAATTCGAACTGAATTAGGACACCCCGGAACATTAATTGATGATAACCAAATCTACAATGTAGTTGTAACCGCTCATGCTTTTGTAATAATTTTCTTTATAGTTATACCTATTATAATTGGGGGATTTGGGAATTGACTCGTACCACTTATACTTGGAGCACCAGACATAGCATTCCCCCGAATGAATAATATAAGTTTTTGATTATTGCCTCCTTCCCTTACATTACTTCTAGTAAGTAGAATAGTAGAAAACGGAGCTGGAACAGGTTGGACAGTTTACCCACCCCTATCCTCTGTGATCGCTCACGGAGGAGCATCAGTTGATTTAGCAATTTTTTCTC…
250	Ceratitis	fasciventris	Benin	JEMU AB35136397	>Ceratitis_fasciventris_Benin_AB35136397_JEMU	CTTTATATTTTATTTTTGGAGCATGAGCTGGAATAGTAGGAACATCTCTTAGAATTTTAATTCGAGCTGAATTAGGTCACCCAGGAGCACTAATTGGAGATGATCAAATTTATAATGTAATTGTTACTGCTCATGCTTTCGTTATAATTTTTTTTATAGTTATACCTATTATAATTGGAGGATTTGGAAATTGACTAGTACCTTTAATACTTGGTGCTCCAGATATAGCATTCCCTCGAATAAATAATATAAGTTTTTGATTATTACCTCCTTCTCTTACATTATTATTAGTAAGTAGTATAGTAGAAAACGGAGCTGGAACAGGTTGAACAGTTTACCCTCCCCTTTCTTCTGTAATTGCACATGGAGGAGCTTCTGTTGACTTAGCTATTTTTTCTC…
251	Ceratitis	fasciventris	Congo DR	JEMU AB32745498	>Ceratitis_fasciventris_CongoDR_AB32745498_JEMU	CTTTATATTTTATTTTTGGAGCATGAGCTGGAATAGTAGGAACATCTCTTAGAATTTTAATTCGAGCTGAATTAGGTCACCCAGGAGCACTAATTGGAGATGACCAAATTTATAATGTAATTGTTACTGCCCATGCTTTCGTAATAATTTTTTTTATAGTTATACCTATTATAATTGGAGGATTTGGAAATTGACTAGTACCTTTAATACTTGGTGCTCCAGATATAGCATTCCCTCGAATAAATAATATAAGTTTTTGATTACTACCTCCTTCTCTTACATTATTATTAGTAAGTAGTATAGTAGAAAACGGAGCTGGAACAGGTTGAACAGTTTACCCTCCCCTTTCTTCTGTAATTGCCCATGGAGGAGCTTCTGTTGATTTAGCAATTTTTTCTC…
252	Ceratitis	fasciventris	Ivory Coast	RMCA 633	>Ceratitis_fasciventris_Ivory_Coast_633_RMCA	CTTTATATTTTTTTTTTGGAGCATGAGCTGGAATAGTAGGAACATCTCTTAGAATTTTAATTCGAGCTGAATTAGGTCACCCAGGAGCACTAATTGGAGATGACCAAATTTATAATGTAATTGTTACTGCCCATGCTTTCGTAATAATTTTTTTTATAGTTATACCTATTATAATTGGAGGATTTGGAAATTGACTAGTACCTTTAATACTTGGTGCTCCAGATATAGCATTCCCTCGAATAAATAATATAAGTTTTTGACTACTACCTCCTTCTCTTACATTATTATTAGTAAGTAGTATAGTAGAAAACGGAGCTGGAACAGGTTGAACAGTTTACCCTCCCCTTTCTTCTGTAATTGCCCATGGAGGAGCTTCTGTTGATTTAGCAATTTTTTCTC…
253	Ceratitis	fasciventris	Ivory Coast	RMCA 634	>Ceratitis_fasciventris_Ivory_Coast_634_RMCA	CTTTATATTTTTTTTTTGGAGCATGAGCTGGAATAGTAGGAACATCTCTTAGAATTTTAATTCGAGCTGAATTAGGTCACCCAGGAGCACTAATTGGAGATGACCAAATTTATAATGTAATTGTTACTGCCCATGCTTTCGTAATAATTTTTTTTATAGTTATACCTATTATAATTGGAGGATTTGGAAATTGACTAGTACCTTTAATACTTGGTGCTCCAGATATAGCATTCCCTCGAATAAATAATATAAGTTTTTGACTACTACCTCCTTCTCTTACATTATTATTAGTAAGTAGTATAGTAGAAAACGGAGCTGGAACAGGTTGAACAGTTTACCCTCCCCTTTCTTCTGTAATTGCCCATGGAGGAGCTTCTGTTGATTTAGCAATTTTTTCTC…
254	Ceratitis	fasciventris	Ivory Coast	RMCA 635	>Ceratitis_fasciventris_Ivory_Coast_635_RMCA	------------TTTTTGGAGCATGAGCTGGAATAGTAGGAACATCTCTTAGAATTTTAATTCGAGCTGAATTAGGTCACCCAGGAGCACTAATTGGAGATGACCAAATTTATAATGTAATTGTTACTGCCCATGCTTTCGTAATAATTTTTTTTATAGTTATACCTATTATAATTGGAGGATTTGGAAATTGACTAGTACCTTTAATACTTGGTGCTCCAGATATAGCATTCCCTCGAATAAATAATATAAGTTTTTGATTACTACCTCCTTCTCTTACATTATTATTAGTAAGTAGTATAGTAGAAAACGGAGCTGGAACAGGTTGAACAGTTTACCCTCCCCTTTCTTCTGTAATTGCCCATGGAGGAGCTTCTGTTGATTTAGCAATTTTTTCTC…
255	Ceratitis	fasciventris	Rwanda	JEMU AB32745479	>Ceratitis_fasciventris_Rwanda_AB32745479_JEMU	CTTTATATTTTATTTTTGGAGCATGAGCTGGAATAGTAGGAACATCTCTTAGAATTTTAATCCGAGCTGAATTAGGTCACCCAGGAGCACTAATTGGAGATGACCAAATTTATAATGTAATTGTTACTGCTCATGCTTTCGTAATAATTTTTTTTATAGTTATACCTATTATAATTGGAGGGTTTGGAAATTGACTAGTACCTTTAATACTTGGTGCTCCAGATATAGCATTCCCTCGAATAAATAATATAAGTTTTTGATTATTACCCCCTTCTCTTACATTATTATTAGTAAGTAGTATAGTAGAAAATGGAGCTGGAACAGGTTGAACAGTTTACCCTCCCCTTTCTTCTGTAATTGCCCATGGAGGAGCTTCTGTTGACTTAGCAATTTTTTCTC…
256	Ceratitis	fasciventris	Senegal	JEMU AB31509431	>Ceratitis_fasciventris_Senegal_AB31509431_JEMU	cTTTATATTTTATTTTTGGAGCATGAGCTGGAATAGTAGGAACATCTCTTAGAATTTTAATTCGAGCTGAATTAGGTCACCCAGGAGCACTAATTGGAGATGATCAAATTTATAATGTAATTGTTACTGCTCATGCTTTCGTAATAATTTTTTTTATAGTTATACCTATTATAATTGGAGGGTTTGGAAATTGACTAGTACCTTTAATACTTGGTGCTCCAGATATAGCATTCCCTCGAATAAATAATATAAGTTTTTGATTATTACCTCCTTCCCTTACATTATTATTAGTAAGTAGTATAGTAGAAAACGGAGCTGGAACAGGTTGAACAGTTTACCCTCCCCTTTCTTCTGTAATTGCCCATGGAGGAGCTTCTGTTGATTTAGCAATTTTTTCTC…
257	Ceratitis	fasciventris	Togo	JEMU AB33605746	>Ceratitis_fasciventris_Togo_AB33605746_JEMU	ATTTATATTTTATTTTTGGAGCATGAGCTGGAATAGTAGGAACATCTCTTAGAATTTTAATTCGAGCTGAATTAGGTCACCCAGGAGCACTAATTGGAGATGATCAAATTTATAATGTAATTGTTACTGCTCATGCTTTCGTTATAATTTTTTTTATAGTTATACCTATTATAATTGGAGGGTTTGGAAATTGACTAGTACCTTTAATACTTGGTGCTCCAGATATAGCATTCCCTCGAATAAATAATATAAGTTTTTGATTATTACCTCCTTCTCTTACATTATTATTAGTAAGTAGTATAGTAGAAAACGGAGCTGGAACAGGTTGAACAGTTTACCCTCCCCTTTCTTCTGTAATTGCACATGGAGGAGCTTCTGTTGACTTAGCTATTTTTTCTC…
258	Ceratitis	fasciventris	Zambia	JEMU AB32745467	>Ceratitis_fasciventris_Zambia_AB32745467_JEMU	CTTTATATTTTATTTTTGGGGCATGAGCTGGAATAGTAGGAACATCTCTTAGAATTTTAATCCGAGCTGAATTAGGTCATCCAGGAGCTCTAATTGGAGATGATCAAATTTATAATGTAATTGTTACTGCTCATGCTTTCGTAATAATTTTTTTTATAGTTATACCTATTATAATTGGAGGGTTTGGAAATTGACTAGTACCTTTAATACTTGGTGCTCCAGATATAGCATTCCCTCGAATAAATAATATAAGTTTTTGATTATTACCTCCTTCTCTTACATTATTATTAGTAAGTAGTATAGTAGAAAATGGAGCTGGAACAGGTTGAACAGTTTACCCTCCCCTTTCTTCTGTAATTGCCCATGGAGGAGCTTCTGTTGACTTAGCAATTTTTTCTC…
259	Ceratitis	fasciventris	Zambia	JEMU AB32745473	>Ceratitis_fasciventris_Zambia_AB32745473_JEMU	CTTTATATTTTATTTTTGGAGCATGAGCTGGAATAGTAGGAACATCTCTTAGAATTTTAATCCGAGCTGAATTAGGTCACCCAGGAGCACTAATTGGAGATGACCAAATTTATAATGTAATTGTTACTGCTCATGCTTTCGTAATAATTTTTTTTATAGTTATACCTATTATAATTGGAGGGTTTGGAAATTGACTAGTACCTTTAATACTTGGTGCTCCAGATATAGCATTCCCTCGAATAAATAATATAAGTTTTTGATTATTACCTCCTTCTCTTACATTATTATTAGTAAGTAGTATAGTAGAAAATGGAGCTGGAACAGGTTGAACAGTTTACCCTCCCCTTTCTTCTGTAATTGCTCATGGAGGAGCTTCTGTTGACTTAGCAATTTTTTCTC…
260	Ceratitis	flava	Ivory Coast	JEMU 1131	>Ceratitis_flava_Ivory_Coast_1131_JEMU	CTTTATATTTTATTTTTGGAGCATGAGCTGGAATAGTAGGAACATCCCTTAGAATTTTAATTCGAGCTGAATTAGGTCATCCAGGGGCTCTAATTGGAGATGATCAAATTTACAACGTAATTGTCACTGCTCATGCTTTCGTAATAATTTTTTTTATAGTTATACCTATTATAATTGGAGGATTTGGAAATTGACTAGTACCTTTAATACTTGGTGCCCCAGATATGGCTTTTCCTCGAATAAATAATATGAGTTTTTGGTTACTACCCCCTTCTCTTACATTATTATTAGTAAGTAGCATAGTAGAAAATGGAGCTGGAACAGGTTGAACAGTTTACCCNCCCCTCTCTTCTGTAATTGCTCATGGAGGAGCTTCTGTTGACTTAGCAATTTTTTCCC…
261	Ceratitis	flexuosa	Congo DR	RMCA 966	>Ceratitis_flexuosa_CongoDR_966_RMCA	----------TATTTTTGGTGCATGAGCTGGAATAGTAGGAACATCTCTTAGAATTTTAATTCGAGCTGAATTAGGACACCCAGGAGCCCTAATTGGAGATGATCAAATTTATAACGTAATTGTTACTGCTCATGCCTTCGTAATAATTTTTTTTATAGTTATACCTATTATAATTGGGGGATTTGGAAATTGATTAGTACCTTTAATATTAGGTGCTCCAGATATAGCATTCCCTCGAATAAATAATATAAGTTTTTGATTATTACCTCCTTCTCTTACATTATTATTAGTAAGTAGTATAGTAGAAAATGGAGCTGGAACAGGTTGAACAGTTTACCCTCCTCTTTCTTCTGTAATTGCCCACGGAGGAGCTTCTGTTGATTTAGCAATTTTTTCTC…
262	Ceratitis	flexuosa	Kenya	APHIS 20330 14TNE44 GK	>Ceratitis_flexuosa_Kenya_020330_14TNE44_GK_APHIS	--------------------------------------------------------TTAATTCGAGCTGAATTAGGACACCCAGGAGCCCTAATTGGGGATGATCAAATTTATAACGTAATTGTTACTGCTCATGCCTTCGTAATAATTTTTTTTATAGTTATACCTATTATAATTGGAGGATTTGGAAATTGATTAGTACCTTTAATATTAGGTGCTCCAGATATAGCATTCCCTCGAATAAATAATATAAGTTTTTGATTATTACCTCCTTCTCTTACATTATTATTAGTAAGTAGTATAGTAGAAAATGGAGCTGGAACAGGTTGAACAGTTTACCCTCCTCTTTCTTCTGTAATTGCCCACGGAGGAGCTTCTGTTGATTTAGCAATTTTTTCTC…
263	Ceratitis	flexuosa	Kenya	APHIS 30303 35TNE17 FA	>Ceratitis_flexuosa_Kenya_030303_35TNE17_FA_APHIS	--------------TTTGGAGCATGAGCTGGAATAGTAGGAACATCTCTTAGAATTTTAATTCGAGCTGAATTAGGACACCCAGGAGCCCTAATTGGGGATGATCAAATTTATAACGTAATTGTTACTGCTCATGCCTTCGTAATAATTTTTTTTATAGTTATACCTATTATAATTGGAGGATTTGGAAATTGATTAGTACCTTTAATATTAGGTGCTCCAGATATAGCATTCCCTCGAATAAATAATATAAGTTTTTGATTATTACCTCCTTCTCTTACATTATTATTAGTAAGTAGTATAGTAGAAAATGGAGCTGGAACAGGTTGAACAGTTTACCCTCCTCTTTCTTCTGTAATTGCCCACGGAGGAGCTTCTGTTGATTTAGCAATTTTTTCTC…
264	Ceratitis	flexuosa	Kenya	APHIS 30303 43TNE17 FA	>Ceratitis_flexuosa_Kenya_030303_43TNE17_FA_APHIS	--------------TTTGGAGCATGAGCTGGAATAGTAGGAACATCTCTTAGAATTTTAATTCGAGCTGAATTAGGACACCCAGGAGCCCTAATTGGAGATGATCAAATTTATAACGTAATTGTTACTGCTCATGCCTTCGTAATAATTTTTTTTATAGTTATACCTATTATAATTGGGGGATTTGGAAATTGATTAGTACCTTTAATATTAGGTGCTCCAGATATAGCATTCCCTCGAATAAATAATATAAGTTTTTGATTATTACCTCCTTCTCTTACATTATTATTAGTAAGTAGTATAGTAGAAAATGGAGCTGGAACAGGTTGAACAGTTTACCCTCCTCTTTCTTCTGTAATTGCCCACGGAGGAGCTTCTGTTGATTTAGCAATTTTTTCTC…
265	Ceratitis	flexuosa	Kenya	APHIS 30303 44 GH	>Ceratitis_flexuosa_Kenya_030303_44_GH_APHIS	-------------------------------------------------------------TCGAGCTGAATTAGGACACCCAGGAGCCCTAATTGGGGATGATCAAATTTATAACGTAATTGTTACTGCTCATGCCTTCGTAATAATTTTTTTTATAGTTATACCTATTATAATTGGAGGATTTGGAAATTGATTAGTACCTTTAATATTAGGTGCTCCAGATATAGCATTCCCTCGAATAAATAATATAAGTTTTTGATTATTACCTCCTTCTCTTACATTATTATTAGTAAGTAGTATAGTAGAAAATGGAGCTGGAACAGGTTGAACAGTTTACCCTCCTCTTTCTTCTGTAATTGCCCACGGAGGAGCTTCTGTTGATTTAGCAATTTTTTCTC…
266	Ceratitis	flexuosa	Kenya	RMCA 1028	>Ceratitis_flexuosa_Kenya_1028_RMCA	CTTTATATTTTATTTTTGGGGCATGAGCTGGAATAGTAGGAACATCTCTTAGAATTTTAATTCGAGCTGAATTAGGACACCCAGGAGCCCTAATTGGGGATGATCAAATTTATAACGTAATTGTTACTGCTCATGCCTTCGTAATAATTTTTTTTATAGTTATACCTATTATAATTGGAGGATTTGGAAATTGATTAGTACCTTTAATATTAGGTGCTCCAGATATAGCATTCCCTCGAATAAATAATATAAGTTTTTGATTATTACCTCCTTCTCTTACATTATTATTAGTAAGTAGTATAGTAGAAAATGGAGCTGGAACAGGTTGAACAGTTTACCCTCCTCTTTCTTCTGTAATTGCCCACGGAGGAGCTTCTGTTGATTTAGCAATTTTTTCTC…
267	Ceratitis	flexuosa	Kenya	RMCA 1029	>Ceratitis_flexuosa_Kenya_1029_RMCA	CTTTATATTTTATTTTTGGAGCATGAGCTGGAATAGTAGGAACATCTCTTAGAATTTTAATTCGAGCTGAATTAGGACACCCAGGAGCCCTAATTGGAGATGATCAAATTTATAATGTAATTGTTACTGCTCATGCCTTCGTAATAATTTTTTTTATAGTTATACCTATTATAATTGGGGGATTTGGAAATTGATTAGTACCTTTAATATTAGGTGCTCCAGATATAGCATTCCCTCGAATAAATAATATAAGTTTTTGATTATTACCTCCTTCTCTTACATTATTATTAGTAAGTAGTATAGTAGAAAATGGAGCTGGAACAGGTTGAACAGTTTACCCTCCTCTTTCTTCTGTAATTGCCCACGGAGGAGCTTCTGTTGATTTAGCAATTTTTTCTC…
268	Ceratitis	gravinotata	Kenya	APHIS 21017 11 GH	>Ceratitis_gravinotata_Kenya_021017_11_GH_APHIS	-----------------GGTGCATGAGCTGGAATAGTAGGTACCTCCCTTAGAATTTTAATTCGAGCTGAATTAGGACACCCAGGAGCACTAATTGGAGATGATCAAATTTATAATGTAATTGTCACTGCTCATGCCTTTGTAATAATTTTTTTTATAGTTATACCTATTATAATTGGAGGATTTGGAAACTGATTAGTACCTTTAATACTTGGTGCTCCAGATATAGCATTTCCTCGAATAAATAACATAAGTTTCTGATTGTTACCTCCTTCTCTTACATTATTATTAGTAAGTAGTATAGTAGAAAATGGGGCTGGAACAGGTTGGACAGTTTACCCTCCCCTTTCTTCTGTAATTGCCCATGGAGGAGCTTCTGTTGATCTAGCTATTTTTTCTC…
269	Ceratitis	hamata	Kenya	JEMU 1030	>Ceratitis_hamata_Kenya_1030_JEMU	CTTTATATTTTATCTTCGGAGCTTGAGCTGGAATAGTGGGAACATCTCTTAGAATTTTAATTCGAACTGAATTAGGACACCCAGGAACAATAATTGATGATAACCAAATCTACAATGTAGTTGTAACCGCTCATGCTTTTGTAATAATTTTCTTTATAGTTATACCCATTATAATTGGAGGGTTTGGAAATTGACTTGTGCCTCTTATACTTGGAGCACCAGATATAGCATTCCCTCGAATGAATAATATAAGTTTTTGATTATTACCTCCTTCTCTTACATTACTTCTAGTAAGTAGAATAGTGGAAAACGGAGCTGGAACAGGTTGAACAGTTTACCCTCCCTTATCCTCTGTAATCGCTCACGGAGGAGCCTCAGTTGATTTAGCAATTTTTTCTC…
270	Ceratitis	hamata	Kenya	JEMU 1101	>Ceratitis_hamata_Kenya_1101_JEMU	CTTTATATTTTATCTTCGGAGCTTGAGCTGGAATAGTGGGAACATCTCTTAGAATTTTAATTCGAACTGAATTAGGACACCCAGGAACAATAATTGATGATAACCAAATCTACAATGTAGTTGTAACCGCTCATGCTTTTGTAATAATTTTCTTTATAGTTATACCCATTATAATTGGAGGGTTTGGAAATTGACTTGTGCCTCTTATACTTGGAGCACCAGATATAGCATTCCCTCGAATGAATAATATAAGTTTTTGATTATTACCTCCTTCTCTTACATTACTTCTAGTAAGTAGAATAGTGGAAAACGGAGCTGGAACAGGTTGAACAGTTTACCCTCCCTTATCCTCTGTAATCGCTCACGGAGGAGCCTCAGTTGATTTAGCAATTTTTTCTC…
271	Ceratitis	hamata	Uganda	RMCA MB1597	>Ceratitis_hamata_Uganda_MB1597_RMCA	CTTTATATTTTATCTTCGGAGCTTGAGCTGGAATAGTGGGAACATCTCTTAGAATTTTAATTCGAACTGAATTAGGACACCCAGGAACAATAATTGATGATAACCAAATCTACAATGTAGTTGTAACCGCTCATGCTTTTGTAATAATTTTCTTTATAGTTATACCCATTATAATTGGAGGGTTTGGAAATTGACTTGTGCCTCTTATACTTGGAGCACCAGATATAGCATTCCCTCGAATAAATAATATAAGTTTTTGGTTATTACCTCCTTCTCTTACATTACTTCTAGTAAGTAGAATAGTAGAAAACGGAGCTGGAACAGGTTGAACAGTTTACCCCCCANTATCNTCTGTAATTGCTCANGGAGGAGCNTCTGTTGACTTAGCTATTTTCTCTC…
272	Ceratitis	lentigera	Benin	RMCA 685	>Ceratitis_lentigera_Benin_685_RMCA	CATTATATTTTATTTTTGGAGCATGAGCCGGAATAGTAGGAACATCTCTTAGAATTTTAATTCGAGCTGAATTAGGTCACCCAGGAGCATTAATTGGAGATGACCAAATTTATAATGTTATTGTAACTGCACATGCTTTTGTAATAATTTTTTTTATAGTAATACCTATTATAATTGGAGGGTTTGGAAATTGACTTGTACCCCTTATACTTGGTGCACCAGATATAGCATTTCCTCGAATAAATAATATAAGTTTTTGGTTACTACCTCCCTCCCTTACACTATTACTAGTAAGAAGAATAGTAGAAAATGGGGCTGGAACAGGTTGAACAGTTTACCCTCCCTTATCCTCTGTAATTGCTCATGGAGGAGCTTCCGTTGACTTAGCAATTTTTTCTC…
273	Ceratitis	lentigera	Liberia	RMCA 1717	>Ceratitis_lentigera_Liberia_1717_RMCA	CATTATATTTTATTTTCGGAGCATGAGCCGGAATAGTAGGGACATCTCTTAGAATTTTAATTCGAGCTGAATTAGGTCACCCAGGAGCATTAATTGGTGATGACCAAATTTATAATGTTATTGTAACTGCACATGCTTTTGTAATAATTNTTTTTATAGTAATACCTATTATAATTGGAGGATTTGGAAATTGACTAGTGCCCCTTATACTTGGTGCACCAGATATAGCATTTCCTCGAATAAATAATATAAGTTTTTGATTACTACCTCCCTCCCTTACACTATTACTAGTAAGAAGAATAGTAGAAAATGGAGCTGGAACAGGTTGAACAGTTTACCCTCCTTTATCCTCTGTAATTGCTCATGGAGGAGCTTCCGTTGACTTAGCAATTTNTTCTC…
274	Ceratitis	lobata	Kenya	JEMU 1133	>Ceratitis_lobata_Kenya_1133_JEMU	CATTATATTTTATTTTTGGAGCATGAGCTGGAATGGTAGGAACATCTCTTAGAATTTTAATTCGAGCTGAATTAGGTCATCCAGGTGCACTAATTGGAGACGACCAAATTTATAATGTAATTGTTACTGCTCATGCTTTTGTAATAATTTTTTTTATAGTTATACCTATTATAATTGGAGGATTTGGAAATTGACTAGTTCCTTTAATATTAGGTGCCCCAGATATGGCATTTCCTCGAATAAATAATATAAGTTTTTGATTATTACCTCCTTCCCTTACACTTTTATTAGTAAGTAGAATAGTAGAAAATGGAGCTGGAACAGGTTGAACAGTTTACCCTCCCCTTTCTTCTGTAATTGCTCATGGAGGGGCTTCTGTTGACTTAGCAATTTTTTCTC…
275	Ceratitis	malgassa	Comoros	RMCA 1031	>Ceratitis_malgassa_Comoros_1031_RMCA	CATTATATTTCATTTTTGGGGCATGAGCTGGTATAGTAGGTACATCCCTTAGAATTTTAATTCGAGCCGAATTAGGTCATCCAGGTGCATTAATTGGAGATGATCAAATTTATAACGTAATTGTTACTGCTCACGCCTTTGTAATAATTTTTTTTATAGTTATACCTATTATAATTGGAGGATTTGGAAATTGATTAGTCCCTTTAATACTTGGTGCACCAGATATAGCATTTCCCCGAATAAATAACATAAGTTTTTGACTACTACCCCCTTCTCTTACATTACTATTAGTAAGTAGAATAGTGGAAAATGGGGCTGGAACAGGTTGGACAGTTTACCCTCCTCTTTCCTCTGTGATTGCTCATGGAGGAGCTTCTGTAGATTTAGCGATTTTTTCTC…
276	Ceratitis	malgassa	Madagascar	RMCA 1193	>Ceratitis_malgassa_Madagascar_1193_RMCA	CATTATATTTCATTTTTGGAGCATGAGCTGGTATAGTAGGTACATCCCTTAGAATTTTAATTCGAGCCGAATTAGGTCATCCAGGTGCATTAATTGGAGATGATCAAATTTATAACGTAATTGTTACTGCTCACGCCTTTGTAATAATTTTTTTTATAGTTATACCTATTATAATTGGAGGATTTGGAAATTGATTAGTCCCTTTAATACTTGGTGCACCAGATATAGCATTTCCTCGAATAAATAATATAAGTTTTTGATTACTACCTCCTTCTCTTACATTACTATTAGTAAGTAGAATAGTGGAAAATGGAGCTGGAACAGGTTGAACAGTTTACCCTCCTCTTTCCTCTGTGATTGCTCATGGAGGAGCTTCTGTAGATTTAGCAATTTTTTCTC…
277	Ceratitis	marriotti	Kenya	APHIS 10322 11 GO	>Ceratitis_marriotti_Kenya_010322_11_GO_APHIS	---------------------------------------------CTCTTAGAATTTTAATTCGAACTGAATTAGGTCATCCAGGTGCACTAATTGGTAATGATCAAATTTATAATGTAATTGTAACTGCACATGCTTTTGTAATAATTTTTTTTATAGTTATACCCATTATAATTGGAGGATTTGGTAACTGACTAGTACCCCTAATACTAGGTGCACCAGATATAGCATTTCCTCGAATAAATAATATAAGTTTTTGATTATTACCTCCTTCTCTTACATTATTATTAGTGAGAAGTATAGTGGAAAATGGAGCTGGAACAGGTTGAACAGTTTATCCACCACTATCTTCAGTAATTGCTCATGGAGGAGCTTCTGTTGACTTAGCTATTTTCTCCC…
278	Ceratitis	marriotti	Kenya	APHIS 120902 1TNE11 GO	>Ceratitis_marriotti_Kenya_120902_1TNE11_GO_APHIS	---------------------------------------------CTCTTAGAATTTTAATTCGAACTGAATTAGGTCATCCAGGTGCACTAATTGGTAATGATCAAATTTATAATGTAATTGTAACTGCACATGCTTTTGTAATAATTTTTTTTATAGTTATACCCATTATAATTGGAGGATTTGGTAACTGACTAGTACCCCTAATACTAGGTGCACCAGATATAGCATTTCCTCGAATAAATAATATAAGTTTTTGATTATTACCTCCTTCTCTTACATTATTATTAGTGAGAAGTATAGTGGAAAATGGAGCTGGAACAGGTTGAACAGTTTATCCACCACTATCTTCAGTAATTGCTCATGGAGGAGCTTCTGTNGACTTAGCTATTTTCTCCC…
279	Ceratitis	marriotti	Kenya	RMCA 1257	>Ceratitis_marriotti_Kenya_1257_RMCA	CTTTATATTTTATTTTTGGAGCTTGAGCTGGAATAGTAGGAACATCTCTTAGAATTTTAATTCGAACTGAATTAGGTCATCCAGGTGCACTAATTGGTAATGATCAAATTTATAATGTAATTGTAACTGCACATGCTTTTGTAATAATTTTTTTTATAGTTATACCCATTATAATTGGAGGATTTGGTAACTGACTAGTACCCCTAATACTAGGTGCACCAGATATAGCATTTCCTCGAATAAATAATATAAGTTTTTGATTATTACCTCCTTCTCTTACATTATTATTAGTGAGAAGTATAGTGGAAAATGGAGCTGGAACAGGTTGAACAGTTTATCCACCACTATCTTCAGTAATTGCTCATGGAGGAGCTTCTGTTGACTTAGCTATTTTCTCCC…
280	Ceratitis	millicentae	Kenya	RMCA 1134	>Ceratitis_millicentae_Kenya_1134_RMCA	CTTTATATTTTATTTTCGGAGCTTGAGCTGGAATAGTAGGAACATCTCTTAGAATTTTAATTCGAACTGAATTAGGACATCCAGGGACATTAATTGATGACAACCAAATCTATAATGTAGTTGTAACTGCTCATGCTTTTGTAATAATTTTTTTTATAGTTATACCTATTATAATTGGAGGATTTGGAAATTGACTTGTGCCACTTATACTTGGAGCACCAGATATAGCATTCCCCCGAATGAATAATATAAGTTTCTGATTATTACCTCCTTCCCTTACATTACTTCTAGTAAGTAGAATAGTAGAAAATGGAGCTGGAACAGGTTGAACAGTTTATCCACCTTTATCATCTGTAATCGCCCACGGAGGAGCATCGGTTGATCTAGCAATTTTTTCTC…
281	Ceratitis	millicentae	Mozambique	RMCA 1538	>Ceratitis_millicentae_Mozambique_1538_RMCA	CTTTATATTTTATTTTCGGAGCTTGAGCTGGAATAGTAGGAACATCTCTTAGAATTTTAATTCGAACTGAATTAGGACATCCAGGAACATTAATTGATGACAACCAAATCTATAATGTAGTTGTAACTGCTCATGCTTTTGTAATAATTTTTTTTATAGTTATACCTATTATAATTGGAGGATTTGGAAATTGACTTGTGCCACTTATACTTGGAGCACCAGATATAGCATTCCCCCGAATGAATAATATAAGTTTCTGATTATTACCTCCTTCCCTTACATTACTTCTAGTAAGTAGAATAGTAGAAAATGGAGCTGGAACAGGTTGAACAGTTTATCCACCTTTATCATCTGTAATCGCCCACGGAGGAGCATCGGTTGATCTAGCAATTTTTTCTC…
282	Ceratitis	millicentae	Mozambique	RMCA 1737	>Ceratitis_millicentae_Mozambique_1737_RMCA	---------------------------CTGGAATAGTAGGAACATCTCTTAGAATTTTAATTCGAACTGAATTAGGACATCCAGGAACATTAATTGATGACAACCAAATCTATAATGTAGTTGTAACTGCTCATGCTTTTGTAATAATTTTTTTTATAGTTATACCTATTATAATTGGAGGATTTGGAAATTGACTTGTGCCACTTATACTTGGAGCACCAGATATAGCATTCCCCCGAATGAATAATATAAGTTTCTGATTATTACCTCCTTCCCTTACATTACTTCTAGTAAGTAGAATAGTAGAAAATGGAGCTGGAACAGGTTGAACAGTTTATCCACCTTTATCATCTGTAATCGCCCACGGAGGAGCATCGGTTGATCTAGCAATTTTTTCTC…
283	Ceratitis	millicentae	Mozambique	RMCA 1738	>Ceratitis_millicentae_Mozambique_1738_RMCA	CTTTATATTTTATTTTCGGAGCTTNAGCTGGAATAGTAGGAACATCTCTTAGAATTTTAATTCGAACTGAATTAGGACATCCAGGAACATTAATTGATGACAACCAAATCTATAATGTAGTTGTAACTGCTCATGCTTTTGTAATAATTTTTTTTATAGTTATACCTATTATAATTGGAGGATTTGGAAATTGACTTGTGCCACTTATACTTGGAGCACCAGATATAGCATTCCCCCGAATGAATAATATAAGTTTCTGATTATTACCTCCTTCCCTTACATTACTTCTAGTAAGTAGAATAGTAGAAAATGGAGCTGGAACAGGTTGAACAGTTTATCCACCTTTATCATCTGTAATCGCCCACGGAGGAGCATCGGTTGATCTAGCAATTTTTTCTC…
284	Ceratitis	millicentae	Mozambique	RMCA 1739	>Ceratitis_millicentae_Mozambique_1739_RMCA	CTTTATATTTTATTTTCGGAGCTTGAGCTGGAATAGTAGGAACATCTCTTAGAATTTTAATTCGAACTGAATTAGGACATCCAGGAACATTAATTGATGACAACCAAATCTATAATGTAGTTGTAACTGCTCATGCTTTTGTAATAATTTTTTTTATAGTTATACCTATTATAATTGGAGGATTTGGAAATTGACTTGTACCACTTATACTTGGAGCACCAGATATAGCATTCCCCCGAATGAATAATATAAGTTTCTGATTATTACCTCCTTCCCTTACATTACTTCTAGTAAGTAGAATAGTAGAAAATGGAGCTGGAACAGGTTGAACAGTTTATCCACCTTTATCATCTGTAATTGCCCACGGAGGAGCATCGGTTGATCTAGCAATTTTTTCTC…
285	Ceratitis	munroanum	South Africa	JEMU AB31509578	>Ceratitis_munroanum_South_Africa_AB31509578_JEMU	CTTTATATTTTATTTTTGGAGCATGAGCTGGTATAGCAGGAACATCTCTTAGAATTTTAATCCGAACTGAATTAGGACACCCAGGTGCCTTAATCGGAGATGATCAAATCTATAACGTAATTGTTACTGCACATGCCTTCGTAATAATTTTTTTTATAGTTATACCTATTATAATTGGAGGATTCGGAAATTGACTAGTACCTTTAATACTTGGTGCCCCAGATATAGCATTTCCTCGAATAAACAATATAAGTTTTTGATTATTACCACCTTCCCTTACGCTATTGTTAGTAAGCAGTATAGTAGAAAATGGAGCTGGGACAGGTTGAACGGTTTACCCACCCCTTTCTTCTGTAATTGCTCATGGAGGAGCCTCTGTTGATTTAGCAATTTTTTCTC…
286	Ceratitis	munroanum	South Africa	JEMU AB31515935	>Ceratitis_munroanum_South_Africa_AB31515935_JEMU	CTTTATATTTTATTTTTGGAGCATGAGCTGGTATAGCAGGAACATCTCTTAGAATTTTAATCCGAACTGAATTAGGACACCCAGGTGCCTTAATCGGAGATGATCAAATCTATAACGTAATTGTTACTGCACATGCCTTCGTAATAATTTTTTTTATAGTTATACCTATTATAATTGGAGGATTCGGAAATTGACTAGTACCTTTAATACTTGGTGCCCCAGATATAGCATTTCCTCGAATAAACAATATAAGTTTTTGATTATTACCACCTTCCCTTACGCTATTGTTAGTAAGCAGTATAGTAGAAAATGGAGCTGGGACAGGTTGAACGGTTTACCCACCCCTTTCTTCTGTAATTGCTCATGGAGGAGCCTCTGTTGATTTAGCAATTTTTTCTC…
287	Ceratitis	munroanum	South Africa	JEMU AB31525630	>Ceratitis_munroanum_South_Africa_AB31525630_JEMU	CTTTATATTTTATTTTTGGAGCATGAGCTGGTATAGCAGGAACATCTCTTAGAATTTTAATCCGAACTGAATTAGGACACCCAGGTGCCTTAATCGGAGATGATCAAATCTATAACGTAATTGTTACTGCACATGCCTTCGTAATAATTTTTTTTATAGTTATACCTATTATAATTGGAGGATTCGGAAATTGACTAGTACCTTTAATACTTGGTGCCCCAGATATAGCATTTCCTCGAATAAACAATATAAGTTTTTGATTATTACCACCTTCCCTTACGCTATTGTTAGTAAGCAGTATAGTAGAAAATGGAGCTGGGACAGGTTGAACGGTTTACCCACCCCTTTCTTCTGTAATTGCTCATGGAGGAGCCTCTGTTGATTTAGCAATTTTTTCTC…
288	Ceratitis	oraria	Kenya	APHIS 40628 2 GN	>Ceratitis_oraria_Kenya_040628_02_GN_APHIS	-----------------GGAGCATGAGCTGGGATAGTAGGAACATCTCTCAGAATTTTAATCCGAGCAGAATTAGGACACCCTGGAGCACTAATTGGTGACGACCAAATTTACAATGTAATTGTGACTGCCCATGCTTTTGTAATAATTTTTTTTATAGTTATACCTATTATAATTGGAGGATTTGGAAATTGACTTGTTCCTCTTATACTTGGTGCCCCAGATATAGCATTCCCCCGAATAAATAATATAAGTTTTTGATTACTGCCTCCCTCTCTTACATTATTATTAGTGAGAAGTATAGTAGAAAACGGAGCCGGAACAGGTTGAACAGTTTACCCTCCTCTTTCTTCTGTAATTGCTCATGGAGGAGCATCAGTTGATTTAGCAATTTTTTCTC…
289	Ceratitis	oraria	Kenya	RMCA 1135	>Ceratitis_oraria_Kenya_1135_RMCA	CTTTATATTTTATTTTTGGAGCATGAGCTGGGATAGTAGGAACATCTCTCAGAATTTTAATCCGAGCGGAATTAGGACACCCTGGAGCACTAATTGGTGACGACCAAATTTACAATGTAATTGTGACTGCCCATGCTTTTGTAATAATTTTTTTTATAGTTATACCTATTATAATTGGAGGATTTGGAAATTGACTTGTTCCTCTTATACTTGGTGCCCCAGATATAGCATTCCCCCGAATAAATAATATAAGTTTTTGATTACTGCCTCCCTCTCTTACATTATTATTAGTGAGAAGTATAGTAGAAAACGGAGCCGGAACAGGTTGAACAGTTTACCCTCCTCTTTCTTCTGTAATTGCTCATGGAGGAGCATCAGTTGATTTAGCAATTTTTTCTC…
290	Ceratitis	oraria	Kenya	APHIS 270602 1TNE5 GK	>Ceratitis_oraria_Kenya_270602_1TNE5_GK_APHIS	--------------TTTGGAGCATGAGCTGGGATAGTAGGAACATCTCTCAGAATTTTAATCCGAACGGAATTAGGACACCCTGGAGCACTAATTGGTGACGACCAAATTTACAATGTAATTGTGACTGCCCATGCTTTTGTAATAATTTTTTTTATAGTTATACCTATTATAATTGGAGGATTTGGAAATTGACTTGTTCCTCTTATACTTGGTGCCCCAGATATAGCATTCCCCCGAATAAATAATATAAGTTTTTGATTACTACCTCCCTCTCTTACATTATTATTAGTGAGAAGTATAGTAGAAAACGGAGCCGGAACAGGTTGAACAGTTTACCCTCCTCTTTCTTCTGTAATTGCTCATGGAGGAGCATCAGTTGATTTAGCAATTTTTTCTC…
291	Ceratitis	pedestris	Benin	RMCA 1200	>Ceratitis_pedestris_Benin_1200_RMCA	CATTATATTTTATTTTCGGGGCATGAGCTGGAATAGTAGGTACATCTCTTAGAATTTTAATTCGAGCTGAATTAGGACATCCAGGTGCTCTAATTGGAGACGACCAAATTTATAACGTAATTGTTACTGCTCATGCTTTTGTAATAATTTTCTTCATAGTTATACCTATTATAATTGGAGGATTTGGTAACTGATTAGTACCTTTGATACTTGGTGCTCCAGATATAGCGTTTCCTCGAATAAATAATATAAGTTTTTGATTATTACCCCCTTCTCTTACACTATTATTAGTGAGTAGAATAGTAGAAAACGGAGCTGGAACAGGTTGAACAGTTTACCCTCCCCTTTCTTCTGTAATCGCCCATGGAGGTGCTTCAGTTGATTTAGCTATTTTCTCTC…
292	Ceratitis	pedestris	Kenya	JEMU 1136	>Ceratitis_pedestris_Kenya_1136_JEMU	---------------------------------------------------------------------------------CAGGTGCTCTAATTGGAGACGACCAAATTTATAACGTAATTGTTACTGCTCATGCTTTTGTAATAATTTTCTTCATAGTTATACCTATTATAATTGGAGGATTTGGTAACTGATTAGTACCTTTAATACTTGGTGCTCCAGATATAGCGTTTCCTCGAATAAATAATATAAGTTTTTGGTTATTACCCCCTTCTCTTACACTATTATTAGTGAGTAGAATAGTAGAAAACGGAGCTGGAACAGGTTGAACAGTTTACCCTCCCCTTTCTTCTGTAATCGCTCATGGAGGAGCTTCAGTTGATTTAGCTATTTTTTCTC…
293	Ceratitis	pedestris	Kenya	RMCA 1770	>Ceratitis_pedestris_Kenya_1770_RMCA	CATTATATTTTATTTTCGGGGCATGAGCTGGAATAGTAGGTACATCTCTTAGAATTTTAATTCGAGCTGAATTAGGACATCCAGGTGCTCTAATTGGAGACGACCAAATTTATAACGTAATTGTTACTGCTCATGCTTTTGTAATAATTTTCTTCATAGTTATACCTATTATAATTGGAGGATTTGGTAACTGATTAGTACCTTTAATACTTGGTGCTCCAGATATAGCGTTTCCTCGAATAAATAATATAAGTTTTTGGTTATTACCCCCTTCTCTTACACTATTATTAGTGAGTAGAATAGTAGAAAACGGAGCTGGAACAGGTTGAACAGTTTACCCTCCCCTTTCTTCTGTAATCGCTCATGGAGGTGCTTCAGTTGATTTAGCTATTTTTTCTC…
294	Ceratitis	pedestris	Mozambique	JEMU AB33598941	>Ceratitis_pedestris_Mozambique_AB33598941_JEMU	AATTATATTTTATTTTCGGGGCATGAGCTGGAATAGTAGGTACATCTCTTAGAATTTTAATTCGAGCTGAATTAGGACATCCAGGTGCTCTAATTGGAGACGACCAAATTTATAATGTAATTGTTACTGCTCATGCTTTTGTAATAATTTTCTTCATAGTTATACCTATTATAATTGGAGGATTTGGTAACTGATTAGTACCTTTAATACTTGGTGCTCCAGATATAGCGTTTCCTCGAATAAATAATATAAGTTTTTGGTTATTACCCCCTTCTCTTACACTATTATTAGTAAGTAGAATAGTAGAAAACGGAGCTGGAACAGGTTGAACAGTTTACCCTCCCCTTTCTTCTGTAATCGCTCATGGAGGTGCTTCAGTTGATTTAGCTATTTTTTCTC…
295	Ceratitis	penicillata	Nigeria	APHIS 31003 1 GK	>Ceratitis_penicillata_Nigeria_031003_1_GK_APHIS	--------------TTTGGGGCATGAGCTGGAATAGTAGGGACATCCCTTAGAATTTTAATTCGAGCTGAATTAGGTCATCCAGGAGCTTTAATTGGAGATGATCAAATTTACAACGTAATTGTTACTGCTCACGCTTTCGTAATAATTTTTTTTATAGTTATACCTATTATAATTGGAGGGTTCGGAAATTGACTGGTACCCTTAATACTTGGTGCCCCAGATATAGCATTTCCTCGAATAAATAATATAAGTTTTTGATTACTACCCCCTTCTCTTACATTATTACTAGTGAGTAGCATAGTAGAAAATGGAGCTGGAACAGGTTGAACAGTTTACCCACCCCTTTCTTCTGTAATTGCTCATGGGGGAGCTTCTGTTGACTTAGCAATTTTTTCCC…
296	Ceratitis	pennitibialis	Kenya	APHIS 80802 2 GH	>Ceratitis_pennitibialis_Kenya_080802_2_GH_APHIS	-----------------------------------------------------------------GCTGAATTAGGTCATCCAGGTGCTTTAATTGGAGATGATCAAATTTATAATGTAATTGTTACTGCCCATGCTTTTGTCATAATTTTTTTTATAGTTATACCTATTATNATTGGAGGATTNGGAAACTGGTTAGTACCTTTAATGCTTGGTGCTCCANATATAGCATTTCCTCNAATAAATAATATAAGTTTTTGATTACTACCTCCTTCCCTTACATTACTATTAGTGAGTAGTATAGTAGAAAATGGAGCTGGGACAGGTTGAACAGTTTACCCCCCTCTTTCCTCTGTAATCGCTCATGGAGGAGCTTCTGTTGATTTAGCAATCTTTTCTC…
297	Ceratitis	pennitibialis	Kenya	JEMU 1034	>Ceratitis_pennitibialis_Kenya_1034_JEMU	----------------------------------------------------------------------------------------------------------------------AATTGTTACTGCCCATGCTTTTGTCATAATTTTTTTTATAGTTATACCTATTATAATTGGAGGATTTGGAAACTGGTTAGTACCTTTAATGCTTGGTGCTCCAGATATAGCATTTCCTCGAATAAATAATATAAGTTTTTGATTACTACCTCCTTCCCTTACATTACTATTAGTGAGTAGTATAGTAGAAAATGGAGCTGGGACAGGTTGAACAGTTTACCCCCCTCTTTCCTCTGTAATCGCTCATGGAGGAGCTTCTGTTGATTTAGCAATCTTTTCTC…
298	Ceratitis	perseus	Kenya	APHIS 21029 1 GN	>Ceratitis_perseus_Kenya_021029_01_GN_APHIS	----------------------------------------------TCTTAGAATTTTAATTCGAGCCGAATTAGGACATCCAGGTGCATTAATTGGAAATGATCAAATTTATAATGTAATTGTTACTGCTCATGCTTTTGTTATAATTTTTTTTATAGTTATACCTATTATAATTGGAGGATTTGGAAACTGATTAGTACCTTTAATACTTGGTGCTCCAGATATAGCATTTCCTCGAATAAATAATATAAGTTTTTGATTATTACCTCCTTCTCTTACATTATTATTAGTGAGTAGTATAGTAGAAAATGGAGCTGGAACAGGTTGAACAGTTTACCCTCCCCTTTCTTCTGTAATTGCCCATGGAGGTGCTTCTGTTGATTTAGCAATTTTTTCTC…
299	Ceratitis	perseus	Kenya	APHIS 21029 3 GN	>Ceratitis_perseus_Kenya_021029_03_GN_APHIS	--------------TTTGGAGCATGAGCTGGAATAGTAGGAACATCTCTTAGAATTTTAATTCGAGCCGAATTAGGACATCCAGGTGCATTAATTGGAAATGATCAAATTTATAATGTAATTGTTACTGCTCATGCTTTTGTTATAATTTTTTTTATAGTTATACCTATTATAATTGGAGGATTTGGAAACTGATTAGTACCTTTAATACTTGGTGCTCCAGATATAGCATTTCCTCGAATAAATAATATAAGTTTTTGATTATTACCTCCTTCTCTTACATTATTATTAGTGAGTAGTATAGTAGAAAATGGAGCTGGAACAGGTTGAACAGTTTACCCTCCCCTTTCTTCTGTAATTGCCCATGGAGGTGCTTCTGTTGATTTAGCAATTTTTTCTC…
300	Ceratitis	perseus	Kenya	APHIS 40628 3 GN	>Ceratitis_perseus_Kenya_040628_03_GN_APHIS	--------------TTTGGAGCATGAGCTGGAATAGTAGGAACATCTCTTAGAATTTTAATTCGAGCCGAATTAGGACATCCAGGTGCATTAATTGGAAATGATCAAATTTATAATGTAATTGTTACTGCTCATGCTTTTGTTATAATTTTTTTTATAGTTATACCTATTATAATTGGAGGATTTGGAAACTGATTAGTACCTTTAATACTTGGTGCTCCAGATATAGCATTTCCTCGAATAAATAATATAAGTTTTTGATTATTACCTCCTTCTCTTACATTATTATTAGTGAGTAGTATAGTAGAAAATGGAGCTGGAACAGGTTGAACAGTTTACCCTCCCCTTTCTTCTGTAATTGCCCATGGAGGTGCTTCTGTTGATTTAGCAATTTTTTCTC…
301	Ceratitis	perseus	Kenya	JEMU 1035	>Ceratitis_perseus_Kenya_1035_JEMU	CATTATATTTTATTTTTGGAGCATGAGCTGGAATAGTAGGAACATCTCTTAGAATTTTAATTCGAGCCGAATTAGGACATCCAGGTGCATTAATTGGAAATGATCAAATTTATAATGTAATTGTTACTGCTCATGCTTTTGTTATAATTTTTTTTATAGTTATACCTATTATAATTGGAGGATTTGGAAACTGATTAGTACCTTTAATACTTGGTGCTCCAGATATAGCATTTCCTCGAATAAATAATATAAGTTTTTGATTATTACCTCCTTCTCTTACATTATTATTAGTGAGTAGTATAGTAGAAAATGGAGCTGGAACAGGTTGAACAGTTTACCCTCCCCTTTCTTCTGTAATTGCCCATGGAGGTGCTTCTGTTGATTTAGCAATTTTTTCTC…
302	Ceratitis	perseus	Kenya	APHIS 270602 2 GN	>Ceratitis_perseus_Kenya_270602_2_GN_APHIS	----------------------------------------------------------------------------------------------TGGAAATGATCAAATTTATAATGTAATTGTTACTGCTCATGCTTTTGTTATAATTTTTTTTATAGTTATACCTATTATAATTGGAGGATTTGGAAACTGATTAGTACCTTTAATACTTGGTGCTCCAGATATAGCATTTCCTCGAATAAATAATATAAGTTTTTGATTATTACCTCCTTCTCTTACATTATTATTAGTGAGTAGTATAGTAGAAAATGGAGCTGGAACAGGTTGAACAGTTTACCCTCCCCTTTCTTCTGTAATTGCCCATGGAGGTGCTTCTGTTGATTTAGCAATTTTTTCTC…
303	Ceratitis	pinax	Kenya	APHIS 20330 2TNE44 GK	>Ceratitis_pinax_Kenya_020330_2TNE44_GK_APHIS	--------------TTTGGGGCATGAGCTGGAATAGTAGGAACATCACTTAGAATTTTAATTCGAGCTGAATTAGGACATCCAGGTGCATTAATTGGTGATGACCAAATTTATAATGTAATTGTTACTGCTCATGCTTTTGTAATAATTTTTTTCATAGTTATACCTATTATAATTGGAGGGTTTGGAAATTGATTGGTACCTTTAATACTTGGTGCACCAGATATAGCATTCCCTCGAATAAATAACATAAGTTTTTGATTACTACCTCCTTCCCTTACATTATTATTAGTAAGTAGTATAGTAGAAAACGGAGCTGGAACAGGTTGAACAGTTTACCCCCCACTTTCTTCTGTAATTGCTCATGGAGGAGCTTCTGTTGACTTAGCAATTTTTTCTT…
304	Ceratitis	pinax	Kenya	APHIS 20414 04TNE46 FA GA	>Ceratitis_pinax_Kenya_020414_04TNE46_FA_GA_APHIS	-------------------------------------------------------------TCGAGCTGAATTAGGACATCCAGGTGCATTAATTGGTGATGACCAAATTTATAATGTAATTGTTACTGCTCATGCTTTTGTAATAATTTTTTTCATAGTTATACCTATTATAATTGGAGGGTTTGGAAATTGATTGGTACCTTTAATACTTGGTGCACCAGATATAGCATTCCCTCGAATAAATAACATAAGTTTTTGATTACTACCTCCTTCCCTTACATTATTATTAGTAAGTAGTATAGTAGAAAACGGAGCTGGAACAGGTTGAACAGTTTACCCCCCACTTTCTTCTGTAATTGCTCATGGAGGAGCTTCTGTTGACTTAGCAATTTTTTCTT…
305	Ceratitis	pinax	Kenya	APHIS 40303 14 GA	>Ceratitis_pinax_Kenya_040303_14_GA_APHIS	--------------TTTGGGGCATGAGCTGGAATAGTAGGAACATCACTTAGAATTTTAATTCGAGCTGAATTAGGACATCCAGGTGCATTAATTGGTGATGACCAAATTTATAATGTAATTGTTACTGCTCATGCTTTTGTAATAATTTTTTTCATAGTTATACCTATTATAATTGGAGGGTTTGGAAATTGATTGGTACCTTTAATACTTGGTGCACCAGATATAGCATTCCCTCGAATAAATAACATAAGTTTTTGATTACTACCTCCTTCCCTTACATTATTATTAGTAAGTAGTATAGTAGAAAACGGAGCTGGAACAGGTTGAACAGTTTACCCCCCACTTTCTTCTGTAATTGCTCATGGAGGAGCTTCTGTTGACTTAGCAATTTTTTCTT…
306	Ceratitis	pinax	Kenya	APHIS 60902 6 GA	>Ceratitis_pinax_Kenya_060902_6_GA_APHIS	--------------TTTGGGGCATGAGCTGGAATAGTAGGAACATCACTTAGAATTTTAATTCGAGCTGAATTAGGACATCCAGGTGCATTAATTGGGGATGACCAAATTTATAATGTAATTGTTACTGCTCATGCTTTTGTAATAATTTTTTTCATAGTTATACCTATTATAATTGGAGGGTTTGGAAATTGATTGGTACCTTTAATACTTGGTGCACCAGATATGGCATTCCCTCGAATAAATAACATAAGTTTTTGATTACTACCTCCTTCCCTTACATTATTATTAGTAAGTAGTATAGTAGAAAACGGAGCTGGAACAGGTTGAACAGTTTACCCCCCACTTTCTTCTGTAATTGCCCATGGAGGAGCTTCTGTTGACTTAGCAATTTTTTCTT…
307	Ceratitis	pinax	Kenya	APHIS 270602 4 GA	>Ceratitis_pinax_Kenya_270602_4_GA_APHIS	------------------------------------------------------------------------------------------TAATTGGTGATGACCAAATTTATAATGTAATTGTTACTGCTCATGCTTTTGTAATAATTTTTTTCATAGTTATACCCATTATAATTGGAGGGTTTGGAAATTGATTGGTACCTTTAATACTTGGTGCACCAGATATAGCATTCCCTCGAATAAATAACATAAGTTTTTGATTACTACCTCCTTCCCTTACATTATTATTAGTAAGTAGTATAGTAGAAAACGGAGCTGGAACAGGTTGAACAGTTTACCCCCCACTTTCTTCTGTAATTGCTCATGGAGGAGCTTCTGTTGACTTAGCAATTTTTTCTT…
308	Ceratitis	pinax	Kenya	APHIS 270602 4TNE5 FA	>Ceratitis_pinax_Kenya_270602_4TNE5_FA_APHIS	-----------------------------------------ACATCACTTAGAATTTTAATTCGAGCTGAATTAGGACATCCAGGTGCATTAATTGGTGATGACCAAATTTATAATGTAATTGTTACTGCTCATGCTTTTGTAATAATTTTTTTCATAGTTATACCCATTATAATTGGAGGGTTTGGAAATTGATTGGTACCTTTAATACTTGGTGCACCAGATATAGCATTCCCTCGAATAAATAACATAAGTTTTTGATTACTACCTCCTTCCCTTACATTATTATTAGTAAGTAGTATAGTAGAAAACGGAGCTGGAACAGGTTGAACAGTTTACCCCCCACTTTCTTCTGTAATTGCTCATGGAGGAGCTTCTGTTGACTTAGCAATTTTTTCTT…
309	Ceratitis	podocarpi	Kenya	APHIS 20911 07TNE3 GK	>Ceratitis_podocarpi_Kenya_020911_07TNE3_GK_APHIS	---------------------------------------------------------TAATTCGAGCTGAATTAGGTCATCCAGGTGCACTANTTGGAGATGATCAAATTTATAACGTAATTGTCACTGCTCATGCCTTTGTAATAATTTTTTTTATAGTTATACCTATTATAATTGGAGGATTTGGAAACTGATTAGTACCTTTAATACTTGGTGCTCCAGATATAGCATTTCCTCGAATAAATAATATAAGTTTCTGATTATTACCTCCTTCTCTTACATTATTATTAGTAAGTAGTATAGTAGAAAACGGAGCTGGAACAGGTTGAACAGTTTACCCTCCCCTTTCTTCTGTAATTGCCCATGGAGGAGCTTCTGTTGATTTAGCTATTTTTTCTC…
310	Ceratitis	podocarpi	Kenya	APHIS 30228 11 GH	>Ceratitis_podocarpi_Kenya_030228_11_GH_APHIS	--------------TTCGGTGCATGAGCTGGAATAGTAGGTACTTCTCTTAGAATTTTAATTCGAGCTGAATTAGGTCATCCAGGTGCACTAATTGGAGATGATCAAATTTATAACGTAATTGTCACTGCTCATGCCTTTGTAATAATTTTTTTTATAGTTATACCTATTATAATTGGAGGATTTGGAAACTGACTAGTACCTTTAATACTTGGTGCTCCAGATATAGCATTTCCTCGAATAAATAATATAAGTTTCTGATTATTACCTCCTTCTCTTACATTATTATTAGTAAGTAGTATAGTAGAAAACGGAGCTGGAACAGGTTGAACAGTTTACCCTCCCCTTTCTTCTGTAATTGCCCATGGAGGAGCTTCTGTTGATTTAGCTATTTTTTCTC…
311	Ceratitis	podocarpi	Kenya	APHIS 30228 12 GH	>Ceratitis_podocarpi_Kenya_030228_12_GH_APHIS	---------------------------------TAGTAGGTACTTCTCTTAGAATTTTAATTCGAGCTGAATTAGGTCATCCAGGTGCACTAATTGGAGATGATCAAATTTATAACGTAATTGTCACTGCTCATGCCTTTGTAATAATTTTTTTTATAGTTATACCTATTATAATTGGAGGATTTGGAAACTGATTAGTACCTTTAATACTTGGTGCTCCAGATATAGCATTTCCTCGAATAAATAATATAAGTTTCTGATTATTACCTCCTTCTCTTACATTATTATTAGTAAGTAGTATAGTAGAAAACGGAGCTGGAACAGGTTGAACAGTTTACCCTCCCCTTTCTTCTGTAATTGCCCATGGAGGAGCTTCTGTTGATTTAGCTATTTTTTCTC…
312	Ceratitis	podocarpi	Kenya	RMCA 1137	>Ceratitis_podocarpi_Kenya_1137_RMCA	CCTTATATTTTATTTTCGGTGCATGAGCTGGAATAGTAGGTACTTCTCTTAGAATTTTAATTCGAGCTGAATTAGGTCATCCAGGTGCACTAATTGGAGATGATCAAATTTATAACGTAATTGTCACTGCTCATGCCTTTGTAATAATTTTTTTTATAGTTATACCTATTATAATTGGAGGATTTGGAAACTGATTAGTACCTTTAATACTTGGTGCTCCAGATATAGCATTTCCTCGAATAAATAATATAAGTTTCTGATTATTACCTCCTTCTCTTACATTATTATTAGTAAGTAGTATAGTAGAAAACGGAGCTGGAACAGGTTGAACAGTTTACCCTCCCCTTTCTTCTGTAATTGCCCATGGAGGAGCTTCTGTTGATTTAGCTATTTTTTCTC…
313	Ceratitis	podocarpi	Kenya	BOLD GBDP1764 6 AY788434	>Ceratitis_podocarpi_Kenya_GBDP1764_06_AY788434_BOLD	CCTTATATTTTATTTTCGGTGCATGAGCTGGAATAGTAGGTACTTCTCTTAGAATTTTAATTCGAGCTGAATTAGGTCATCCAGGTGCACTAATTGGAGATGATCAAATTTATAACGTAATTGTCACTGCTCATGCCTTTGTAATAATTTTTTTTATAGTTATACCTATTATAATTGGAGGATTTGGAAACTGATTAGTACCTTTAATACTTGGTGCTCCAGATATAGCATTTCCTCGAATAAATAATATAAGTTTCTGATTATTACCTCCTTCTCTTACATTATTATTAGTAAGTAGTATAGTAGAAAACGGAGCTGGAACAGGTTGAACAGTTTACCCTCCCCTTTCTTCTGTAATTGCCCATGGAGGAGCTTCTGTTGATTTAGCTATTTTTTCTC…
314	Ceratitis	podocarpi	South Africa	RMCA 1204	>Ceratitis_podocarpi_South_Africa_1204_RMCA	CCTTATATTTTATTTTCGGTGCATGAGCTGGAATAGTAGGTACTTCTCTTAGAATTTTAATTCGAGCTGAATTAGGTCACCCAGGTGCACTAATTGGAGATGATCAAATTTATAACGTAATTGTCACTGCTCATGCCTTTGTAATAATTTTTTTTATAGTTATACCTATTATAATTGGAGGATTTGGAAACTGATTAGTACCTTTAATACTTGGTGCTCCAGATATAGCATTTCCTCGAATAAATAATATAAGTTTCTGATTATTACCTCCTTCTCTTACATTATTATTAGTAAGTAGTATAGTAGAAAACGGAGCTGGAACAGGTTGAACAGTTTACCCTCCCCTTTCTTCTGTAATTGCCCATGGAGGAGCTTCTGTTGATTTAGCTATTTTTTCTC…
315	Ceratitis	punctata	Ghana	RMCA 1199	>Ceratitis_punctata_Ghana_1199_RMCA	CTTTATATTTTATTTTCGGAGCTTGAGCTGGAATAGTAGGGACATCTCTTAGAATTTTAATTCGAACTGAATTAGGACACCCAGGAACATTAATTGATGACAACCAAATTTACAATGTAGTTGTAACTGCCCATGCTTTTGTAATAATTTTTTTTATAGTTATACCTATTATAATTGGAGGATTTGGAAATTGACTTGTACCACTTATACTCGGAGCACCAGATATAGCATTCCCCCGAATGAATAATATAAGTTTTTGATTATTACCACCCTCTCTTACACTACTTCTAGTAAGTAGAATAGTAGAAAACGGAGCTGGAACAGGTTGAACAGTTTACCCACCTCTATCTTCTGTGATTGCTCACGGAGGAGCATCAGTTGATCTAGCAATTTTCTCTC…
316	Ceratitis	punctata	Ivory Coast	JEMU 1203	>Ceratitis_punctata_Ivory_Coast_1203_JEMU	CTTTATATTTTATTTTCGGAGCTTGAGCTGGAATAGTAGGGACATCTCTTAGAATTTTAATTCGAACTGAATTAGGACACCCAGGAACATTAATTGATGACAACCAAATTTACAATGTAGTTGTAACTGCCCATGCTTTTGTAATAATTTTTTTTATAGTTATACCTATTATAATTGGAGGATTTGGAAATTGACTTGTACCACTTATACTCGGAGCACCAGATATAGCATTCCCCCGAATGAATAATATAAGTTTTTGATTATTACCACCCTCTCTTACACTACTTCTAGTAAGAAGAATAGTAGAAAACGGAGCTGGAACAGGTTGAACAGTTTACCCACCTCTATCTTCTGTGATTGCTCACGGAGGAGCATCAGTTGATCTAGCAATTTTCTCTC…
317	Ceratitis	punctata	Liberia	JEMU AB35160693	>Ceratitis_punctata_Liberia_AB35160693_JEMU	AATTATATTTTATTTTCGGAGCTTGAGCTGGAATAGTAGGGACATCTCTTAGAATTTTAATTCGAACTGAATTAGGACACCCAGGAACATTAATTGATGACAACCAAATTTACAATGTAGTTGTAACTGCCCATGCTTTTGTAATAATTTTTTTTATAGTTATACCTATTATAATTGGAGGATTTGGAAATTGACTTGTACCACTTATACTCGGAGCACCAGATATAGCATTCCCCCGAATGAATAATATAAGTTTTTGATTATTACCACCCTCTCTTACACTACTTCTAGTAAGTAGAATAGTAGAAAACGGAGCTGGAACAGGTTGAACAGTTTACCCACCTCTATCTTCTGTGATTGCTCACGGAGGAGCATCAGTTGATCTAGCAATTTTCTCTC…
318	Ceratitis	querita	Kenya	APHIS 20330 13TNE44 GK	>Ceratitis_querita_Kenya_020330_13TNE44_GK_APHIS	--------------TTCGGAGCCTGAGCTGGAATAGTAGGAACATCTTTAAGAATTTTAATTCGAGCCGAATTAGGTCATCCAGGTGCATTAATTGGAGATGATCAAATTTATAATGTAATTGTCACTGCCCATGCTTTTGTAATAATTTTTTTTATAGTTATACCTATCATAATTGGAGGATTTGGAAACTGATTAGTACCTTTAATACTTGGTGCCCCAGATATAGCATTTCCTCGAATAAATAACATAAGTTTTTGATTATTACCTCCTTCTCTTACATTATTATTAGTAAGTAGTATAGTAGAAAATGGAGCTGGGACAGGTTGAACAGTTTACCCCCCCCTTTCTTCTGTAATCGCCCATGGAGGTGCTTCTGTTGACTTAGCAATTTTTTCTC…
319	Ceratitis	querita	Kenya	APHIS 30305 1 GU	>Ceratitis_querita_Kenya_030305_01_GU_APHIS	-------------------------------------------------------------TCGAGCCGAATTAGGTCATCCAGGTGCATTAATTGGAGATGATCAAATTTATAATGTAATTGTCACTGCCCATGCTTTTGTAATAATTTTTTTTATAGTTATACCTATCATAATTGGAGGATTTGGAAACTGATTAGTACCTTTAATACTTGGTGCCCCAGATATAGCATTTCCTCGAATAAATAATATAAGTTTTTGATTATTACCTCCTTCTCTTACATTATTATTAGTAAGTAGTATAGTAGAAAATGGAGCTGGGACAGGTTGAACAGTTTACCCTCCCCTTTCTTCTGTAATCGCCCATGGAGGTGCTTCTGTTGACTTAGCAATTTTTTCTC…
320	Ceratitis	querita	Kenya	APHIS 30305 2 GN	>Ceratitis_querita_Kenya_030305_02_GN_APHIS	--------------TTCGGAGCCTGAGCTGGAATAGTAGGAACATCTTTAAGAATTTTAATTCGAGCCGAATTAGGTCATCCAGGTGCATTAATTGGAGATGATCAAATTTATAATGTAATTGTCACTGCCCATGCTTTTGTAATAATTTTTTTTATAGTTATACCTATCATAATTGGAGGATTTGGAAACTGATTAGTACCTTTAATACTTGGTGCCCCAGATATAGCATTTCCTCGAATAAATAACATAAGTTTTTGATTATTACCTCCTTCTCTTACATTATTATTAGTAAGTAGTATAGTAGAAAATGGAGCTGGGACAGGTTGAACAGTTTACCCCCCCCTTTCTTCTGTAATCGCCCATGGAGGTGCTTCTGTTGACTTAGCAATTTTTTCTC…
321	Ceratitis	querita	Kenya	APHIS 30305 3 GH	>Ceratitis_querita_Kenya_030305_03_GH_APHIS	--------------TTCGGAGCCTGAGCTGGAATAGTAGGAACATCTTTAAGAATTTTAATTCGAGCCGAATTAGGTCATCCAGGTGCATTAATTGGAGATGATCAAATTTATAATGTAATTGTCACTGCCCATGCTTTTGTAATAATTTTTTTTATAGTTATACCTATCATAATTGGAGGATTTGGAAACTGATTAGTACCTTTAATACTTGGTGCCCCAGATATAGCATTTCCTCGAATAAATAATATAAGTTTTTGATTATTACCTCCTTCTCTTACATTATTATTAGTAAGTAGTATAGTAGAAAATGGGGCTGGGACAGGTTGAACAGTTTACCCTCCCCTTTCTTCTGTAATCGCCCATGGAGGTGCTTCTGTTGACTTAGCAATTTTTTCTC…
322	Ceratitis	querita	Kenya	APHIS 30305 4 GH	>Ceratitis_querita_Kenya_030305_04_GH_APHIS	--------------TTCGGAGCCTGAGCTGGAATAGTAGGAACATCTTTAAGAATTTTAATTCGAGCCGAATTAGGTCATCCAGGTGCATTAATTGGAGATGATCAAATTTATAATGTAATTGTCACTGCCCATGCTTTTGTAATAATTTTTTTTATAGTTATACCTATCATAATTGGAGGATTTGGAAACTGATTAGTACCTTTAATACTTGGTGCCCCAGATATAGCATTTCCTCGAATAAATAATATAAGTTTTTGATTATTACCTCCTTCTCTTACATTATTATTAGTAAGTAGTATAGTAGAAAATGGAGCTGGGACAGGTTGAACAGTTTACCCTCCCCTTTCTTCTGTAATCGCCCATGGAGGTGCTTCTGTTGACTTAGCAATTTTTTCTC…
323	Ceratitis	querita	Tanzania	RMCA 1555	>Ceratitis_querita_Tanzania_1555_RMCA	CATTATATTTTATTTTCGGAGCTNGAGCTGGAATAGTAGGAACATCTTTAAGAATTTTAATTCGAGCCGAATTAGGTCATCCAGGTGCATTAATTGGAGATGATCAAATTTATAATGTAATTGTCACTGCCCATGCTTTTGTAATAATTTTTTTTATAGTTATACCTATCATAATTGGAGGATTTGGAAACTGATTAGTACCTTTAATACTTGGTGCCCCAGATATAGCATTTCCTCGAATAAATAATATAAGTTTTTGATTATTACCTCCTTCTCTTACATTATTATTAGTAAGTAGTATAGTAGAAAATGGGGCTGGGACAGGTTGAACAGTTTACCCTCCCCTTTCTTCTGTAATCGCCCATGGAGGTGCTTCTGTTGACTTAGCAATTTTTTCTC…
324	Ceratitis	querita	Tanzania	JEMU AB33598925	>Ceratitis_querita_Tanzania_AB33598925_JEMU	AATTATATTTTATTTTCGGAGCCTGAGCTGGAATAGTAGGAACATCTTTAAGAATTTTAATTCGAGCCGAATTAGGTCATCCAGGTGCATTAATTGGAGATGATCAAATTTATAATGTAATTGTCACTGCCCATGCTTTTGTAATAATTTTTTTTATAGTTATACCTATCATAATTGGAGGATTTGGAAACTGATTAGTACCTTTAATACTTGGTGCCCCAGATATAGCATTTCCTCGAATAAATAATATAAGTTTTTGATTATTACCTCCTTCTCTTACATTATTATTAGTAAGTAGTATAGTAGAAAATGGGGCTGGGACAGGTTGAACAGTTTACCCTCCCCTTTCTTCTGTAATCGCCCATGGAGGTGCTTCTGTTGACTTAGCAATTTTTTCTC…
325	Ceratitis	quinaria	Benin	RMCA 686	>Ceratitis_quinaria_Benin_686_RMCA	CTTTATATTTTATTTTCGGTGCATGGGCTGGAATAGTAGGGACATCTCTTAGAATTTTAATTCGAGCTGAATTAGGACATCCTGGAGCATTAATTGGAGATGATCAAATTTATAATGTAATTGTAACTGCCCATGCTTTTGTAATAATTTTTTTTATAGTTATACCTATTATAATTGGAGGATTTGGGAATTGACTTGTTCCTTTAATACTTGGAGCACCTGACATAGCTTTTCCTCGAATAAATAATATAAGTTTTTGATTACTACCTCCTTCTCTTACACTTTTATTAGTAAGTAGTATAGTAGAAAACGGGGCCGGAACAGGTTGAACAGTTTATCCTCCCCTTTCTTCTGTAATCGCCCATGGAGGAGCATCAGTTGATTTAGCAATTTTTTCTC…
326	Ceratitis	quinaria	Mali	RMCA 1772	>Ceratitis_quinaria_Mali_1772_RMCA	CTTTATATTTTATTTTCGGTGCATGGGCTGGAATAGTAGGAACATCTCTTAGAATTTTAATTCGAGCTGAATTAGGACATCCTGGAGCATTAATTGGAGATGATCAAATTTATAATGTAATTGTAACTGCCCATGCTTTTGTAATAATTTTTTTTATAGTTATACCTATTATAATTGGAGGATTTGGAAATTGACTTGTTCCTTTAATACTTGGAGCACCTGACATAGCTTTTCCTCGAATAAATAATATAAGTTTTTGATTACTACCTCCTTCTCTTACACTTTTATTAGTAAGTAGTATAGTAGAAAACGGGGCCGGAACAGGTTGAACAGTTTATCCTCCCCTTTCTTCTGTAATCGCCCATGGAGGAGCATCAGTTGATTTAGCAATTTTTTCTC…
327	Ceratitis	quinaria	Mali	RMCA 709	>Ceratitis_quinaria_Mali_709_RMCA	CTTTATATTTTATTTTCGGTGCATGGGCTGGAATAGTAGGGACATCTCTTAGAATTTTAATTCGAGCTGAATTAGGACATCCTGGAGCATTAATTGGAGATGATCAAATTTATAATGTAATTGTAACTGCCCATGCTTTTGTAATAATTTTTTTTATAGTTATACCTATTATAATTGGAGGATTTGGAAATTGACTTGTTCCTTTAATACTTGGAGCACCTGACATAGCCTTTCCTCGAATAAATAATATAAGTTTTTGATTACTGCCTCCTTCTCTTACACTTTTATTAGTAAGTAATATAGTAGAAAACGGGGCCGGAACAGGTTGAACAGTTTATCCTCCCCTTTCTTCTGTAATCGCCCATGGAGGAGCATCAGTTGATTTAGCAATTTTTTCTC…
328	Ceratitis	quinaria	Mozambique	RMCA 1734	>Ceratitis_quinaria_Mozambique_1734_RMCA	CTTTATATTTTATTTTCGGTGCATGGGCTGGAATAGTAGGGACATCTCTTAGAATTTTAATTCGAGCTGAATTAGGACATCCTGGAGCATTAATTGGAGATGATCAAATTTATAATGTAATTGTAACTGCCCATGCTTTTGTAATAATTTTTTTTATAGTTATACCTATTATAATTGGAGGATTTGGAAATTGACTTGTTCCTTTAATACTTGGAGCACCTGACATAGCTTTTCCTCGAATAAATAATATAAGTTTTTGATTACTACCTCCTTCTCTTACACTTTTATTAGTAAGTAGTATAGTAGAAAACGGGGCCGGAACAGGTTGAACAGTTTATCCTCCCCTTTCTTCTGTAATCGCCCATGGAGGAGCATCAGTTGATTTAGCAATTTTTTCTC…
329	Ceratitis	quinaria	Namibia	RMCA 1714	>Ceratitis_quinaria_Namibia_1714_RMCA	CTTTATATTTTATTTTCGGTGCATGNGCTGGAATAGTAGGGACATCTCTTAGAATTTTAATTCGAGCTGAATTAGGACATCCTGGAGCATTAATTGGAGATGATCAAATTTATAATGTAATTGTAACTGCCCATGCTTTTGTAATAATTTTTTTTATAGTTATACCTATTATAATTGGAGGATTTGGAAATTGACTTGTTCCTTTAATACTTGGAGCACCTGACATAGCTTTTCCTCGAATAAATAATATAAGTTTTTGATTACTACCTCCTTCTCTTACACTTTTATTAGTAAGTAGTATAGTAGAAAACGGGGCCGGAACAGGTTGAACAGTTTATCCTCCCCTTTCTTCTGTAATCGCCCATGGAGGAGCATCAGTTGATTTAGCAATTTTTTCTC…
330	Ceratitis	quinaria	Sudan	RMCA 1195	>Ceratitis_quinaria_Sudan_1195_RMCA	CTTTATATTTTATTTTCGGTGCATGGGCTGGAATAGTAGGAACATCTCTTAGAATTTTAATTCGAGCTGAATTAGGACATCCTGGAGCATTAATTGGAGATGATCAAATTTATAATGTAATTGTAACTGCCCATGCTTTTGTAATAATTTTTTTTATAGTTATACCTATTATAATTGGAGGATTTGGAAATTGACTTGTTCCTTTAATACTTGGAGCACCTGACATAGCTTTTCCTCGAATAAATAATATAAGTTTTTGATTGCTACCTCCTTCTCTTACACTTTTATTAGTAAGTAGTATAGTAGAAAACGGGGCCGGAACAGGTTGAACAGTTTATCCTCCCCTTTCTTCTGTAATCGCCCATGGAGGAGCATCAGTTGATTTAGCAATTTTTTCTC…
331	Ceratitis	quinaria	Sudan	RMCA MB1695	>Ceratitis_quinaria_Sudan_MB1695_RMCA	CTTTATATTTTATTTTCGGTGCATGGGCTGGAATAGTAGGGACATCTCTTAGAATTTTAATTCGAGCTGAATTAGGACATCCTGGAGCATTAATTGGAGATGATCAAATTTATAATGTAATTGTAACTGCCCATGCTTTTGTAATAATTTTTTTTATAGTTATACCTATTATAATTGGAGGATTTGGAAATTGACTTGTTCCTTTAATACTTGGAGCACCTGACATAGCTTTTCCTCGAATAAATAATATAAGTTTTTGATTACTACCTCCTTCTCTTACACTTTTATTAGTAAGTAGTATAGTAGAAAACGGAGCCGGAACAGGTTGAACAGTTTATCCTCCCCTTTCTTCTGTAATCGCCCATGGAGGAGCATCAGTTGATTTAGCAATTTTTTCTC…
332	Ceratitis	rosa	Botswana	JEMU AB32736352	>Ceratitis_rosa_Botswana_AB32736352_JEMU	ATTTATATTTTATTTTTGGAGCATGAGCTGGAATAGTAGGAACATCTCTTAGAATTTTAATCCGAGCTGAATTAGGTCACCCAGGAGCACTAATTGGAGATGACCAAATTTATAATGTAATTGTTACTGCTCATGCTTTCGTAATAATTTTTTTTATAGTTATACCTATTATAATTGGAGGGTTTGGAAATTGACTAGTACCTTTAATACTTGGTGCTCCAGATATAGCATTCCCTCGAATAAATAATATAAGTTTTTGATTATTACCTCCTTCTCTTACATTATTATTAGTAAGTAGTATAGTAGAAAATGGAGCTGGAACAGGTTGAACAGTTTACCCTCCCCTTTCTTCTGTAATTGCTCATGGAGGAGCTTCTGTTGACTTAGCAATTTTTTCTC…
333	Ceratitis	rosa	Kenya	APHIS 10322 9 GK	>Ceratitis_rosa_Kenya_010322_09_GK_APHIS	-----------------------------------------------------------------------------CACCCAGGAGCACTAATTGGAGATGATCAAATTTATAATGTAATTGTTACTGCTCATGCTTTCGTAATAATTTTTTTTATAGTTATACCTATTATAATTGGAGGGTTTGGAAATTGACTAGTACCTTTAATGCTTGGTGCTCCAGATATAGCATTCCCTCGAATAAATAATATAAGTTTTTGATTATTACCTCCTTCTCTTACATTATTATTAGTAAGTAGTATAGTAGAAAACGGAGCTGGAACAGGTTGAACAGTTTACCCTCCCCTTTCTTCTGTAATTGCTCATGGAGGAGCTTCTGTTGACTTAGCAATTTTTTCTC…
334	Ceratitis	rosa	Kenya	APHIS 21029 8 GG	>Ceratitis_rosa_Kenya_021029_08_GG_APHIS	-----------------------------------------------------------------------------CACCCAGGAGCACTAATTGGAGATGATCAAATTTATAATGTAATTGTTACTGCTCATGCTTTCGTAATAATTTTTTTTATAGTTATACCTATTATAATTGGAGGGTTTGGAAATTGACTAGTACCTTTAATACTTGGTGCCCCAGATATAGCATTCCCTCGAATAAATAATATAAGTTTTTGATTATTACCTCCTTCTCTTACATTATTATTAGTAAGTAGTATAGTAGAAAACGGAGCTGGAACAGGTTGAACAGTTTACCCTCCCCTTTCTTCTGTAATTGCCCATGGAGGAGCTTCTGTTGACTTAGCAATTTTTTCTC…
335	Ceratitis	rosa	Kenya	APHIS 60902 4TNE10 GK	>Ceratitis_rosa_Kenya_060902_4TNE10_GK_APHIS	--------------------------------------------------------TTAATCCGAGCTGAATTAGGTCACCCAGGAGCACTAATTGGAGATGATCAAATTTATAATGTAATTGTTACTGCTCATGCTTTCGTAATAATTTTTTTTATAGTTATACCTATTATAATTGGAGGGTTTGGAAATTGACTAGTACCTTTAATGCTTGGTGCTCCAGATATAGCATTCCCTCGAATAAATAATATAAGTTTTTGATTATTACCTCCTTCTCTTACATTATTATTAGTAAGTAGTATAGTAGAAAACGGAGCTGGAACAGGTTGAACAGTTTACCCTCCCCTTTCTTCTGTAATTGCTCATGGAGGAGCTTCTGTTGACTTAGCAATTTTTTCTC…
336	Ceratitis	rosa	Kenya	RMCA 624	>Ceratitis_rosa_Kenya_624_RMCA	----------------------------------------------------------AATCCGAGCTGAATTAGGTCACCCAGGAGCACTAATTGGAGATGACCAAATTTATAATGTAATTGTTACTGCTCATGCTTTCGTAATAATTTTTTTTATAGTTATACCTATTATAATTGGAGGGTTTGGAAATTGACTAGTACCTTTAATACTTGGTGCTCCAGATATAGCATTCCCTCGAATAAATAATATAAGTTTTTGATTATTACCTCCTTCTCTTACATTATTATTAGTAAGTAGTATAGTAGAAAATGGAGCTGGAACAGGTTGAACAGTTTACCCTCCCCTTTCTTCTGTAATTGCTCATGGAGGAGCTTCTGTTGACTTAGCAATTTTTTCTC…
337	Ceratitis	rosa	Kenya	RMCA 626	>Ceratitis_rosa_Kenya_626_RMCA	------------TTTTTGGAGCATGAGCTGGAATAGTAGGAACATCTCTTAGAATTTTAATCCGAGCTGAATTAGGTCACCCAGGAGCACTAATTGGAGATGACCAAATTTATAATGTAATTGTTACTGCTCATGCTTTCGTAATAATTTTTTTTATAGTTATACCTATTATAATTGGAGGGTTTGGAAATTGACTAGTACCTTTAATACTTGGTGCTCCAGATATAGCATTCCCTCGAATAAATAATATAAGTTTTTGATTATTACCTCCTTCTCTTACATTATTATTAGTAAGTAGTATAGTAGAAAATGGAGCTGGAACAGGTTGAACAGTTTACCCTCCCCTTTCTTCTGTAATTGCTCATGGAGGAGCTTCTGTTGACTTAGCAATTTTTTCTC…
338	Ceratitis	rosa	Kenya	RMCA 627	>Ceratitis_rosa_Kenya_627_RMCA	--------TTTTTTTTTGGAGCATGAGCTGGAATAGTAGGAACATCTCTTAGAATTTTAATCCGAGCTGAATTAGGTCACCCAGGAGCACTAATTGGAGATGACCAAATTTATAATGTAATTGTTACTGCTCATGCTTTCGTAATAATTTTTTTTATAGTTATACCTATTATAATTGGAGGGTTTGGAAATTGACTAGTACCTTTAATACTTGGTGCTCCAGATATAGCATTCCCTCGAATAAATAATATAAGTTTTTGATTATTACCTCCTTCTCTTACATTATTATTAGTAAGTAGTATAGTAGAAAATGGAGCTGGAACAGGTTGAACAGTTTACCCTCCCCTTTCTTCTGTAATTGCTCATGGAGGAGCTTCTGTTGACTTAGCAATTTTTTCTC…
339	Ceratitis	rosa	La Réunion	RMCA 240	>Ceratitis_rosa_La_Reunion_240_RMCA	CTTTATATTTTATTTTTGGAGCATGAGCTGGAATAGTAGGAACATCTCTTAGAATTTTAATCCGAGCTGAATTAGGTCACCCAGGAGCACTAATTGGAGATGACCAAATTTATAATGTAATTGTTACTGCTCATGCTTTCGTAATAATTTTTTTTATAGTTATACCTATTATAATTGGAGGGTTTGGAAATTGACTAGTACCTTTAATACTTGGTGCTCCAGATATAGCATTCCCTCGAATAAATAATATAAGTTTTTGATTATTACCTCCTTCTCTTACATTATTATTAGTAAGTAGTATAGTAGAAAATGGAGCTGGAACAGGTTGAACAGTTTACCCTCCCCTTTCTTCTGTAATTGCTCATGGAGGAGCTTCTGTTGACTTAGCAATTTTTTCTC…
340	Ceratitis	rosa	La Réunion	RMCA 241	>Ceratitis_rosa_La_Reunion_241_RMCA	CTTTATATTTTATTTTTGGAGCATGAGCTGGAATAGTAGGAACATCTCTTAGAATTTTAATCCGAGCTGAATTAGGTCACCCAGGAGCACTAATTGGAGATGACCAAATTTATAATGTAATTGTTACTGCTCATGCTTTCGTAATAATTTTTTTTATAGTTATACCTATTATAATTGGAGGGTTTGGAAATTGACTAGTACCTTTAATACTTGGTGCTCCAGATATAGCATTCCCTCGAATAAATAATATAAGTTTTTGATTATTACCTCCTTCTCTTACATTATTATTAGTAAGTAGTATAGTAGAAAATGGAGCTGGAACAGGTTGAACAGTTTACCCTCCCCTTTCTTCTGTAATTGCTCATGGAGGAGCTTCTGTTGACTTAGCAATTTTTTCTC…
341	Ceratitis	rosa	Malawi	RMCA MB1604	>Ceratitis_rosa_Malawi_MB1604_RMCA	CTTTATATTTTATTTTTGGAGCATGAGCTGGAATAGTAGGAACATCTCTTAGAATTTTAATCCGAGCTGAATTAGGTCACCCAGGAGCACTAATTGGAGATGACCAAATTTATAATGTAATTGTTACTGCTCATGCTTTCGTAATAATTTTTTTTATAGTTATACCTATTATAATTGGAGGGTTTGGAAATTGACTAGTACCTTTAATACTTGGTGCTCCAGATATAGCATTCCCTCGAATAAATAATATAAGTTTTTGATTATTACCTCCTTCTCTTACATTATTATTAGTAAGTAGTATAGTAGAAAACGGAGCTGGAACAGGTTGAACAGTTTACCCTCCCCTTTCTTCTGTAATTGCTCATGGAGGAGCTTCTGTTGACTTAGCAATTTTTTCTC…
342	Ceratitis	rosa	Mozambique	JEMU AB32745485	>Ceratitis_rosa_Mozambique_AB32745485_JEMU	CTTTATATTTTATTTTTGGAGCATGAGCTGGAATAGTAGGAACATCTCTTAGAATTTTAATCCGAGCTGAATTAGGTCACCCAGGAGCACTAATTGGAGATGATCAAATTTATAATGTAATTGTTACTGCTCATGCTTTCGTAATAATTTTTTTTATAGTTATACCTATTATAATTGGAGGGTTTGGAAATTGACTAGTACCTTTAATGCTTGGTGCTCCAGATATAGCATTCCCTCGAATAAATAATATAAGTTTTTGATTATTACCTCCTTCTCTTACATTATTATTAGTAAGTAGTATAGTAGAAAACGGAGCTGGAACAGGTTGAACAGTTTACCCTCCCCTTTCTTCTGTAATTGCTCATGGAGGAGCTTCTGTTGACTTAGCAATTTTTTCTC…
343	Ceratitis	rosa	Mozambique	JEMU AB32745491	>Ceratitis_rosa_Mozambique_AB32745491_JEMU	CTTTATATTTTATTTTTGGAGCATGAGCTGGAATAGTAGGAACATCTCTTAGAATTTTAATCCGAGCTGAATTAGGTCACCCAGGAGCACTAATTGGAGATGATCAAATTTATAATGTAATTGTTACTGCTCATGCTTTCGTAATAATTTTTTTTATAGTTATACCTATTATAATTGGAGGGTTTGGAAATTGACTAGTACCTTTAATACTTGGTGCCCCAGATATAGCATTCCCTCGAATAAATAATATAAGTTTTTGATTATTACCTCCTTCTCTTACATTATTATTAGTAAGTAGTATAGTAGAAAACGGAGCTGGAACAGGTTGAACAGTTTACCCTCCCCTTTCTTCTGTAATTGCCCATGGAGGAGCTTCTGTTGACTTAGCAATTTTTTCTC…
344	Ceratitis	rosa	South Africa	RMCA 651	>Ceratitis_rosa_South_Africa_651_RMCA	--------------------GCATGAGCTGGAATAGTAGGAACATCTCTTAGAATTTTAATCCGAGCTGAATTAGGTCACCCAGGAGCACTAATTGGAGATGATCAAATTTATAATGTAATTGTTACTGCTCATGCTTTCGTAATAATTTTTTTTATAGTTATACCTATTATAATTGGAGGATTTGGAAATTGACTAGTACCTTTAATACTTGGTGCTCCAGATATAGCATTCCCTCGAATAAATAATATAAGTTTTTGATTATTACCCCCTTCTCTTACATTATTATTAGTAAGTAGTATAGTAGAAAATGGAGCTGGAACAGGTTGAACAGTTTACCCTCCCCTTTCTTCTGTAATTGCCCATGGAGGAGCTTCTGTTGACTTAGCAATTTTTTCTC…
345	Ceratitis	rosa	South Africa	RMCA 653	>Ceratitis_rosa_South_Africa_653_RMCA	CTTTATATTTTTTTTTTGGAGCATGAGCTGGAATAGTAGGAACATCTCTTAGAATTTTAATCCGAGCTGAATTAGGTCACCCAGGAGCACTAATTGGAGATGATCAAATTTATAATGTAATTGTTACTGCTCATGCTTTCGTAATAATTTTTTTTATAGTTATACCTATTATAATTGGAGGATTTGGAAATTGACTAGTACCTTTAATACTTGGTGCTCCAGATATAGCATTCCCTCGAATAAATAATATAAGTTTTTGATTATTACCCCCTTCTCTTACATTATTATTAGTGAGTAGCATAGTAGAAAATGGAGCTGGAACAGGTTGAACAGTTTACCCTCCCCTTTCTTCTGTAATTGCCCATGGAGGAGCTTCTGTTGACTTAGCAATTTTTTCTC…
346	Ceratitis	rosa	South Africa	BOLD GBDP2220 6 DQ116374	>Ceratitis_rosa_South_Africa_GBDP2220_06_DQ116374_BOLD	--------------------------------------------------------TTAATCCGAGCTGAATTAGGTCACCCAGGAGCACTAATTGGAGATGATCAAATTTATAATGTAATTGTTACTGCTCATGCTTTCGTAATAATTTTTTTTATAGTTATACCTATTATAATTGGAGGGTTTGGAAATTGACTAGTACCTTTAATGCTTGGTGCTCCAGATATAGCATTCCCTCGAATAAATAATATAAGTTTTTGATTATTACCTCCTTCTCTTACATTATTATTAGTAAGTAGTATAGTAGAAAACGGAGCTGGAACAGGTTGAACAGTTTACCCTCCCCTTTCTTCTGTAATTGCTCATGGAGGAGCTTCTGTTGACTTAGCAATTTTTTCTC…
347	Ceratitis	rosa	South Africa	BOLD GBDP2221 6 DQ116375	>Ceratitis_rosa_South_Africa_GBDP2221_06_DQ116375_BOLD	--------------------------------------------------------TTAATCCGAGCTGAATTAGGTCACCCAGGAGCACTAATTGGAGATGATCAAATTTATAATGTAATTGTTACTGCTCATGCTTTCGTAATAATTTTTTTTATAGTTATACCTATTATAATTGGAGGGTTTGGAAATTGACTAGTACCTTTAATACTTGGTGCCCCAGATATAGCATTCCCTCGAATAAATAATATAAGTTTTTGATTATTACCTCCTTCTCTTACATTATTATTAGTAAGTAGTATAGTAGAAAACGGAGCTGGAACAGGTTGAACAGTTTACCCTCCCCTTTCTTCTGTAATTGCCCATGGAGGAGCTTCTGTTGACTTAGCAATTTTTTCTC…
348	Ceratitis	rosa	South Africa	RMCA MB854	>Ceratitis_rosa_South_Africa_MB854_RMCA	CTTTATATTTTATTTTTGGAGCATGAGCTGGAATAGTAGGAACATCTCTTAGAATTTTAATCCGAGCTGAATTAGGTCACCCAGGAGCACTAATTGGAGATGATCAAATTTATAATGTAATTGTTACTGCTCATGCTTTCGTAATAATTTTTTTTATAGTTATACCTATTATAATTGGAGGATTTGGAAATTGACTAGTACCTTTAATACTTGGTGCTCCAGATATAGCATTCCCTCGAATAAATAATATAAGTTTTTGATTATTACCCCCTTCTCTTACATTATTATTAGTAAGTAGTATAGTAGAAAATGGAGCTGGAACAGGTTGAACAGTTTACCCCCCCCTTTCTTCTGTAATTGCCCATGGAGGAGCTTCTGTTGACTTAGCAATTTTTTCTC…
349	Ceratitis	rosa	South Africa	RMCA MB855	>Ceratitis_rosa_South_Africa_MB855_RMCA	CTTTATATTTTATTTTTGGAGCATGAGCTGGAATAGTAGGAACATCTCTTAGAATTTTAATCCGAGCTGAATTAGGTCACCCAGGAGCACTAATTGGAGATGATCAAATTTATAATGTAATTGTTACTGCTCATGCTTTCGTAATAATTTTTTTTATAGTTATACCTATTATAATTGGAGGATTTGGAAATTGACTAGTACCTTTAATACTTGGTGCTCCAGATATAGCATTCCCTCGAATAAATAATATAAGTTTTTGATTATTACCCCCTTCTCTTACATTATTATTAGTAAGTAGTATAGTAGAAAATGGAGCTGGAACAGGTTGAACAGTTTACCCTCCCCTTTCTTCTGTAATTGCCCATGGAGGAGCTTCTGTTGACTTAGCAATTTTTTCTC…
350	Ceratitis	rosa	Tanzania	RMCA 22	>Ceratitis_rosa_Tanzania_22_RMCA	CTTTATATTTTATTTTTGGAGCATGAGCTGGAATAGTAGGAACATCTCTTAGAATTTTAATCCGAGCTGAATTAGGTCACCCAGGAGCACTAATTGGAGATGATCAAATTTATAATGTAATTGTTACTGCTCATGCTTTCGTAATAATTTTTTTTATAGTTATACCTATTATAATTGGAGGATTTGGAAATTGACTAGTACCTTTAATACTTGGTGCTCCAGATATAGCATTCCCTCGAATAAATAATATAAGTTTTTGATTATTACCCCCTTCTCTTACATTATTATTAGTAAGTAGTATAGTAGAAAATGGGGCTGGAACAGGTTGAACAGTTTACCCTCCCCTTTCTTCTGTAATTGCCCATGGAGGAGCTTCTGTTGACTTAGCAATTTTTTCTC…
351	Ceratitis	rosa	Tanzania	RMCA 24	>Ceratitis_rosa_Tanzania_24_RMCA	CTTTATATTTTATTTTTGGAGCATGAGCTGGAATAGTAGGAACATCTCTTAGAATTTTAATCCGAGCTGAATTAGGTCACCCAGGAGCACTAATTGGAGATGACCAAATTTATAATGTAATTGTTACTGCTCATGCTTTCGTAATAATTTTTTTTATAGTTATACCTATTATAATTGGAGGGTTTGGAAATTGACTAGTACCTTTAATACTTGGTGCTCCAGATATAGCATTCCCTCGAATAAATAATATAAGTTTTTGATTATTACCCCCTTCTCTTACATTATTATTAGTAAGTAGTATAGTAGAAAATGGAGCTGGAACAGGTTGAACAGTTTACCCTCCCCTTTCTTCTGTAATTGCCCATGGAGGAGCTTCTGTTGACTTAGCAATTTTTTCTC…
352	Ceratitis	rosa	Tanzania	RMCA 26	>Ceratitis_rosa_Tanzania_26_RMCA	CTTTATATTTTATTTTTGGAGCATGAGCTGGAATAGTAGGAACATCTCTTAGAATTTTAAGTCGAGCTGAATTAGGTCACCCAGGAGCACTAATTGGAGATGACCAAATTTATAATGTAATTGTTACTGCTCATGCTTTCGTAATAATTTTTTTTATAGTTATACCTATTATAATTGGAGGGTTTGGAAATTGACTAGTACCTTTAATACTTGGTGCTCCAGATATAGCATTCCCTCGAATAAATAATATAAGTTTTTGATTATTACCTCCTTCTCTTACATTATTATTAGTAAGTAGTATAGTAGAAAATGGAGCTGGAACAGGTTGAACAGTTTACCCTCCCCTTTCTTCTGTAATTGCTCATGGAGGAGCTTCTGTTGACTTAGCAATTTTTTCTC…
353	Ceratitis	rosa	Tanzania	RMCA 27	>Ceratitis_rosa_Tanzania_27_RMCA	CTTTATATTTTATTTTTGGAGCATGAGCTGGAATAGTAGGAACATCTCTTAGAATTTTAATCCGAGCTGAATTAGGTCACCCAGGAGCATTAATTGGAGATGATCAAATTTATAATGTAATTGTTACTGCTCATGCTTTCGTAATAATTTTTTTTATAGTTATACCTATTATAATTGGAGGATTTGGAAATTGACTAGTACCTTTAATACTTGGTGCTCCAGATATAGCATTTCCTCGAATAAATAATATAAGTTTTTGATTATTACCCCCTTCTCTTACATTATTATTAGTAAGTAGTATAGTAGAAAATGGAGCTGGAACAGGTTGAACAGTTTACCCTCCCCTTTCTTCTGTAATTGCCCATGGAGGAGCTTCTGTTGACTTAGCAATTTTTTCTC…
354	Ceratitis	rubivora	Kenya	APHIS 20909 4 GG	>Ceratitis_rubivora_Kenya_020909_4_GG_APHIS	--------------------------------------------------------TTAATTCGAGCTGAATTAGGACACCCAGGAGCATTAATTGGAGATGATCAAATTTATAATGTAATTGTTACTGCTCATGCTTTCGTTATAATTTTTTTTATAGTTATACCTATTATAATTGGAGGATTTGGAAATTGACTAGTACCTTTAATACTTGGTGCTCCAGATATAGCATTCCCTCGAATAAATAATATAAGTTTTTGATTATTACCTCCTTCTCTTACATTATTATTAGTAAGTAGTATAGTAGAAAACGGAGCTGGAACAGGTTGAACAGTTTACCCTCCCCTTTCTTCTGTAATTGCCCATGGAGGTGCTTCTGTTGATTTAGCAATTTTTTCTC…
355	Ceratitis	rubivora	Kenya	APHIS 30303 7 GG	>Ceratitis_rubivora_Kenya_030303_07_GG_APHIS	--------------------------------------------------------TTAATTCGAGCTGAATTAGGACACCCAGGAGCATTAATTGGAGATGATCAAATTTATAATGTAATTGTTACTGCTCATGCTTTCGTTATAATTTTTTTTATAGTTATACCTATTATAATTGGAGGGTTTGGAAATTGACTAGTACCTTTAATACTTGGTGCTCCAGATATAGCATTCCCTCGAATAAATAATATAAGTTTTTGATTATTACCTCCTTCTCTTACATTATTATTAGTAAGTAGTATAGTAGAAAACGGAGCTGGAACAGGTTGAACAGTTTACCCTCCCCTTTCTTCTGTAATTGCTCATGGAGGTGCTTCTGTTGATTTAGCAATTTTTTCTC…
356	Ceratitis	rubivora	Kenya	APHIS 30303 8 GG	>Ceratitis_rubivora_Kenya_030303_08_GG_APHIS	--------------TTTGGGGCATGAGCTGGAATAGTAGGAACATCCCTTAGAATTTTAATTCGAGCTGAATTAGGACACCCAGGAGCATTAATTGGAGATGATCAAATTTATAATGTAATTGTTACTGCTCATGCTTTCGTTATAATTTTTTTTATAGTTATACCTATTATAATTGGAGGGTTTGGAAATTGACTAGTACCTTTAATACTTGGTGCTCCAGATATAGCATTCCCTCGAATAAATAATATAAGTTTTTGATTATTACCTCCTTCTCTTACATTATTATTAGTAAGTAGTATAGTAGAAAACGGAGCTGGAACAGGTTGAACAGTTTACCCTCCCCTTTCTTCTGTAATTGCCCATGGAGGTGCTTCTGTTGATTTAGCAATTTTTTCTC…
357	Ceratitis	rubivora	Kenya	APHIS 30303 11 GG	>Ceratitis_rubivora_Kenya_030303_11_GG_APHIS	-----------------------------------------------------------------------------------------------------------------AATGTAATTGTTACTGCTCATGCTTTCGTTATAATTTTTTTTATAGTTATACCTATTATAATTGGAGGGTTTGGAAATTGACTAGTACCTTTAATACTTGGTGCTCCAGATATAGCATTCCCTCGAATAAATAATATAAGTTTTTGATTATTACCTCCTTCTCTTACATTATTATTAGTAAGTAGTATAGTAGAAAACGGAGCTGGAACAGGTTGAACAGTTTACCCTCCCCTTTCTTCTGTAATTGCCCATGGAGGTGCTTCTGTTGATTTAGCAATTTTTTCTC…
358	Ceratitis	rubivora	Kenya	APHIS 260602 1TNE4 GK	>Ceratitis_rubivora_Kenya_260602_1TNE4_GK_APHIS	--------------------------------------------------------TTAATTCGAGCTGAATTAGGACACCCAGGAGCATTAATTGGAGATGATCAAATTTATAATGTAATTGTTACTGCTCATGCTTTCGTTATAATTTTTTTTATAGTTATACCTATTATAATTGGAGGGTTTGGAAATTGACTAGTACCTTTAATACTTGGTGCTCCAGATATAGCATTCCCTCGAATAAATAATATAAGTTTTTGATTATTACCTCCTTCTCTTACATTATTATTAGTAAGTAGTATAGTAGAAAACGGAGCTGGAACAGGTTGAACAGTTTACCCTCCCCTTTCTTCTGTAATTGCCCATGGAGGCGCTTCTGTTGATTTAGCAATTTTTTCTC…
359	Ceratitis	rubivora	South Africa	RMCA 1205	>Ceratitis_rubivora_South_Africa_1205_RMCA	CTTTATATTTTATTTTTGGGGCATGAGCTGGAATAGTAGGAACATCCCTTAGAATTTTAATTCGAGCTGAATTAGGACACCCAGGAGCATTAATTGGAGATGATCAAATTTATAATGTAATTGTTACTGCTCATGCTTTCGTTATAATTTTTTTTATAGTTATACCTATTATAATTGGAGGGTTTGGAAATTGACTAGTACCTTTAATACTTGGTGCTCCAGATATAGCATTCCCTCGAATAAATAATATAAGTTTTTGATTATTACCTCCTTCTCTTACATTATTATTAGTAAGTAGTATAGTAGAAAACGGAGCTGGAACAGGTTGAACAGTTTACCCTCCCCTTTCTTCTGTAATTGCCCATGGAGGTGCTTCTGTTGATTTAGCAATTTTTTCTC…
360	Ceratitis	rubivora	South Africa	RMCA 130	>Ceratitis_rubivora_South_Africa_130_RMCA	CTTTATATTTTATTTTTGGGGCATGAGCTGGAATAGTAGGAACATCCCTTAGAATTTTAATTCGAGCTGAATTAGGACACCCAGGAGCATTAATTGGAGATGATCAAATTTATAATGTAATTGTTACTGCTCATGCTTTCGTTATAATTTTTTTTATAGTTATACCTATTATAATTGGAGGGTTTGGAAATTGACTAGTACCTTTAATACTTGGTGCTCCAGATATAGCATTCCCTCGAATAAATAATATAAGTTTTTGATTATTACCTCCTTCTCTTACATTATTATTAGTAAGTAGTATAGTAGAAAACGGAGCTGGAACAGGTTGAACAGTTTACCCTCCCCTTTCTTCTGTAATTGCCCATGGAGGTGCTTCTGTTGATTTAGCAATTTTTTCTC…
361	Ceratitis	rubivora	Tanzania	JEMU AB31509631	>Ceratitis_rubivora_Tanzania_AB31509631_JEMU	ACTTTTATTTTATTTTTGGAGCATGAGCTGGAATAGTAGGAACATCCCTTAGAATTTTAATTCGAGCTGAATTAGGACACCCAGGAGCGTTAATTGGAGATGATCAAATTTATAATGTAATTGTTACTGCTCATGCTTTCGTTATAATTTTTTTTATAGTTATACCTATTATAATTGGAGGGTTTGGAAATTGACTAGTACCTTTAATACTTGGTGCTCCAGATATAGCATTCCCTCGAATAAATAATATAAGTTTTTGATTATTACCTCCTTCTCTTACATTATTATTAGTAAGTAGTATAGTAGAAAACGGAGCTGGAACAGGTTGAACAGTTTACCCTCCCCTTTCTTCTGTAATTGCCCATGGAGGTGCTTCTGTTGATTTAGCAATTTTTTCTC…
362	Ceratitis	silvestrii	Benin	RMCA 687	>Ceratitis_silvestrii_Benin_687_RMCA	CTTTATATTTTATTTTCGGTGCATGGGCTGGAATAGTAGGGACATCTCTTAGAATTTTAATTCGAGCTGAATTAGGACATCCTGGAGCATTAATTGGAGATGATCAAATTTATAATGTAATTGTAACTGCCCATGCTTTTGTAATAATTTTTTTTATAGTTATACCTATTATAATTGGAGGATTTGGAAATTGACTTGTTCCTTTAATACTTGGAGCACCTGACATAGCTTTTCCTCGAATAAATAATATAAGTTTTTGATTACTACCTCCTTCTCTTACACTTTTATTAGTAAGTAGTATAGTAGAAAACGGGGCCGGAACAGGTTGAACAGTTTATCCTCCCCTTTCTTCTGTAATCGCCCATGGAGGAGCATCAGTTGATTTAGCAATTTTTTCTC…
363	Ceratitis	silvestrii	Ivory Coast	RMCA 688	>Ceratitis_silvestrii_Ivory_Coast_688_RMCA	CTTTATATTTTATTTTCGGTGCATGGGCTGGAATAGTAGGAACATCTCTTAGAATTTTAATTCGAGCTGAATTAGGACATCCTGGAGCATTAATTGGAGATGATCAAATTTATAATGTAATTGTAACTGCCCATGCTTTTGTAATAATTTTTTTTATAGTTATACCTATTATAATTGGAGGATTTGGAAATTGACTTGTTCCTTTAATACTTGGAGCACCTGACATAGCTTTTCCTCGAATAAATAATATAAGTTTTTGATTACTACCTCCTTCTCTTACACTTTTATTAGTAAGTAGTATAGTAGAAAACGGGGCCGGAACAGGTTGAACAGTTTATCCTCCCCTTTCTTCTGTAATCGCCCATGGAGGAGCATCAGTTGATTTAGCAATTTTTTCTC…
364	Ceratitis	silvestrii	Mali	RMCA 1774	>Ceratitis_silvestrii_Mali_1774_RMCA	CTTTATATTTTATTTTCGGTGCATGGGCTGGAATAGTAGGGACATCTCTTAGAATTTTAATTCGAGCTGAATTAGGACATCCTGGAGCATTAATTGGGGATGATCAAATTTATAATGTAATTGTAACTGCCCATGCTTTTGTAATAATTTTTTTTATAGTTATACCTATTATAATTGGAGGATTTGGAAATTGACTTGTTCCTTTAATACTTGGAGCACCTGACATAGCTTTTCCTCGAATAAATAATATAAGTTTTTGATTACTACCTCCTTCTCTTACACTTTTATTAGTAAGTAGTATAGTAGAAAACGGAGCTGGAACAGGTTGAACAGTTTATCCTCCCCTTTCTTCTGTAATCGCCCATGGAGGAGCATCAGTTGATTTAGCAATTTTTTCTC…
365	Ceratitis	silvestrii	Senegal	RMCA 690	>Ceratitis_silvestrii_Senegal_690_RMCA	CTTTATATTTTATTTTCGGTGCATGGGCTGGAATAGTAGGGACATCTCTTAGAATTTTAATTCGAGCTGAATTAGGACATCCTGGAGCATTAATTGGAGATGATCAAATTTATAATGTAATTGTAACTGCCCATGCTTTTGTAATAATTTTTTTTATAGTTATACCTATTATAATTGGAGGATTTGGAAATTGACTTGTTCCTTTAATACTTGGAGCACCTGACATAGCTTTTCCTCGAATAAATAATATAAGTTTTTGATTACTACCTCCTTCTCTTACACTTTTATTAGTAAGTAGTATAGTAGAAAACGGAGCCGGAACAGGTTGAACAGTTTATCCTCCCCTTTCTTCTGTAATCGCCCATGGAGGAGCATCAGTTGATTTAGCAATTTTTTCTC…
366	Ceratitis	sp. A	Kenya	JEMU AB33598939	>Ceratitis_sp._A_Kenya_AB33598939_JEMU	AATTATATTTTATTTTCGGAGCATGAGCTGGAATAGTAGGAACATCTCTTAGAATTTTAATTCGAGCTGAATTAGGTCATCCAGGTGCACTAATTGGAGATGATCAAATTTATAATGTAATTGTTACTGCCCATGCTTTTGTAATAATTTTTTTTATAGTTATACCCATTATAATTGGAGGATTTGGAAACTGATTAGTACCTTTAATACTTGGTGCTCCAGATATAGCATTTCCTCGAATAAATAACATAAGTTTTTGATTGTTACCTCCTTCTCTTACATTACTATTAGTGAGTAGCATAGTAGAAAACGGAGCTGGAACAGGTTGAACAGTTTACCCTCCCCTCTCTTCTGTGATTGCTCATGGAGGAGCTTCTGTTGATTTAGCAATTTTCTCTC…
367	Ceratitis	sp. B	Zambia	JEMU AB33598915	>Ceratitis_sp._B_Zambia_AB33598915_JEMU	CTTTATATTTTATTTTTGGAGCATGAGCTGGTATAGTAGGAACATCTCTTAGAATTTTAATTCGAGCTGAACTAGGACACCCAGGAGCCTTAATTGGAGACGATCAAATTTACAACGTAATTGTTACTGCTCATGCTTTCGTAATAATTTTTTTTATAGTAATACCTATCATAATTGGGGGATTCGGAAACTGATTGGTACCCTTAATACTTGGTGCCCCAGATATAGCATTCCCTCGAATAAATAATATAAGTTTTTGATTATTGCCTCCTTCTCTTACATTATTGTTAGTAAGCAGTATAGTAGAAAACGGAGCTGGAACAGGTTGAACAGTTTACCCTCCTCTTTCTTCTGTAATTGCTCATGGAGGAGCTTCGGTTGACTTAGCAATTTTTTCTC…
368	Ceratitis	sp. C	Congo DR	JEMU AB33598909 AB33598909	>Ceratitis_sp._C_CongoDR_AB33598909_JEMU	CTTTATATTTTATTTTCGGAGCTTGAGCCGGAATAGTAGGTACATCGCTTAGAATTTTAATTCGAACTGAATTAGGACACCCAGGAACATTAATTGATGATAACCAAATCTACAATGTAGTTGTAACTGCCCATGCTTTTGTAATAATTTTCTTTATAGTTATGCCCATTATAATTGGAGGATTTGGGAATTGACTTGTACCACTTATACTTGGAGCACCAGATATGGCATTTCCTCGAATAAACAATATAAGTTTTTGATTATTACCACCTTCCCTTACACTTCTTCTAGTAAGAAGAATAGTGGAAAATGGAGCCGGAACAGGTTGAACAGTTTACCCTCCCCTATCCTCTGTGATTGCTCATGGAGGGGCATCAGTTGATCTAGCAATTTTTTCTC…
369	Ceratitis	stictica	Kenya	JEMU 1139	>Ceratitis_stictica_Kenya_1139_JEMU	CTTTATATTTTATTTTTGGAGCTTGAGCCAGAATAGTGGGCACATCTTTAAGAATTTTAATTCGAGCCGAATTAGGTCACCCAGGAGCATTAATCGGAGATGATCAAATTTATAATGTGATTGTAACAGCTCATGCCTTTGTAATAATTTTTTTTATAGTTATACCTATTATAATTGGAGGATTTGGTAATTGATTAGTGCCTCTTATACTCGGTGCACCGGATATAGCATTTCCTCGAATAAATAATATAAGTTTTTGATTATTGCCGCCTTCTCTCACTTTATTGTTAATAAGCAGTATAGTGGAAAATGGGGCTGGAACAGGTTGAACGGTCTACCCTCCCCTATCTTCTGTAATTGCACATGGAGGTGCTTCTGTTGATTTAGCAATTTTTTCTT…
370	Ceratitis	stictica	Kenya	APHIS 120902 14 GN	>Ceratitis_stictica_Kenya_120902_14_GN_APHIS	--------------TTTGGAGCTTGAGCCGGAATAGTGGGCACATCTTTAAGAATTTTAATTCGAGCCGAATTAGGTCACCCAGGAGCATTAATCGGAGATGATCAAATTTATAATGTGATTGTAACAGCTCATGCCTTTGTAATAATTTTTTTTATAGTTATACCTATTATAATTGGAGGATTTGGTAATTGATTAGTGCCTCTTATACTCGGTGCACCGGATATAGCATTTCCTCGAATAAATAATATAAGTTTTTGATTATTGCCGCCTTCTCTCACTTTATTGTTAATAAGCAGTATAGTGGAAAATGGGGCTGGAACAGGTTGAACGGTCTACCCTCCCCTATCTTCTGTAATTGCACATGGAGGTGCTTCTGTTGATTTAGCAATTTTTTCTT…
371	Ceratitis	stictica	Kenya	APHIS 260602 6 GN	>Ceratitis_stictica_Kenya_260602_6_GN_APHIS	--------------------------------------------------------TTAATTCGAGCCGAATTAGGTCACCCAGGAGCATTAATCGGAGATGATCAAATTTATAATGTGATTGTAACAGCTCATGCCTTTGTAATAATTTTTTTTATAGTTATACCTATTATAATTGGAGGATTTGGTAATTGATTAGTGCCTCTTATACTCGGTGCACCGGATATAGCATTTCCTCGAATAAATAATATAAGTTTTTGATTATTGCCGCCTTCTCTCACTTTATTGTTAATAAGCAGTATAGTGGAAAATGGGGCTGGAACAGGTTGAACGGTCTACCCTCCCCTATCTTCTGTAATTGCACATGGAGGTGCTTCTGTTGATTTAGCAATTTTTTCTT…
372	Ceratitis	stipula	Kenya	APHIS 80802 3TNE7 GK	>Ceratitis_stipula_Kenya_080802_3TNE7_GK_APHIS	--------------TTTGGAGCATGAGCTGGAATAGTAGGGACATCTCTTAGAATCTTAATTCGAGCTGAATTAGGCCACCCAGGAGCACTAATTGGTGATGATCAAATTTATAATGTAATTGTTACTGCTCATGCTTTCGTAATAATTTTTTTTATAGTTATACCTATTATAATTGGAGGGTTTGGAAATTGACTAGTACCTTTAATACTTGGTGCTCCAGATATAGCATTCCCTCGAATAAATAATATAAGTTTTTGATTATTACCTCCTTCTCTTACATTATTATTAGTGAGTAGTATAGTAGAAAATGGAGCTGGAACAGGTTGAACAGTTTACCCTCCCCTTTCTTCTGTAATTGCCCATGGTGGAGCTTCTGTTGACTTAGCAATTTTTTCTC…
373	Ceratitis	striatella	Benin	RMCA 691	>Ceratitis_striatella_Benin_691_RMCA	CTTTATATTTTATTTTCGGTGCATGAGCTGGAATAGTAGGAACATCTCTTAGAATTTTAATTCGAGCTGAACTAGGACATCCTGGAGCATTAATTGGAGATGATCAAATTTATAATGTAATTGTCACTGCTCATGCTTTTGTAATAATTTTTTTTATAGTAATACCAATTATAATCGGAGGATTTGGTAATTGACTTGTTCCTCTTATACTTGGAGCACCTGATATAGCATTCCCTCGAATAAATAATATAAGTTTTTGATTATTACCTCCTTCTCTTACACTTTTATTAGTGAGTAGTATAGTAGAAAATGGAGCTGGGACAGGATGAACAGTTTATCCACCCCTTTCTTCTGTAATCGCCCATGGAGGAGCATCAGTTGATTTAGCAATTTTTTCTC…
374	Ceratitis	striatella	Mali	RMCA 1775	>Ceratitis_striatella_Mali_1775_RMCA	CTTTATATTTTATTTTCGGTGCATGAGCTGGAATAGTAGGAACATCTCTTAGAATTTTAATTCGAGCTGAACTAGGACATCCTGGAGCATTAATTGGAGATGATCAAATTTATAATGTAATTGTCACTGCTCATGCTTTTGTAATAATTTTTTTTATAGTAATACCAATTATAATCGGAGGATTTGGTAATTGACTTGTTCCTCTTATACTTGGAGCACCTGATATAGCATTCCCTCGAATAAATAATATAAGTTTTTGATTATTACCTCCTTCTCTTACACTTTTATTAGTCAGTAGTATAGTAGAAAATGGAGCTGGGACAGGATGAACAGTTTATCCACCCCTTTCTTCTGTAATCGCCCATGGAGGAGCATCAGTTGATTTAGCAATTTTTTCTC…
375	Ceratitis	venusta	Kenya	APHIS 20330 04TNE44 GO	>Ceratitis_venusta_Kenya_020330_04TNE44_GO_APHIS	----------------------------------------------------------------------ATTAGGTCATCCAGGTGCACTAATTGGTAATGATCAAATTTACAATGTAATTGTAACTGCACATGCTTTTGTTATAATTTTTTTTATAGTTATACCCATTATAATTGGAGGATTTGGTAACTGACTAGTACCCCTAATACTAGGTGCACCAGATATAGCATTTCCTCGAATAAATAATATAAGTTTTTGATTGTTACCTCCTTCCCTTACATTATTGTTAGTAAGAAGTATAGTGGAAAATGGGGCTGGAACAGGTTGAACAGTTTACCCACCACTATCCTCAGTAATCGCTCATGGAGGAGCTTCTGTTGACTTAGCTATTTTCTCTC…
376	Ceratitis	venusta	Kenya	APHIS 20414 13	>Ceratitis_venusta_Kenya_020414_13_APHIS	--------------------------------------------------------------------------------CCAGGTGCACTAATTGGTAATGATCAAATTTACAATGTAATTGTAACTGCACATGCTTTTGTTATAATTTTTTTTATAGTTATACCCATTATAATTGGAGGATTTGGTAACTGACTAGTACCCCTAATACTAGGTGCACCAGATATAGCATTTCCTCGAATAAATAATATAAGTTTTTGATTGTTACCTCCTTCCCTTACATTATTGTTAGTAAGAAGTATAGTGGAAAATGGGGCTGGAACAGGTTGAACAGTTTACCCACCACTATCCTCAGTAATCGCTCATGGAGGAGCTTCTGTTGACTTAGCTATTTTCTCTC…
377	Ceratitis	venusta	Kenya	BOLD GBDP1765 6 AY788442	>Ceratitis_venusta_Kenya_GBDP1765_06_AY788442_BOLD	CTTTATATTTTATTTTTGGAGCTTGAGCTGGAATAGTAGGTACATCCCTTAGAATTTTAATTCGAACTGAATTAGGTCATCCAGGTGCACTAATTGGTAATGATCAAATTTACAATGTAATTGTAACTGCACATGCTTTTGTTATAATTTTTTTTATAGTTATACCCATTATAATTGGAGGATTTGGTAACTGACTAGTACCCCTAATACTAGGTGCACCAGATATAGCATTTCCTCGAATAAATAATATAAGTTTTTGATTGTTACCTCCTTCCCTTACACTATTGTTAGTAAGAAGTATAGTGGAAAATGGGGCTGGAACAGGTTGAACAGTTTACCCACCACTATCCTCAGTAATCGCTCATGGAGGAGCTTCTGTTGACTTAGCTATTTTCTCTC…
378	Clinotaenia	grata	South Africa	JEMU AB00509894	>Clinotaenia_grata_South_Africa_AB00509894_JEMU	CATTATATTTTATTTTCGGTGCTTGAGCCGGAATAGTAGGAACATCATTGAGAATTTTAATTCGAGCTGAACTAGGTCATCCAGGTGCATTAATTGGAGATGACCAAATTTATAATGTAATTGTAACAGCACATGCATTTGTTATAATCTTCTTTATAGTAATACCTATCATAATTGGAGGGTTTGGTAACTGATTAGTTCCACTTATACTAGGAGCTCCAGATATAGCCTTTCCTCGAATAAATAATATAAGATTTTGAATATTACCTCCATCTTTAACACTTTTATTAACCAGTAGAATAGTAGAAAATGGAGCTGGAACAGGATGAACTGTTTATCCCCCTTTATCATCAACTATTGCTCATAGAGGAGCATCAGTTGATTTAGCTATTTTTTCGC…
379	Clinotaenia	superba	Tanzania	RMCA 1741	>Clinotaenia_superba_Tanzania_1741_RMCA	CCTTATATTTTATTTTTGGAGCATGAGCTGGAATAGTAGGGACATCCCTAAGAATTTTAATTCGAGCAGAACTAGGTCACCCAGGAGCCCTTATTGGAGACGACCAAATTTACAATGTAATTGTAACAGCACATGCCTTTGTCATAATTTTTTTTATAGTAATGCCTATTATAATCGGTGGATTTGGCAACTGATTAGTTCCACTTATATTAGGGGCACCAGACATAGCTTTCCCCCGAATAAATAATATAAGATTCTGACTATTACCGCCTTCTTTAACTTTACTGCTAACTAGTAGCCTNGNNNAANANNNNNNNNNNACANNNNNANCTNNNNNNNNNNNNNNNNNGNNNNNNNNTGCCCATAGAGGTGCATCCGTTGATTTAGCAATTTTTTCTC…
380	Dacus	adenionis	Kenya	JEMU 1160	>Dacus_adenionis_Kenya_1160_JEMU	CCTTATATTTTATTTTTGGAGCTTGAGCAGGTATGGTCGGTACATCCCTTAGAATTTTAGTACGAGCCGAATTAGGCCACCCTGGAGCACTAATTGGAGACGACCAAATCTACAATGTAATTGTCACCGCTCACGCATTTGTAATAATTTTCTTCATAGTTATACCTATTATAATCGGAGGATTCGGTAATTGACTGGTGCCTTTAATATTAGGGGCTCCTGATATAGCATTCCCTCGAATAAATAATATAAGTTTCTGATTACTACCTCCTTCCCTTACACTACTGTTAGTAAGCAGAATGGTGGAAAACGGAGCTGGTACAGGTTGAACTGTATACCCACCACTATCCTCCATTATTGCTCACGGAGGAGCCTCAGTTGATGCAGCTATTTTTTCGT…
381	Dacus	adustus	Tanzania	JEMU AB32709227	>Dacus_adustus_Tanzania_AB32709227_JEMU	ATCTATATTTTATTTTCGGAGCATGAGCAGGGATAGTAGGAACATCTCTTAGAATTTTAGTACGTGCCGAATTAGGTCACCCCGGAGCTCTTATTGGAGATGACCAAATTTATAACGTAATTGTAACAGCTCACGCCTTTGTTATAATTTTCTTCATAGTAATACCAATTATAATCGGAGGATTCGGAAACTGATTAGTCCCCTTGATATTAGGAGCTCCAGATATAGCCTTCCCCCGAATAAATAATATAAGTTTTTGATTACTGCCTCCTTCCCTTACACTACTTTTAATCAGCAGCATAGTAGAAAACGGAGCTGGTACAGGATGAACCGTATACCCACCTCTTTCATCAATTATCGCCCATGGAGGAGCATCTGTTGATTTAGCAATCTTTTCAT…
382	Dacus	annulatus	Tanzania	JEMU AB32725616	>Dacus_annulatus_Tanzania_AB32725616_JEMU	TTTTATATTTTATTTTCGGAGCATGGGCAGGTATAGTTGGAACATCTCTTAGAATTTTAGTTCGCGCTGAATTAGGTCACCCTGGAGCACTCATCGGAGACGATCAAATTTATAACGTAATTGTAACAGCTCATGCATTTGTTATAATTTTCTTTATAGTTATACCAATTATAATTGGGGGATTTGGTAACTGATTAGTACCTTTAATATTAGGAGCCCCAGATATAGCTTTTCCCCGAATAAATAACATAAGTTTTTGATTACTCCCCCCTTCTCTTACGCTACTTTTAGTGAGCAGTATAGTGGAAAACGGAGCCGGTACAGGTTGAACTGTTTACCCCCCTCTTTCCTCTATTATTGCTCACGGAGGGGCATCGGTAGATTTAGCAATCTTTTCAC…
383	Dacus	apostata	Kenya	RMCA 1059	>Dacus_apostata_Kenya_1059_RMCA	-----------------------TGAGCAGGAATAGTAGGGACCTCCCTAAGAATTNTAATTCGTGCTGAATTAGGTCACCCCGGAGCTTTAATCGGAGACGATCAAATCTATAATGTAATTGTAACAGCCCACGCATTTGTAATAATTTTCTTCATAGTAATACCTATTATAATCGGAGGATTTGGAAATTGACTAGTACCTTTAATGCTTGGAGCCCCAGATATAGCATTCCCCCGAATAAATAATATAAGTTTTTGATTACTACCCCCATCCCTTACCTTACTTTTAGCCAGCAGCATAGTAGAAAACGGAGCTGGCACCGGTTGAACGGTTTATCCTCCCCTTTCTTCAATCATTGCTCATGGAGGAGCTTCAGTTGATTTAGCAATTTTCTCCT…
384	Dacus	apoxanthus	South Africa	JEMU RMCAENT000010689	>Dacus_apoxanthus_South_Africa_RMCAENT000010689_JEMU	ATTTATATTTTATTTTCGGAGCTTGAGCAGGAATAGTGGGAACATCTCTTAGAATTTTAGTGCGAGCTGAATTAGGTCACCCTGGAGCACTAATTGGAGATGATCAAATTTATAATGTAATTGTAACAGCCCATGCATTCGTAATAATTTTCTTCATAGTAATACCAATTATAATCGGAGGATTTGGAAACTGATTAGTCCCTCTAATATTAGGAGCCCCAGATATAGCTTTCCCCCGAATAAATAACATAAGTTTTTGATTACTACCCCCTTCCCTTACACTACTATTAGTGAGCAGTATAGTAGAAAATGGAGCTGGTACAGGATGAACTGTTTACCCCCCTCTTTCATCAATTATTGCTCATGGAGGAGCTTCAGTTGATTTAGCAATTTTTTCGT…
385	Dacus	arcuatus	Kenya	RMCA 1058	>Dacus_arcuatus_Kenya_1058_RMCA	CTCTATATTTTATTTTTGGAGCTTGAGCAGGGATAGTAGGAACATCTCTTAGAATCTTAGTGCGAGCCGAATTAGGTCACCCTGGAGCACTAATTAGAGATGACCAAATCTATAACGTAATTGTTACAGCTCACGCATTTGTAATAATTTTCTTCATAGTTATACCAATTATAATTGGAGGATTCGGTAATTGATTAGTACCATTAATACTGGGAGCCCCCGACATAGCATTCCCCCGAATAAACAATATAAGTTTCTGATTACTGCCCCCTTCCCTAACCCTACTGTTAGTCAGCAGAATAATAGAAAACGGGGCTGGCACAGGTTGGACCGTATACCCCCCGCTCTCTTCCATTATCGCCCATAGAGGTGCCTCCGTTGACGCTGCTATCTTCTCAT…
386	Dacus	armatus	Benin	RMCA 953	>Dacus_armatus_Benin_953_RMCA	CATTATATTTTATCTTCGGAGCTTGAGCAGGTATAGTTGGAACATCTCTTAGAATCTTAGTTCGAGCTGAATTAGGACACCCCGGAGCTCTAATCGGAGATGATCAAATTTACAATGTTATTGTAACAGCCCACGCATTCGTAATAATTTTTTTTATAGTAATACCTATTATAATTGGAGGATTTGGAAACTGGCTAGTACCCCTAATACTTGGAGCCCCAGACATAGCATTCCCCCGAATAAATAATATAAGTTTCTGATTACTACCACCATCTCTCACCCTACTTTTAGTCAGCAGCATAGTAGAAAACGGAGCTGGCACAGGTTGAACAGTTTACCCTCCGCTATCCTCAATTATTGCACATGGAGGTGCATCTGTTGATTTAACAATTTTCTCCC…
387	Dacus	armatus	Benin	RMCA 975	>Dacus_armatus_Benin_975_RMCA	CATTATATTTTATCTTCGGAGCTTGAGCAGGTATAGTTGGAACATCTCTTAGAATCTTAGTTCGAGCTGAATTAGGACACCCCGGAGCTCTAATCGGAGATGATCAAATTTACAATGTTATTGTAACAGCCCACGCATTCGTAATAATTTTTTTTATAGTAATACCTATTATAATTGGAGGATTTGGAAACTGGCTAGTACCCCTAATACTTGGAGCCCCAGACATAGCATTCCCCCGAATAAATAATATAAGTTTCTGATTACTACCACCATCTCTCACCCTACTTTTAGTCAGCAGCATAGTAGAAAACGGAGCTGGCACAGGTTGAACAGTTTACCCTCCGCTATCCTCAATTATTGCACATGGAGGTGCATCTGTTGATTTAACAATTTTCTCCC…
388	Dacus	armatus	Benin	RMCA 986	>Dacus_armatus_Benin_986_RMCA	CATTATATTTTATCTTCGGAGCTTGAGCAGGTATAGTTGGTACATCTCTTAGAATCCTAGTTCGAGCTGAATTGGGACACCCCGGAGCTCTGATCGGAGATGATCAAATTTACAATGTTATTGTAACAGCCCACGCATTCGTAATAATTTTTTTTATAGTAATACCTATTATAATTGGAGGATTTGGAAACTGGCTAGTACCCCTAATACTTGGAGCCCCAGACATAGCATTCCCCCGAATAAATAATATAAGTTTCTGATTACTACCCCCATCTCTAACCCTACTTTTAGTCAGTAGTATAGTAGAAAACGGAGCTGGCACAGGTTGAACAGTTTACCCTCCACTATCCTCAATTATTGCACATGGAGGAGCATCTGTTGATCTAACAATTTTCTCCT…
389	Dacus	armatus	Congo DR	RMCA 1001	>Dacus_armatus_CongoDR_1001_RMCA	CACTATATTTTATCTTCGGAGCTTGAGCAGGTATAGTTGGAACATCTCTTAGAATCTTAGTTCGAGCTGAATTAGGACACCCCGGAGCTCTAATCGGAGATGACCAAATTTACAATGTTATTGTAACAGCCCACGCATTCGTAATAATTTTTTTTATAGTAATACCTATTATAATTGGAGGATTTGGAAACTGACTAGTACCCCTAATACTTGGAGCCCCAGACATAGCCTTCCCCCGAATAAATAATATAAGCTTCTGATTACTACCACCATCTCTCACCCTACTTTTAGTCAGCAGCATAGTAGAAAACGGAGCTGGCACAGGTTGAACAGTTTACCCTCCGCTATCCTCAATTATTGCACATGGAGGTGCATCTGTTGATTTAACAATTTTCTCCT…
390	Dacus	armatus	Ghana	RMCA 1060	>Dacus_armatus_Ghana_1060_RMCA	CATTATATTTTATCTTCGGAGCTTGAGCAGGTATAGTCGGAACATCTCTTAGAATTTTAATTCGAGCTGAATTAGGACACCCTGGAGCTCTAATCGGCGATGACCAAATTTACAACGTTATTGTAACAGCTCACGCATTCGTAATAATTTTTTTTATAGTAATACCTATTATAATCGGAGGATTTGGAAACTGACTAGTACCCCTAATACTTGGAGCTCCTGACATAGCATTCCCCCGAATAAATAATATAAGTTTCTGATTACTACCCCCATCTCTAACCCTACTACTAGTCAGCGGTATAGTAGAAAACGGAGCTGGCACAGGTTGAACAGTTTACCCCCCACTATCATCAATTATTGCACACGGAGGTGCATCTGTCGATCTAACAATTTTCTCCC…
391	Dacus	armatus	Guinea	JEMU AB35160752	>Dacus_armatus_Guinea_AB35160752_JEMU	AATTATATTTTATCTTCGGAGCTTGAGCAGGTATAGTTGGAACTTCTCTTAGAATCTTAGTTCGAGCTGAATTAGGACACCCCGGAGCTCTAATCGGAGATGATCAAATTTACAATGTTATTGTAACAGCCCACGCATTCGTAATAATTTTTTTTATAGTAATACCTATTATAATTGGAGGATTTGGAAACTGGCTAGTACCCCTAATACTTGGAGCCCCAGACATAGCATTCCCCCGAATAAATAATATAAGTTTCTGATTACTACCACCATCTCTCACCCTACTTTTAGTCAGCAGCATAGTAGAAAACGGAGCTGGCACAGGTTGAACAGTTTACCCTCCGCTATCCTCAATTATTGCACATGGAGGTGCATCTGTTGATTTAACAATTTTCTCCC…
392	Dacus	armatus	Ivory Coast	JEMU 583	>Dacus_armatus_Ivory_Coast_583_JEMU	CATTATATTTTATCTTCGGAGCTTGAGCAGGTATAGTTGGAACATCTCTTAGAATCTTAGTTCGAGCTGAATTAGGACACCCCGGAGCTCTAATCGGAGATGATCAAATTTACAATGTTATTGTAACAGCCCACGCATTCGTAATAATTTTTTTTATAGTAATACCTATTATAATTGGAGGATTTGGAAACTGGCTAGTACCCCTAATACTTGGAGCCCCAGACATAGCATTCCCCCGAATAAATAATATAAGTTTCTGATTACTACCACCATCTCTCACCCTACTTTTAGTCAGCAGCATAGTAGAAAACGGAGCTGGCACAGGTTGAACAGTTTACCCTCCGCTATCTTCAATTATTGCACATGGAGGTGCATCTGTTGATTTAACAATTTTCTCCC…
393	Dacus	armatus	Ivory Coast	RMCA 977	>Dacus_armatus_Ivory_Coast_977_RMCA	CATTATATTTTATCTTCGGAGCTTGAGCAGGTATAGTTGGAACATCTCTTAGAATCTTAGTTCGAGCTGAATTAGGACACCCCGGAGCTCTAATCGGAGATGATCAAATTTACAATGTTATTGTAACAGCCCACGCATTCGTAATAATTTTTTTTATAGTAATACCTATTATAATTGGAGGATTTGGAAACTGGCTAGTACCCCTAATACTTGGAGCCCCAGACATAGCATTCCCCCGAATAAATAATATAAGTTTCTGATTACTACCACCATCTCTCACCCTACTTTTAGTCAGCAGCATAGTAGAAAACGGAGCTGGCACAGGTTGAACAGTTTACCCTCCGCTATCCTCAATTATTGCACATGGAGGTGCATCTGTTGATTTAACAATTTTCTCCC…
394	Dacus	armatus	Liberia	JEMU AB31537014	>Dacus_armatus_Liberia_AB31537014_JEMU	caTTATATTTTATCTTCGGAGCTTGAGCAGGTATAGTCGGAACATCTCTTAGAATTTTAGTTCGAGCTGAATTAGGGCACCCTGGAGCTCTAATCGGCGATGACCAAATTTACAACGTTATTGTAACAGCTCACGCATTCGTAATAATTTTTTTTATAGTAATACCTATTATAATCGGAGGATTTGGAAACTGACTAGTACCCCTAATACTTGGAGCTCCTGACATAGCATTCCCCCGAATAAATAATATAAGTTTCTGATTACTACCCCCATCTCTGACCCTACTACTAGTCAGCAGTATAGTAGAAAACGGAGCTGGCACAGGTTGAACAGTTTACCCCCCACTATCATCAATTATTGCACACGGAGGCGCATCTGTCGATCTAACAATTTTCTCCC…
395	Dacus	armatus	Nigeria	RMCA MB1617	>Dacus_armatus_Nigeria_MB1617_RMCA	CATTATATTTTATTTTCGGAGCTTGAGCAGGTATAGTCGGAACATCCCTTAGAATTTTAGTTCGAGCTGAATTAGGGCACCCCGGAGCTCTNATNGGNGNTGACCAAATTTACAANGTTATTGTAACAGCTCACGCATTCGTAATAATTTTTTTTATAGTAATACCTATTATAATCGGAGGATTTGGAAACTGACTAGTACCCCTAATACTTGGAGCTCCCGACATAGCATTCCCTCGAATAAATAATATAAGTTTCTGATTACTACCCCCATCTCTAACCCTATTGCTAGTCAGCAGTATAGTAGAAAACGGAGCTGGCACAGGTTGAACAGTTTACCCTCCACTATCATCAATTATTGCACATGGAGGGGCATCTGTCGATCTAACAATTTTCTCCC…
396	Dacus	armatus	Uganda	RMCA 978	>Dacus_armatus_Uganda_978_RMCA	CACTATATTTTATCTTCGGAGCTTGAGCAGGTATAGTTGGAACATCTCTTAGAATCTTAGTTCGAGCTGAATTAGGACACCCCGGAGCTCTAATCGGAGATGACCAAATTTACAATGTTATTGTAACAGCCCACGCATTCGTAATAATTTTTTTTATAGTAATACCTATTATAATTGGAGGATTTGGAAACTGACTAGTACCCCTAATACTTGGAGCCCCAGACATAGCCTTCCCCCGAATAAATAATATAAGCTTCTGATTACTACCACCATCTCTCACCCTACTTTTAGTCAGCAGCATAGTAGAAAACGGAGCTGGCACAGGTTGAACAGTTTACCCTCCGCTATCCTCAATTATTGCACATGGAGGTGCATCTGTTGATTTAACAATTTTCTCCC…
397	Dacus	bakingiliensis	Cameroon	JEMU 1161	>Dacus_bakingiliensis_Cameroon_1161_JEMU	CATTATATTTTATTTTCGGAGCTTGAGCAGGTATAGTGGGAACATCACTTAGAATTTTAGTTCGAGCAGAATTAGGGCACCCCGGAGCCCTAATTGGTGATGATCAAATTTATAATGTAATTGTAACAGCTCATGCATTTGTAATAATTTTCTTTATAGTAATACCTATTATAATTGGAGGGTTTGGAAATTGATTAGTGCCCTTAATACTTGGAGCCCCAGATATAGCATTTCCTCGAATAAATAATATAAGTTTTTGATTACTACCCCCATCTCTAACCCTACTTTTAGTCAGAAGTATAGTAGAAAACGGAGCTGGTACAGGTTGAACAGTTTACCCTCCCCTCTCCTCAATTATTGCTCATGGAGGAGCTTCCGTAGATCTTGCAATTTTCTCCT…
398	Dacus	bistrigulatus	Namibia	RMCA 1712	>Dacus_bistrigulatus_Namibia_1712_RMCA	CTTTATATTTTATTTTTGGGGCATGAGCAGGTATAGTAGGAACATCCCTTAGAATCTTAGTGCGAGCCGAATTAGGCCACCCCGGAGCACTAATCGGAGATGACCAAATCTATAACGTAATTGTAACAGCTCACGCATTTGTCATAATTTTCTTCATAGTTATACCAATTATAATTGGAGGATTCGGTAATTGATTAGTCCCTTTGATACTTGGGGCCCCCGATATAGCCTTCCCACGAATAAATAATATAAGTTTTTGATTACTGCCCCCTTCCCTAACATTATTATTAACCAGCAGAATAATCGAAAACGGGGCCGGCACGGGTTGAACTGTATACCCTCCACTCTCTTCCATTATTGCCCATGGAGGAGCCTCCGTTGACGCCGCCATCTTCTCCT…
399	Dacus	bivittatus	Angola	RMCA MB1623	>Dacus_bivittatus_Angola_MB1623_RMCA	CCCTATATTTTATTTTCGGAGCTTGAGCAGGTATAGTAGGAACATCTCTTAGAATCCTAGTTCGAGCTGAACTAGGTCACCCTGGAGCTTTAATCGGAGATGATCAAATTTATAATGTTATTGTAACAGCCCACGCATTTGTAATAATTTTTTTTATAGTAATACCTATCATAATTGGAGGATTTGGAAACTGACTAGTGCCCCTAATACTAGGAGCCCCAGATATAGCTTTCCCCCGAATAAATAATATAAGATTCTGACTACTGCCCCCATCTCTAACCCTACTTTTAGTCAGAAGTATAGTAGAAAACGGAGCTGGTACAGGCTGAACTGTCTACCCTCCCCTCTCCTCAATTATTGCCCACGGAGGAGCTTCCGTTGATCTTGCAATTTTCTCCT…
400	Dacus	bivittatus	Benin	RMCA 711	>Dacus_bivittatus_Benin_711_RMCA	CCCTATATTTTATTTTCGGAGCTTGAGCAGGTATAGTAGGAACATCTCTTAGAATCCTAGTTCGAGCTGAACTAGGTCACCCTGGAGCTTTAATCGGAGATGATCAAATTTATAATGTTATTGTAACAGCCCACGCATTTGTAATAATTTTTTTTATAGTAATGCCTATCATAATTGGAGGATTTGGAAACTGACTAGTGCCCCTAATACTAGGAGCCCCAGATATAGCTTTCCCCCGAATAAATAATATAAGATTCTGACTACTGCCCCCATCTCTAACCCTACTTTTAGTCAGAAGTATAGTAGAAAACGGAGCTGGTACAGGCTGAACTGTCTACCCTCCCCTCTCCTCAATTATTGCCCACGGAGGAACTTCCGTTGATCTTGCAATTTTCTCCT…
401	Dacus	bivittatus	Benin	RMCA 973	>Dacus_bivittatus_Benin_973_RMCA	CCCTATATTTTATTTTCGGGGCTTGAGCAGGTATAGTAGGAACATCTCTTAGAATCCTAGTTCGAGCTGAACTAGGTCACCCTGGAGCTTTAATCGGAGATGATCAAATTTATAATGTTATTGTAACAGCCCACGCATTTGTAATAATTTTTTTTATAGTAATGCCTATCATAATTGGAGGATTTGGAAACTGACTAGTACCCCTAATACTAGGAGCCCCAGATATAGCTTTCCCCCGAATAAATAATATAAGATTCTGACTACTGCCCCCATCTCTAACCCTACTTTTAGTCAGAAGTATAGTAGAAAACGGAGCTGGTACAGGCTGAACTGTCTACCCTCCCCTCTCCTCAATTATTGCCCACGGAGGAGCTTCCGTTGATCTTGCAATTTTCTCCT…
402	Dacus	bivittatus	Botswana	JEMU AB33605761	>Dacus_bivittatus_Botswana_AB33605761_JEMU	CCCTATATTTTATTTTCGGAGCTTGAGCAGGTATAGTAGGAACATCTCTTAGAATCCTAGTTCGAGCTGAACTAGGTCACCCTGGAGCTTTAATCGGAGATGATCAAATTTATAATGTTATTGTAACAGCCCACGCATTTGTAATAATTTTTTTTATAGTAATGCCTATCATAATTGGAGGATTTGGAAACTGACTAGTGCCCCTAATACTAGGAGCCCCAGATATAGCTTTCCCCCGAATAAATAATATAAGATTCTGACTACTGCCCCCATCTCTAACCCTACTTTTAGTCAGAAGTATAGTAGAAAACGGAGCTGGTACAGGCTGAACTGTCTACCCTCCCCTCTCCTCAATTATTGCCCACGGAGGAGCTTCCGTTGATCTTGCAATTTTCTCCT…
403	Dacus	bivittatus	Cameroon	JEMU AB35160751	>Dacus_bivittatus_Cameroon_AB35160751_JEMU	ACCTATATTTTATTTTCGGAGCTTGAGCAGGTATAGTAGGAACATCTCTTAGAATCCTAGTTCGAGCTGAACTAGGTCACCCTGGAGCTTTAATCGGAGATGATCAAATTTATAATGTTATTGTAACAGCCCACGCATTTGTAATAATTTTTTTTATAGTAATGCCTATCATAATTGGAGGATTTGGAAACTGACTAGTGCCCCTAATACTAGGAGCCCCAGATATAGCTTTCCCCCGAATAAATAATATAAGATTCTGACTACTGCCCCCATCTCTAACCCTACTTTTAGTCAGAAGTATAGTAGAAAACGGAGCTGGTACAGGCTGAACTGTCTACCCTCCCCTCTCCTCAATTATTGCCCACGGAGGAGCTTCCGTTGATCTTGCAATTTTCTCCT…
404	Dacus	bivittatus	Congo DR	RMCA 712	>Dacus_bivittatus_CongoDR_712_RMCA	CCCTATATTTTATTTTCGGAGCTTGAGCAGGTATAGTAGGAACATCTCTTAGAATCCTAGTTCGAGCTGAACTAGGTCACCCTGGAGCTTTAATCGGAGATGATCAAATTTATAATGTTATTGTAACAGCCCACGCATTTGTAATAATTTTTTTTATAGTAATGCCTATCATAATTGGAGGATTTGGAAACTGACTAGTGCCCCTAATACTAGGAGCCCCAGATATAGCTTTCCCCCGAATAAATAATATAAGATTCTGACTACTGCCCCCATCTCTAACCCTACTTTTAGTCAGAAGTATAGTAGAAAACGGAGCTGGTACAGGCTGAACTGTCTACCCTCCCCTCTCCTCAATTATTGCCCACGGAGGAGCTTCCGTTGATCTTGCAATTTTCTCCT…
405	Dacus	bivittatus	Congo DR	RMCA 967	>Dacus_bivittatus_CongoDR_967_RMCA	CCCTATATTTTATTTTCGGAGCTTGAGCAGGTATAGTAGGAACATCTCTTAGAATCCTAGTTCGAGCTGAACTAGGTCACCCTGGAGCTTTAATCGGAGATGATCAAATTTATAATGTTATTGTAACAGCCCACGCATTTGTAATAATTTTTTTTATAGTAATGCCTATCATAATTGGAGGATTTGGAAACTGACTAGTGCCCCTAATACTAGGAGCCCCAGATATAGCTTTCCCCCGAATAAATAATATAAGATTCTGACTACTGCCCCCATCTCTAACCCTACTTTTAGTCAGAAGTATAGTAGAAAACGGAGCTGGTACAGGCTGAACTGTCTACCCTCCCCTCTCCTCAATTATTGCCCACGGAGGAGCTTCCGTTGATCTTGCAATTTTCTCCT…
406	Dacus	bivittatus	Ethiopia	RMCA MB1622	>Dacus_bivittatus_Ethiopia_MB1622_RMCA	CCCTATATTTTATTTTCGGAGCTTGAGCAGGTATAGTAGGGACATCTNTTAGAATCCTAGTTCGAGCTGAACTAGGTCACCCTGGAGCTTTAATCGGAGATGATCAAATTTATAATGTTATTGTAACAGCCCACGCATTTGTAATAATTTTTTTTATAGTAATGCCTATCATAATTGGAGGATTTGGAAACTGACTAGTGCCCCTAATACTAGGAGCCCCAGATATAGCTTTCCCCCGAATAAATAATATAAGATTCTGACTACTGCCCCCATCTCTAACCCTACTATTAGTCAGAAGTATAGTAGAAAACGGAGCTGGTACAGGCTGAACTGTCTACCCTCCCCTCTCCTCAATTATTGCCCACGGAGGAGCTTCCGTTGATCTTGCAATTTTCTCCT…
407	Dacus	bivittatus	Ivory Coast	RMCA 577	>Dacus_bivittatus_Ivory_Coast_577_RMCA	CCCTATATTTTATTTTCGGAGCTTGAGCAGGTATAGTAGGAACATCTCTTAGAATCCTAGTTCGAGCTGAACTAGGTCACCCTGGAGCTTTAATCGGAGATGATCAAATTTATAATGTTATTGTAACAGCCCACGCATTTGTAATAATTTTTTTTATAGTAATGCCTATCATAATTGGAGGATTTGGAAACTGACTAGTGCCCCTAATACTAGGAGCCCCAGATATAGCTTTCCCCCGAATAAATAATATAAGATTCTGACTACTGCCCCCATCTCTAACCCTACTTTTAGTCAGAAGTATAGTAGAAAACGGAGCTGGTACAGGCTGAACTGTCTACCCTCCCCTCTCCTCAATTATTGCCCACGGAGGAGCTTCCGTTGATCTTGCAATTTTCTCCT…
408	Dacus	bivittatus	Ivory Coast	RMCA 716	>Dacus_bivittatus_Ivory_Coast_716_RMCA	CCCTATATTTTATTTTCGGAGCTTGAGCAGGTATAGTAGGAACATCTCTTAGAATCCTAGTTCGAGCTGAACTAGGTCACCCTGGAGCTTTAATCGGAGATGATCAAATTTATAATGTTATTGTAACAGCCCACGCATTTGTAATAATTTTTTTTATAGTAATGCCTATCATAATTGGAGGATTTGGAAACTGACTAGTGCCCCTAATACTAGGAGCCCCAGATATAGCTTTCCCCCGAATAAATAATATAAGATTCTGACTACTGCCCCCATCTCTAACCCTACTTTTAGTCAGAAGTATAGTAGAAAACGGAGCTGGTACAGGCTGAACTGTCTACCCTCCCCTCTCCTCAATTATTGCCCACGGAGGAGCTTCCGTTGATCTTGCAATTTTCTCCT…
409	Dacus	bivittatus	Ivory Coast	RMCA 965	>Dacus_bivittatus_Ivory_Coast_965_RMCA	CCCTATATTTTATTTTCGGAGCTTGAGCAGGTATAGTAGGAACATCTCTTAGAATCCTAGTTCGAGCTGAACTAGGTCACCCTGGAGCTTTAATCGGAGATGATCAAATTTATAATGTTATTGTAACAGCCCACGCATTTGTAATAATTTTTTTTATAGTAATGCCTATCATAATTGGAGGATTTGGAAACTGACTAGTGCCCCTAATACTAGGAGCCCCAGATATAGCTTTCCCCCGAATAAATAATATAAGATTCTGACTACTGCCCCCATCTCTAACCCTACTTTTAGTCAGAAGTATAGTAGAAAACGGAGCTGGTACAGGCTGAACTGTCTACCCTCCCCTCTCCTCAATTATTGCCCACGGAGGAGCTTCCGTTGATCTTGCAATTTTCTCCT…
410	Dacus	bivittatus	Kenya	RMCA 1212	>Dacus_bivittatus_Kenya_1212_RMCA	CCCTATATTTTATTTTCGGAGCTTGAGCAGGTATAGTAGGAACATCTCTTAGAATCCTAGTTCGAGCTGAACTAGGTCACCCTGGAGCTTTAATCGGAGATGATCAAATTTATAATGTTATTGTAACAGCCCACGCATTTGTAATAATTTTTTTTATAGTAATGCCTATCATAATTGGAGGATTTGGAAACTGACTAGTGCCCCTAATACTAGGAGCCCCAGATATAGCTTTCCCCCGAATAAATAATATAAGATTCTGACTACTGCCCCCATCTCTAACCCTACTTTTAGTCAGAAGTATAGTAGAAAACGGAGCTGGTACAGGCTGAACTGTCTACCCTCCCCTCTCCTCAATTATTGCCCACGGAGGAGCTTCCGTTGATCTTGCAATTTTCTCCT…
411	Dacus	bivittatus	Liberia	JEMU AB35160718	>Dacus_bivittatus_Liberia_AB35160718JEMU	CCCTATATTTTATTTTCGGAGCTTGAGCAGGTATAGTAGGAACATCTCTTAGAATCCTAGTTCGAGCTGAACTAGGTCACCCTGGAGCTTTAATCGGAGATGATCAAATTTATAATGTTATTGTAACAGCCCACGCATTTGTAATAATTTTTTTTATAGTAATGCCTATCATAATTGGAGGATTTGGAAACTGACTAGTGCCCCTAATACTAGGAGCCCCAGATATAGCTTTCCCCCGAATAAATAATATAAGATTCTGACTACTGCCCCCATCTCTAACCCTACTTTTAGTCAGAAGTATAGTAGAAAACGGAGCTGGTACAGGCTGAACTGTCTACCCTCCCCTCTCCTCAATTATTGCCCACGGAGGAGCTTCCGTTGATCTTGCAATTTTCTCCT…
412	Dacus	bivittatus	Mozambique	JEMU AB31515406	>Dacus_bivittatus_Mozambique_AB31515406_JEMU	ACCTATATTTTATTTTCGGAGCTTGAGCAGGTATAGTAGGAACATCTCTTAGAATCCTAGTTCGAGCTGAACTAGGTCACCCTGGAGCTTTAATCGGAGATGATCAAATTTATAATGTTATTGTAACAGCCCACGCATTTGTAATAATTTTTTTTATAGTAATGCCTATCATAATTGGAGGATTTGGAAACTGACTAGTGCCCCTAATACTAGGAGCCCCAGATATAGCTTTCCCCCGAATAAATAATATAAGATTCTGACTACTGCCCCCATCTCTAACCCTACTTTTAGTCAGAAGTATAGTAGAAAACGGAGCTGGTACAGGCTGAACTGTCTACCCTCCCCTCTCCTCAATTATTGCCCACGGAGGAGCTTCCGTTGATCTTGCAATTTTCTCCT…
413	Dacus	bivittatus	Nigeria	RMCA 1061	>Dacus_bivittatus_Nigeria_1061_RMCA	CCCTATATTTTATTTTCGGAGCTTGAGCAGGTATAGTAGGAACATCTCTTAGAATCCTAGTTCGAGCTGAACTAGGTCACCCTGGAGCTTTAATCGGAGATGATCAAATTTATAATGTTATTGTAACAGCCCACGCATTTGTAATAATTTTTTTTATAGTAATGCCTATCATAATTGGAGGATTTGGAAACTGACTAGTGCCCCTAATACTAGGAGCCCCAGATATAGCTTTCCCCCGAATAAATAATATAAGATTCTGACTACTGCCCCCATCTCTAACCCTACTTTTAGTCAGAAGTATAGTAGAAAACGGAGCTGGTACAGGCTGAACTGTCTACCCTCCCCTCTCCTCAATTATTGCCCACGGAGGAGCTTCCGTTGATCTTGCAATTTTCTCCT…
414	Dacus	bivittatus	Rwanda	JEMU AB31517865	>Dacus_bivittatus_Rwanda_AB31517865_JEMU	ACCTATATTTTATTTTCGGAGCTTGAGCAGGTATAGTAGGAACATCTCTTAGAATCCTAGTTCGAGCTGAACTAGGTCACCCTGGAGCTTTAATCGGAGATGATCAAATTTATAATGTTATTGTAACAGCCCACGCATTTGTAATAATTTTTTTTATAGTAATGCCTATCATAATTGGAGGATTTGGAAACTGACTAGTGCCCCTAATACTAGGAGCCCCAGATATAGCTTTCCCCCGAATAAATAATATAAGATTCTGACTACTGCCCCCATCTCTAACCCTACTTTTAGTCAGAAGTATAGTAGAAAACGGAGCTGGTACAGGCTGAACTGTCTACCCTCCCCTCTCCTCAATTATTGCCCACGGAGGAGCTTCCGTTGATCTTGCAATTTTCTCCT…
415	Dacus	bivittatus	Tanzania	RMCA 1041	>Dacus_bivittatus_Tanzania_1041_RMCA	CCCTATATTTTATTTTCGGAGCTTGAGCAGGTATAGTAGGAACATCTCTTAGAATCCTAGTTCGAGCTGAACTAGGTCACCCTGGAGCTTTAATCGGAGATGATCAAATTTATAATGTTATTGTAACAGCCCACGCATTTGTAATAATTTTTTTTATAGTAATGCCTATCATAATTGGAGGATTTGGAAACTGACTAGTGCCCCTAATACTAGGAGCCCCAGATATAGCTTTCCCCCGAATAAATAATATAAGATTCTGACTACTGCCCCCATCTCTAACCCTACTTTTAGTCAGAAGTATAGTAGAAAACGGAGCTGGTACAGGCTGAACTGTCTACCCTCCCCTCTCCTCAATTATTGCCCACGGAGGAGCTTCCGTTGATCTTGCAATTTTCTCCT…
416	Dacus	bivittatus	Tanzania	RMCA 1109	>Dacus_bivittatus_Tanzania_1109_RMCA	CCCTATATTTTATTTTCGGAGCTTGAGCAGGTATAGTAGGAACATCTCTTAGAATCCTAGTTCGAGCTGAACTAGGTCACCCTGGAGCTTTAATCGGAGATGATCAAATTTATAATGTTATTGTAACAGCCCACGCATTTGTAATAATTTTTTTTATAGTAATGCCTATCATAATTGGAGGATTTGGAAACTGACTAGTGCCCCTAATACTAGGAGCCCCAGATATAGCTTTCCCCCGAATAAATAATATAAGATTCTGACTACTGCCCCCATCTCTAACCCTACTTTTAGTCAGAAGTATAGTAGAAAACGGAGCTGGTACAGGCTGAACTGTCTACCCTCCCCTCTCCTCAATTATTGCCCACGGAGGAGCTTCCGTTGATCTTGCAATTTTCTCCT…
417	Dacus	bivittatus	Togo	JEMU AB33605727	>Dacus_bivittatus_Togo_AB33605727_JEMU	---TATATTTTATTTTCGGAGCTTGAGCAGGTATAGTAGGAACATCTCTTAGAATCCTAGTTCGAGCTGAACTAGGTCACCCTGGAGCTTTAATCGGAGATGATCAAATTTATAATGTTATTGTAACAGCCCACGCATTTGTAATAATTTTTTTTATAGTAATGCCTATCATAATTGGAGGATTTGGAAACTGACTAGTGCCCCTAATACTAGGAGCCCCAGATATAGCTTTCCCCCGAATAAATAATATAAGATTCTGACTACTGCCCCCATCTCTAACCCTACTTTTAGTCAGAAGTATAGTAGAAAACGGAGCTGGTACAGGCTGAACTGTCTACCCTCCCCTCTCCTCAATTATTGCCCACGGAGGAGCTTCCGTTGATCTTGCAATTTTCTCCT…
418	Dacus	bivittatus	Uganda	RMCA 120	>Dacus_bivittatus_Uganda_120_RMCA	------------TTTTCGGAGCTTGAGCAGGTATAGTAGGAACATCTCTTAGAATCCTAGTTCGAGCTGAACTAGGTCACCCTGGAGCTTTAATCGGAGATGATCAAATTTATAATGTTATTGTAACAGCCCACGCATTTGTAATAATTTTTTTTATAGTAATGCCTATCATAATTGGAGGATTTGGAAACTGACTAGTGCCCCTAATACTAGGAGCCCCAGATATAGCTTTCCCCCGAATAAATAATATAAGNTTCTGACTACTGCCCCCATCTCTAACCCTACTTTTAGTCAGAAGTATAGTAGAAAACGGAGCTGGTACAGGCTGAACTGTCTACCCTCCCCTCTCCTCAATTATTGCCCACGGAGGAGCTTCCGTTGATCTTGCAATTTTCTCCT…
419	Dacus	bivittatus	Uganda	RMCA 994	>Dacus_bivittatus_Uganda_994_RMCA	CCCTATATTTTATTTTCGGAGCTTGAGCAGGTATAGTAGGAACATCTCTTAGAATCCTAGTTCGAGCTGAACTAGGTCACCCTGGAGCTTTAATCGGAGATGATCAAATTTATAATGTTATTGTAACAGCCCACGCATTTGTAATAATTTTTTTTATAGTAATGCCTATCATAATTGGAGGATTTGGAAACTGACTAGTGCCCCTAATACTAGGAGCCCCAGATATAGCTTTCCCCCGAATAAATAATATAAGATTCTGACTACTGCCCCCATCTCTAACCCTACTTTTAGTCAGAAGTATAGTAGAAAACGGAGCTGGTACAGGCTGAACTGTCTACCCTCCCCTCTCCTCAATTATTGCCCACGGAGGAGCTTCCGTTGATCTTGCAATTTTCTCCT…
420	Dacus	bivittatus	Zimbabwe	JEMU AB31537012	>Dacus_bivittatus_Zimbabwe_AB31537012_JEMU	AACTATATTTTATTTTCGGAGCTTGAGCAGGTATAGTAGGAACATCTCTTAGAATCCTAGTTCGAGCTGAACTAGGTCACCCTGGGGCTTTAATCGGAGATGATCAAATCTATAATGTTATTGTAACAGCCCACGCATTTGTAATAATTTTTTTTATAGTAATGCCTATCATAATTGGAGGATTTGGAAACTGACTAGTGCCCCTAATACTAGGAGCCCCAGATATAGCTTTCCCCCGAATAAATAATATAAGATTCTGACTACTGCCCCCATCTCTAACCCTACTTTTAGTCAGAAGTATGGTAGAAAACGGAGCTGGTACAGGCTGAACTGTCTACCCTCCCCTCTCCTCAATTATTGCCCACGGAGGAGCTTCCGTTGATCTTGCAATTTTCTCCT…
421	Dacus	carnesi	Liberia	JEMU AB35139011	>Dacus_carnesi_Liberia_AB35139011_JEMU	AATTATATTTTATTTTCGGGGCTTGAGCAGGTATAGTAGGAACATCTCTTAGAATTTTAGTACGAGCTGAACTAGGCCACCCCGGCGCTTTAATCGGAGACGATCAAATTTATAATGTAATTGTAACAGCTCACGCATTTGTAATAATCTTCTTCATAGTAATACCTATTATAATCGGAGGATTCGGTAACTGATTAGTACCATTAATACTTGGAGCCCCAGATATAGCATTCCCCCGAATAAATAATATAAGTTTCTGACTACTGCCTCCCTCTCTCACTCTGCTCTTAGTAAGCAGTATAGTAGAAAATGGAGCTGGAACTGGATGAACTGTTTACCCTCCCCTTTCTTCAATTATTGCTCATGGAGGAGCCTCGGTTGATTTAGCAATCTTCTCCC…
422	Dacus	cf. humeralis	Congo DR	RMCA 713	>Dacus_cf._humeralis_CongoDR_713_RMCA	CGTTATATTTCATTTTTGGAGCCTGAGCAGGTATAGTCGGAACTTCTCTTAGAATCTTAGTCCGCGCTGAATTAGGGCACCCTGGGGCCCTAATTGGTGATGATCAAATTTATAATGTTATTGTAACAGCCCATGCGTTTGTAATAATTTTCTTTATAGTAATACCTATTATAATTGGAGGATTTGGAAACTGATTGGTACCCCTAATACTTGGAGCCCCAGATATGGCATTCCCTCGAATAAATAATATAAGTTTTTGACTACTACCCCCATCTCTAACCCTACTTTTAGTCAGCAGTATAGTGGAAAACGGAGCTGGTACAGGTTGAACAGTTTACCCCCCTCTTTCTTCAATCATCGCTCACGGAGGAGCCTCAGTAGATTTAGCAATCTTTTCCT…
423	Dacus	chiwira	Mozambique	RMCA 1542	>Dacus_chiwira_Mozambique_1542_RMCA	------------TTTTCGGGGCCTGAGCAGGTATAGTCGGAACATCTCTTAGAATTTTAGTACGAGCTGAATTAGGGCACCCCGGAGCATTAATCGGTGATGATCAAATTTATAATGTTATTGTAACAGCTCACGCATTTGTAATAATTTTCTTTATAGTAATACCTATTATAATTGGAGGATTTGGAAACTGACTAGTCCCACTAATACTCGGAGCCCCAGATATGGCATTTCCCCGAATAAATAATATAAGTTTTTGACTCCTACCTCCATCTCTAACCCTACTTTTAGTCAGCAGCATAGTAGAAAATGGAGCTGGTACAGGTTGAACAGTTTACCCTCCTCTTTCTTCAATTATTGCTCACGGAGGAGCTTCAGTAGACTTAGCAATCTTCTCCT…
424	Dacus	chiwira	Mozambique	RMCA 1732	>Dacus_chiwira_Mozambique_1732_RMCA	CATTATATTTTATTTTCGGGGCCTGAGCAGGTATAGTCGGAACATCTCTTAGAATTTTAGTACGAGCTGAATTAGGGCACCCCGGAGCATTAATCGGTGATGATCAAATTTATAATGTTATTGTAACAGCTCACGCATTTGTAATAATTTTCTTTATAGTAATACCTATTATAATTGGAGGATTTGGAAACTGACTAGTCCCACTAATACTCGGAGCCCCAGATATGGCATTTCCCCGAATAAATAATATAAGTTTTTGACTCCTACCCCCATCTCTAACCCTACTTTTAGTCAGCAGCATAGTAGAAAATGGAGCTGGTACAGGTTGAACAGTTTACCCTCCTCTTTCTTCAATTATTGCTCACGGAGGGGCTTCAGTAGACTTAGCAATCTTCTCCT…
425	Dacus	ciliatus	Angola	RMCA MB1631	>Dacus_ciliatus_Angola_MB1631_RMCA	CATTATATTTTATTTTCGGAGCCTGAGCAGGCATAGTAGGAACATCCCTTAGAATTNTAGTTCGTGCTGAATTAGGACACCCCGGAGCTTTAATTGGAGACGACCAAATTTATAACGTAATTGTAACAGCTCACGCATTTGTAATAATTTTCTTTATAGTAATACCTATTATAATTGGAGGGTTTGGAAATTGATTAGTACCATTAATATTAGGTGCCCCAGATATAGCATTCCCCCGAATAAATAATATAAGTTTTTGATTACTACCTCCATCTCTTACCTTACTTTTAGTCAGCAGTATAGTAGAAAACGGAGCTGGAACAGGTTGAACAGTGTATCCCCCTCTATCATCAATCATTGCTCACGGAGGAGCATCTGTAGATTTAGCCATCTTTTCCT…
426	Dacus	ciliatus	Botswana	JEMU AB33605767	>Dacus_ciliatus_Botswana_AB33605767_JEMU	AATTATATTTTATTTTCGGAGCCTGAGCAGGCATAGTAGGAACATCCCTTAGAATTCTAGTTCGTGCTGAATTAGGACACCCCGGAGCTCTAATTGGAGACGACCAAATTTATAACGTAATTGTAACAGCTCACGCATTTGTAATAATTTTCTTTATAGTAATACCTATTATAATTGGAGGGTTTGGAAATTGATTAGTACCATTAATATTAGGTGCCCCAGATATAGCATTCCCCCGAATAAATAATATAAGTTTTTGATTACTACCTCCATCTCTTACCTTACTTTTAGTCAGCAGTATAGTGGAAAACGGAGCCGGAACAGGTTGAACAGTGTATCCCCCTCTATCATCAATTATTGCTCACGGAGGAGCATCTGTAGATTTAGCCATCTTTTCCT…
427	Dacus	ciliatus	Gabon	JEMU RMCAENT000010686	>Dacus_ciliatus_Gabon_RMCAENT000010686_JEMU	AATTATATTTTATTTTCGGAGCCTGAGCAGGCATAGTAGGAACATCCCTTAGAATTCTAGTTCGTGCTGAATTAGGACACCCCGGAGCTTTAATTGGAGACGACCAAATTTATAACGTAATTGTAACAGCCCACGCATTTGTAATAATTTTCTTTATAGTAATACCTATCATAATTGGAGGGTTTGGAAATTGATTAGTACCATTAATATTAGGTGCCCCAGATATAGCATTCCCCCGAATAAATAATATAAGTTTTTGATTACTACCTCCATCTCTTACCTTACTTTTAGTCAGCAGTATAGTGGAAAACGGAGCTGGAACAGGTTGAACAGTGTACCCCCCTCTATCATCAATCATTGCTCACGGAGGAGCATCTGTAGATTTAGCCATCTTTTCCT…
428	Dacus	ciliatus	Kenya	RMCA 1064	>Dacus_ciliatus_Kenya_1064_RMCA	CATTATATTTTATTTTCGGAGCCTGAGCAGGCATAGTAGGAACATCCCTTAGAATTCTAGTTCGTGCTGAATTAGGACACCCCGGAGCTTTAATTGGAGACGACCAAATTTATAACGTAATTGTAACAGCTCACGCATTTGTAATAATTTTCTTTATAGTAATACCTATTATAATTGGAGGGTTTGGAAATTGATTAGTACCATTAATATTAGGTGCCCCAGATATAGCATTCCCCCGAATAAATAATATAAGTTTTTGATTACTACCTCCATCTCTTACCTTACTTTTAGTCAGCAGTATAGTGGAAAACGGAGCCGGAACAGGTTGAACAGTGTATCCCCCTCTATCATCAATCATTGCTCACGGAGGAGCATCTGTAGATTTAGCCATCTTTTCCT…
429	Dacus	ciliatus	Kenya	RMCA 1150	>Dacus_ciliatus_Kenya_1150_RMCA	CATTATATTTTATTTTCGGAGCCTGAGCAGGCATAGTAGGAACATCCCTTAGAATTCTAGTTCGTGCTGAATTAGGACACCCCGGAGCTTTAATTGGAGACGACCAAATTTATAACGTAATTGTAACAGCTCACGCATTTGTAATAATTTTCTTTATAGTAATACCTATTATAATTGGAGGGTTTGGAAATTGATTAGTACCATTAATATTAGGTGCCCCAGATATAGCATTCCCCCGAATAAATAATATAAGTTTTTGATTACTACCTCCATCTCTTACCTTACTTTTAGTCAGCAGTATAGTGGAAAACGGAGCCGGAACAGGTTGAACAGTGTATCCCCCTCTATCATCAATCATTGCTCACGGAGGAGCATCTGTAGATTTAGCCATCTTTTCCT…
430	Dacus	ciliatus	Mauritius	RMCA 1162	>Dacus_ciliatus_Mauritius_1162_RMCA	CATTATATTTTATTTTCGGAGCCTGAGCAGGCATAGTAGGAACATCCCTTAGAATTCTAGTTCGTGCTGAATTAGGACACCCCGGAGCTTTAATTGGAGACGACCAAATTTATAACGTAATTGTAACAGCCCACGCATTTGTAATAATTTTCTTTATAGTAATACCTATTATAATTGGAGGGTTTGGAAATTGATTAGTACCATTAATATTAGGTGCCCCAGATATAGCATTCCCCCGAATAAATAATATAAGTTTTTGATTACTACCTCCATCTCTTACCTTACTTTTAGTCAGCAGTATAGTGGAAAACGGAGCTGGAACAGGTTGAACAGTGTACCCCCCTCTATCATCAATCATTGCTCACGGAGGAGCATCTGTAGATTTAGCCATCTTTTCCT…
431	Dacus	ciliatus	Mozambique	RMCA 1390	>Dacus_ciliatus_Mozambique_1390_RMCA	CATTATATTTTATTTTCGGAGCCTGAGCAGGCATAGTAGGAACATCCCTTAGAATTCTAGTTCGTGCTGAATTAGGACACCCCGGAGCTTTAATTGGAGACGACCAAATTTATAACGTAATTGTAACAGCTCACGCATTTGTAATAATTTTCTTTATAGTAATACCTATTATAATTGGAGGGTTTGGAAATTGATTAGTACCATTAATATTAGGTGCCCCAGATATAGCATTCCCCCGAATAAATAATATAAGTTTTTGATTACTACCTCCATCTCTTACCTTACTTTTAGTCAGCAGTATAGTGGAAAACGGAGCCGGAACAGGTTGAACAGTGTATCCCCCTCTATCATCAATCATTGCTCACGGAGGAGCATCTGTAGATTTAGCCATCTTTTCCT…
432	Dacus	ciliatus	Namibia	RMCA 1713	>Dacus_ciliatus_Namibia_1713_RMCA	CATTATATTTTATTTTCGGAGCCTGAGCAGGCATAGTAGGAACATCCCTTAGAATTCTAGTTCGTGCTGAATTAGGACACCCCGGAGCTTTAATTGGAGACGACCAAATTTATAACGTAATTGTAACAGCTCACGCATTTGTAATAATTTTCTTTATAGTAATACCTATTATAATTGGAGGATTTGGAAATTGATTAGTACCATTAATATTAGGTGCTCCAGATATAGCATTCCCCCGAATAAATAATATAAGTTTTTGATTACTACCTCCATCTCTTACCTTACTTTTAGTCAGCAGTATAGTGGAAAACGGAGCCGGAACAGGTTGAACAGTGTATCCCCCTCTATCATCAATCATTGCTCACGGAGGAGCATCTGTAGATTTAGCCATCTTTTCCT…
433	Dacus	ciliatus	Nigeria	RMCA 1391	>Dacus_ciliatus_Nigeria_1391_RMCA	CATTATATTTTATTTTCGGAGCCTGAGCAGGCATAGTAGGAACATCCCTTAGAATTCTAGTTCGTGCTGAATTAGGACACCCCGGAGCTTTAATTGGAGACGACCAAATTTATAACGTAATTGTAACAGCTCACGCATTTGTAATAATTTTCTTTATAGTAATACCTATTATAATTGGAGGATTTGGAAATTGATTAGTACCATTAATATTAGGTGCTCCAGATATAGCATTCCCCCGAATAAATAATATAAGTTTTTGATTACTACCTCCATCTCTTACCTTACTTTTAGTCAGCAGTATAGTGGAAAACGGAGCCGGAACAGGTTGAACAGTGTATCCTCCTCTATCATCAATTATTGCTCACGGAGGAGCATCTGTAGATTTAGCCATCTTTTCCT…
434	Dacus	ciliatus	Nigeria	RMCA 1392	>Dacus_ciliatus_Nigeria_1392_RMCA	-----------ATTTTCGGAGCCTGAGCAGGCATAGTAGGAACATCCCTTAGAATTCTAGTTCGTGCTGAATTAGGACACCCCGGAGCTTTAATTGGAGACGACCAAATTTATAACGTAATTGTAACAGCTCACGCATTTGTAATAATTTTCTTTATAGTAATACCTATTATAATTGGAGGGTTTGGAAATTGATTAGTACCATTAATATTAGGTGCCCCAGATATAGCATTCCCCCGAATAAATAATATAAGTTTTTGATTACTACCTCCATCTCTTACCTTACTTTTAGTCAGCAGTATAGTGGAAAACGGAGCCGGAACAGGTTGAACAGTGTATCCCCCTCTATCATCAATCATTGCTCACGGAGGAGCATCTGTAGATTTAGCCATCTTTTCCT…
435	Dacus	ciliatus	Sudan	RMCA MB1693	>Dacus_ciliatus_Sudan_MB1693_RMCA	CATTATATTTTATTTTCGGAGCCTGAGCAGGCATAGTAGGAACATCCCTTAGAATTCTAGTTCGTGCTGAATTAGGACACCCCGGAGCTTTAATTGGAGACGACCAAATTTATAACGTAATTGTAACAGCTCACGCATTTGTAATAATTTTCTTTATAGTAATACCTATTATAATTGGAGGGTTTGGAAATTGATTAGTACCATTAATATTAGGTGCCCCAGATATAGCATTCCCCCGAATAAATAATATAAGTTTTTGATTACTACCTCCATCTCTTACCTTACTTTTAGTCAGCAGTATAGTGGAAAACGGAGCCGGAACAGGTTGAACAGTGTATCCCCCTCTATCATCAGTCATTGCTCACGGAGGGGCATCTGTAGATTTAGCCATCTTTTCCT…
436	Dacus	ciliatus	Sudan	RMCA MB1694	>Dacus_ciliatus_Sudan_MB1694_RMCA	CATTATATTTTATTTTCGGAGCCTGAGCAGGCATAGTAGGAACATCCCTTAGAATTCTAGTTCGTGCTGAATTAGGACACCCCGGAGCTTTAATTGGAGACGACCAAATTTATAACGTAATTGTAACAGCTCACGCATTTGTAATAATTTTCTTTATAGTAATACCTATTATAATTGGAGGGTTTGGAAATTGATTAGTACCATTAATATTAGGTGCCCCAGATATAGCATTCCCCCGAATAAATAATATAAGTTTTTGATTACTACCTCCATCTCTTACCTTACTTTTAGTCAGCAGTATAGTGGAAAACGGAGCCGGAACAGGTTGAACAGTGTATCCCCCTCTATCATCAGTCATTGCTCACGGAGGGGCATCTGTAGATTTAGCCATCTTTTCCT…
437	Dacus	ciliatus	Tanzania	RMCA 976	>Dacus_ciliatus_Tanzania_976_RMCA	CATTATATTTTATTTTCGGAGCCTGAGCAGGTATAGTAGGAACATCCCTTAGAATTCTAGTTCGTGCTGAATTAGGACACCCCGGAGCTTTAATTGGAGACGACCAAATTTATAACGTAATTGTGACAGCTCACGCATTTGTAATAATTTTCTTTATAGTAATACCTATTATAATTGGAGGGTTTGGAAATTGATTAGTACCATTAATATTAGGTGCCCCAGATATAGCATTCCCCCGAATAAATAATATAAGTTTTTGATTACTACCTCCATCTCTTACCTTACTTTTAGTCAGCAGTATAGTGGAAAACGGAGCCGGAACAGGTTGAACAGTGTATCCCCCTCTATCATCAATCATTGCTCACGGAGGAGCATCTGTAGATTTAGCCATCTTTTCCT…
438	Dacus	cyathus	Congo DR	RMCA MB795	>Dacus_cyathus_CongoDR_MB795_RMCA	CCTTATATTTTATTTTCGGAGCCTGAGCAGGCATGGTGGGAACATCACTTAGAATTTTAGTGCGTGCCGAATTAGGTCACCCTGGAGCATTAATCGGAAACGACCAAATCTATAATGTAATCGTCACAGCCCACGCATTCGTAATAATTTTCTTCATAGTTATACCAATTATAATCGGAGGATTCGGTAACTGATTAGTCCCTTTAATGTTAGGAGCCCCAGATATAGCTTTCCCCCGAATAAATAATATAAGTTTTTGACTACTACCTCCCTCTCTCACGCTACTCTTGGTAAGTAGTATAGTAGAAAATGGAGCTGGTACAGGTTGAACTGTTTACCCTCCCCTTTCATCCGTCATCGCTCATGGAGGAGCATCAGTCGATTTAGCAATTTTTTCAT…
439	Dacus	demmerezi	La Réunion	BOLD GBDP1755 6 AY788410	>Dacus_demmerezi_La_Reunion_GBDP1755_06_AY788410_BOLD	CATTATATTTTATTTTCGGAGCTTGAGCAGGTATAGTGGGAACATCTCTTAGAATTTTAGTACGAGCAGAATTAGGTCACCCTGGAGCCCTAATTGGAGATGATCAAATCTATAACGTAATTGTAACAGCTCATGCATTTGTAATAATTTTTTTTATAGTAATACCTATTATAATTGGAGGATTTGGAAACTGACTAGTACCCCTAATACTTGGAGCCCCAGATATAGCATTTCCTCGAATAAATAATATAAGTTTTTGATTACTACCCCCATCTCTAACCCTACTTTTAGTCAGAAGCATAGTAGAAAATGGAGCTGGGACAGGTTGAACAGTTTACCCTCCCCTATCCTCAATCATTGCTCATGGGGGAGCTTCCGTAGATCTAGCAATTTTCTCCC…
440	Dacus	demmerezi	La Réunion	BOLD GBDP2222 6 DQ116376	>Dacus_demmerezi_La_Reunion_GBDP2222_06_DQ116376_BOLD	--------------------------------------------------------TTAGTACGAGCAGAATTAGGTCACCCTGGAGCCCTAATTGGAGATGATCAAATCTATAACGTAATTGTAACAGCTCATGCATTTGTAATAATTTTTTTTATAGTAATACCTATTATAATTGGAGGATTTGGAAACTGACTAGTACCCCTAATACTTGGAGCCCCAGATATAGCATTTCCTCGAATAAATAATATAAGTTTTTGATTACTACCCCCATCTCTAACCCTACTTTTAGTCAGAAGCATAGTAGAAAATGGAGCTGGGACAGGTTGAACAGTTTACCCTCCCCTATCCTCAATCATTGCTCATGGGGGAGCTTCCGTAGATCTAGCAATTTTCTCCC…
441	Dacus	demmerezi	Madagascar	RMCA 1393	>Dacus_demmerezi_Madagascar_1393_RMCA	CATTATATTTTATTTTCGGAGCTTGAGCAGGTATAGTGGGAACATCTCTTAGAATTTTAGTACGAGCAGAATTAGGTCACCCTGGAGCCCTAATTGGAGATGATCAAATCTATAACGTAATTGTAACAGCTCATGCATTTGTAATAATTTTTTTTATAGTAATACCTATTATAATTGGAGGATTTGGAAACTGACTAGTACCCCTAATACTTGGAGCCCCAGATATAGCATTTCCTCGAATAAATAATATAAGTTTTTGATTACTACCCCCATCTCTAACCCTACTTTTAGTCAGAAGCATAGTAGAAAATGGAGCTGGGACAGGTTGAACAGTTTACCCTCCCCTATCCTCAATCATTGCTCATGGGGGAGCTTCCGTAGATCTAGCAATTTTCTCCC…
442	Dacus	demmerezi	Madagascar	RMCA 996	>Dacus_demmerezi_Madagascar_996_RMCA	CATTATATTTTATTTTCGGAGCTTGAGCAGGTATAGTGGGAACATCTCTTAGAATTTTAGTACGAGCAGAATTAGGTCACCCTGGAGCCCTAATTGGAGATGATCAAATCTATAACGTAATTGTAACAGCTCATGCATTTGTAATAATTTTTTTTATAGTAATACCTATTATAATTGGAGGATTTGGAAACTGACTAGTACCCCTAATACTTGGAGCCCCAGATATAGCATTTCCTCGAATAAATAATATAAGTTTTTGATTACTACCCCCATCTCTAACCCTACTTTTAGTCAGAAGCATAGTAGAAAATGGAGCTGGGACAGGTTGAACAGTTTACCCTCCCCTATCCTCAATCATTGCTCATGGAGGAGCTTCCGTAGATCTAGCAATTTTCTCCC…
443	Dacus	diastatus	Congo DR	JEMU AB35160696	>Dacus_diastatus_CongoDR_AB35160696_JEMU	AATTATATTTTATCTTCGGAGCCTGAGCAGGTATAGTAGGAACATCTCTTAGAATTTTAGTCCGGGCTGAACTAGGGCATCCCGGAGCCCTAATTGGTGATGACCAAATCTATAACGTTATTGTAACAGCCCACGCCTTTGTAATAATTTTCTTTATAGTAATACCCATTATAATCGGAGGGTTTGGAAACTGACTAGTGCCCTTAATGCTAGGAGCCCCAGATATGGCATTCCCCCGAATAAATAACATAAGTTTCTGACTCCTACCTCCATCCCTCACCCTACTTTTAGTCAGCAGCATAGTAGAAAACGGAGCTGGTACAGGTTGGACAGTTTACCCTCCCCTTTCCTCAATTATCGCCCATGGGGGAGCTTCTGTAGATCTAGCAATCTTCTCCT…
444	Dacus	diastatus	Ghana	RMCA 1394	>Dacus_diastatus_Ghana_1394_RMCA	CATTATATTTTATCTTCGGAGCCTGAGCAGGTATAGTAGGAACATCTCTTAGAATTTTAGTCCGAGCTGAACTAGGACATCCCGGAGCCCTAATTGGTGATGACCAAATCTATAACGTTATTGTAACAGCCCACGCCTTTGTAATAATTTTCTTTATAGTAATACCCATTATAATCGGAGGGTTTGGAAACTGACTAGTACCCTTAATGCTAGGAGCCCCAGATATAGCATTCCCCCGAATAAATAACATAAGTTTCTGACTCCTACCTCCATCCCTCACCCTACTTTTAGTCAGCAGCATAGTAGAAAATGGAGCTGGTACAGGTTGGACAGTTTACCCTCCCCTTTCCTCAATTATCGCCCATGGGGGAGCTTCTGTAGATCTAGCAATCTTCTCCT…
445	Dacus	diastatus	Guinea	RMCA 1744	>Dacus_diastatus_Guinea_1744_RMCA	CATTATATTTTATCTTCGGAGCCTGAGCAGGTATAGTAGGAACATCTCTTAGAATTTTAGTCCGAGCTGAACTAGGGCATCCCGGAGCCCTAATTGGTGATGATCAAATCTATAACGTTATTGTAACAGCCCACGCCTTTGTAATAATTTTCTTTATAGTAATACCCATTATAATTGGAGGGTTTGGAAACTGACTAGTGCCCTTAATGCTAGGAGCCCCAGATATGGCATTCCCCCGAATAAATAACATAAGTTTCTGACTCCTACCTCCATCCCTCACCCTACTTTTAGTCAGCAGCATAGTAGAAAATGGAGCTGGTACAGGTTGAACAGTTTACCCTCCCCTTTCCTCAATTATCGCCCATGGGGGAGCTTCTGTAGATCTAGCAATCTTCTCCT…
446	Dacus	diastatus	Ivory Coast	RMCA 1317	>Dacus_diastatus_Ivory_Coast_1317_RMCA	CATTATATTTTATCTTCGGAGCCTGAGCAGGTATAGTAGGAACATCTCTTAGAATTTTAGTCCGGGCTGAACTAGGACATCCCGGAGCCCTAATTGGTGATGACCAAATCTATAACGTTATTGTAACAGCCCACGCCTTTGTAATAATTTTCTTTATAGTAATACCCATTATAATTGGAGGGTTTGGAAACTGACTAGTGCCCTTAATGCTAGGAGCTCCAGATATAGCATTCCCCCGAATAAATAACATAAGTTTCTGACTCCTACCTCCATCCCTTACCCTACTTTTAGTCAGCAGCATAGTAGAAAATGGAGCTGGTACAGGTTGGACAGTTTACCCTCCCCTTTCCTCAATTATCGCCCATGGGGGAGCTTCTGTAGATCTAGCAATCTTCTCCT…
447	Dacus	diastatus	Liberia	RMCA 1724	>Dacus_diastatus_Liberia_1724_RMCA	CATTATATTTTATCTTCGGAGCCTGAGCAGGTATAGTAGGAACATCTCTTAGAATTTTAGTCCGGGCTGAACTAGGACACCCCGGAGCCCTAATTGGTGATGACCAAATCTATAACGTTATTGTAACAGCCCACGCCTTTGTAATAATTTTCTTTATAGTAATACCCATTATAATCGGAGGGTTTGGAAACTGACTAGTGCCCTTAATGCTAGGAGCCCCAGATATAGCATTCCCCCGAATAAATAACATAAGTTTCTGACTCCTACCTCCATCCCTCACCCTACTTTTAGTCAGCAGCATAGTAGAAAATGGAGCTGGTACAGGTTGGACAGTTTACCCTCCCCTTTCCTCAATTATCGCCCATGGGGGAGCTTCTGTAGATCTAGCAATCTTCTCCT…
448	Dacus	diastatus	Togo	RMCA 1534	>Dacus_diastatus_Togo_1534_RMCA	CATTATATTTTATCTTCGGAGCCTGAGCAGGTATAGTAGGAACATCTCTTAGAATTTTAGTCCGGGCTGAACTAGGACATCCCGGAGCCCTAATTGGTGATGACCAAATCTATAACGTTATTGTAACAGCCCACGCCTTTGTAATAATTTTCTTTATAGTAATACCCATTATAATTGGAGGGTTTGGAAACTGACTAGTGCCCTTAATGCTAGGAGCCCCAGATATGGCATTCCCCCGAATAAATAACATAAGTTTCTGACTCCTACCTCCATCCCTCACCCTACTTTTAGTCAGCAGCATAGTAGAAAATGGGGCTGGTACAGGTTGGACAGTTTACCCTCCCCTTTCCTCAATTATCGCCCATGGAGGAGCTTCTGTAGATCTAGCAATCTTCTCCT…
449	Dacus	durbanensis	Kenya	RMCA 1065	>Dacus_durbanensis_Kenya_1065_RMCA	CATTATATTTTATCTTCGGGGCCTGAGCAGGTATAGTAGGAACATCTCTTAGAATTTTAGTCCGAGCTGAATTAGGCCACCCCGGAGCCCTAATTGGCGACGATCAAATCTATAATGTTATTGTAACAGCTCACGCATTTGTAATAATTTTCTTTATAGTAATACCTATTATAATTGGAGGATTTGGAAACTGATTGGTACCTTTAATACTTGGAGCCCCAGATATAGCATTTCCCCGAATAAATAACATAAGTTTTTGACTCCTGCCCCCATCCCTCACCCTACTTTTAGTCAGCAGCATAGTAGAAAATGGGGCTGGTACAGGTTGAACAGTTTACCCTCCCCTTTCCTCAATTATCGCCCATGGAGGAGCTTCTGTAGATCTAGCAATCTTCTCCT…
450	Dacus	durbanensis	Mozambique	JEMU AB31517427	>Dacus_durbanensis_Mozambique_AB31517427_JEMU	cATTATATTTTATCTTCGGAGCCTGAGCAGGTATAGTAGGGACATCTCTTAGAATTTTAGTCCGAGCTGAACTAGGACATCCCGGAGCCTTAATTGGTGATGACCAAATCTATAACGTTATTGTAACAGCTCACGCCTTTGTAATGATTTTCTTTATAGTAATACCCATTATAATCGGAGGATTTGGAAACTGACTAGTGCCCCTAATACTAGGAGCTCCAGATATAGCATTCCCCCGAATAAATAACATAAGTTTCTGACTCCTACCTCCATCCCTCACCCTACTATTAGTCAGCAGCATAGTGGAAAATGGGGCTGGTACAGGTTGAACAGTTTACCCTCCCCTTTCCTCAATTATCGCCCATGGGGGAGCTTCTGTAGACCTAGCAATCTTCTCCT…
451	Dacus	durbanensis	Tanzania	RMCA 952	>Dacus_durbanensis_Tanzania_952_RMCA	CATTATATTTTATCTTCGGAGCCTGAGCAGGTATAGTAGGGACATCTCTTAGAATTTTAGTCCGAGCTGAACTAGGACATCCCGGAGCCTTAATTGGTGATGACCAAATCTATAACGTTATTGTAACAGCTCACGCCTTTGTAATAATTTTCTTTATAGTAATACCCATTATAATCGGAGGATTTGGAAACTGACTAGTGCCCCTAATACTAGGGGCTCCAGATATAGCATTCCCCCGAATAAATAACATAAGTTTCTGACTCCTACCACCATCCCTCACCCTACTATTAGTCAGCAGCATAGTGGAAAATGGGGCTGGTACAGGTTGAACAGTTTACCCTCCCCTTTCCTCAATTATCGCCCATGGGGGAGCTTCTGTAGACCTAGCAATCTTCTCCT…
452	Dacus	eclipsis	Mozambique	RMCA 1396	>Dacus_eclipsis_Mozambique_1396_RMCA	CATTATATTTTATTTTCGGAGCCTGAGCAGGTATAGTCGGAACATCTCTTAGAATTTTAGTGCGAGCTGAATTAGGACACCCCGGAGCATTAATCGGTGATGATCAAATTTATAATGTTATTGTAACAGCTCACGCATTTGTAATAATTTTCTTTATAGTAATACCTATTATAATTGGAGGATTTGGAAACTGACTAGTCCCATTAATACTCGGAGCCCCAGATATAGCATTTCCCCGAATAAATAATATAAGTTTTTGACTCCTACCCCCATCTCTAACCCTACTTTTAGTCAGCAGCATAGTAGAAAATGGAGCTGGTACAGGTTGAACAGTTTACCCACCTCTTTCTTCAATTATTGCTCACGGAGGAGCTTCAGTAGACTTAGCAATCTTCTCCT…
453	Dacus	eclipsis	South Africa	RMCA 1550	>Dacus_eclipsis_South_Africa_1550_RMCA	CATTATATTTTATTTTCGGAGCCTGAGCGGGTATAGTCGGAACATCTCTTAGAATTTTAGTGCGAGCTGAATTAGGGCACCCCGGAGCATTAATCGGTGATGACCAAATTTACAATGTTATTGTAACAGCTCACGCATTTGTAATAATTTTCTTTATAGTAATACCTATCATAATTGGAGGATTTGGAAACTGACTAGTCCCATTAATGCTCGGAGCCCCAGATATAGCATTTCCCCGAATAAATAATATAAGTTTTTGACTCCTACCTCCATCTCTAACCCTACTTTTAGTCAGCAGCATAGTAGAAAATGGAGCTGGTACAGGTTGAACAGTTTACCCACCCCTTTCTTCAATTATTGCTCACGGAGGAGCTTCAGTAGATTTAGCAATCTTCTCCT…
454	Dacus	eclipsis	South Africa	RMCA 1552	>Dacus_eclipsis_South_Africa_1552_RMCA	CATTATATTTTATTTTCGGAGCCTGAGCAGGTATAGTCGGAACATCTCTTAGAATTTTAGTGCGAGCTGAATTAGGACACCCCGGAGCATTAATCGGTGATGATCAAATTTATAATGTTATTGTAACAGCTCACGCATTTGTAATAATTTTCTTTATAGTAATACCTATTATAATTGGAGGATTTGGAAACTGACTAGTCCCATTAATACTCGGAGCCCCAGATATAGCATTTCCCCGAATAAATAATATAAGTTTTTGACTCCTACCCCCATCTCTAACCCTACTTTTAGTCAGCAGCATAGTAGAAAATGGAGCTGGTACAGGTTGAACAGTTTACCCACCTCTTTCTTCAATTATTGCTCACGGAGGAGCTTCAGTAGACTTAGCAATCTTCTCCT…
455	Dacus	eclipsis	Zimbabwe	JEMU AB31515634	>Dacus_eclipsis_Zimbabwe_AB31515634_JEMU	CATTATATTTTATTTTCGGAGCCTGAGCGGGTATAGTCGGAACATCTCTTAGAATTTTAGTGCGAGCTGAATTAGGGCACCCCGGAGCATTAATCGGTGATGACCAAATTTACAATGTTATTGTAACAGCTCACGCATTTGTAATAATTTTCTTTATAGTAATACCTATCATAATTGGAGGATTTGGAAACTGACTAGTCCCATTAATGCTCGGGGCCCCAGATATAGCATTTCCCCGAATAAATAATATAAGTTTTTGACTCCTACCTCCATCTCTAACCCTACTTTTAGTCAGCAGCATAGTAGAAAATGGAGCTGGTACAGGTTGAACAGTTTACCCACCCCTTTCTTCAATTATTGCTCACGGAGGAGCTTCAGTAGATTTAGCAATCTTCTCCT…
456	Dacus	eminus	Namibia	RMCA 1710	>Dacus_eminus_Namibia_1710_RMCA	CATTATATTTTATTTTCGGGGCTTGAGCCGGTATAGTAGGAACATCTCTTAGAATTTTAGTACGTGCTGAATTAGGCCACCCCGGAGCCCTAATCGGAGACGATCAAATTTATAATGTAATTGTAACCGCCCACGCATTTGTAATAATTTTCTTTATAGTTATACCTATTATAATCGGAGGATTCGGTAACTGATTAGTACCTTTAATACTCGGAGCCCCAGATATAGCGTTCCCTCGAATAAATAATATAAGTTTCTGACTACTGCCTCCTTCTCTTACGCTACTTTTAGTAAGCAGTATAGTAGAAAATGGAGCTGGAACAGGTTGAACCGTTTATCCTCCTCTCTCTTCAGTTATTGCCCATGGTGGAGCATCAGTTGACTTAACAATCTTTTCTC…
457	Dacus	famona	Mozambique	RMCA 1395	>Dacus_famona_Mozambique_1395_RMCA	--------------------------------------GGAACATCTCTTAGAATTTTAGTACGTGCTGAATTGGGGCACCCCGGAGCCTTAATCGGTGACGATCAAATTTATAACGTTATTGTAACAGCCCATGCATTTGTAATGATTTTCTTTATAGTAATACCTATTATAATCGGAGGATTTGGAAACTGATTAGTTCCACTAATACTTGGAGCACCAGATATAGCATTCCCCCGAATAAATAATATAAGTTTTTGACTCCTTCCCCCATCTCTAACCCTACTTTTAGTCAGCAGCATAGTGGAAAATGGGGCTGGTACAGGTTGAACAGTTTACCCTCCCCTTTCTTCAATTATTGCTCACGGAGGAGCTTCAGTAGATTTAGCAATCTTCTCAT…
458	Dacus	famona	Mozambique	RMCA 1543	>Dacus_famona_Mozambique_1543_RMCA	CANTATATTTTATTTTCGGGGCCTGAGCAGGTATAGTTGGAACATCTCTTAGAATTTTAGTACGCGCTGAATTGGGGCACCCCGGAGCCTTAATCGGTGACGATCAAATTTATAACGTTATTGTAACAGCCCATGCATTTGTAATGATTTTCTTTATAGTAATACCTATTATAATCGGAGGATTTGGAAACTGATTAGTTCCACTAATACTTGGAGCACCAGATATAGCATTCCCCCGAATAAATAATATAAGTTTTTGACTCCTTCCCCCATCTCTAACCCTACTTTTAGTCAGCAGCATAGTGGAAAATGGGGCTGGNACAGGTTGAACAGTTTACCCTCCCCTTTCTTCAATTATTGCTCACGGAGGAGCTTCAGTAGATTTAGCAATCTTCTCAT…
459	Dacus	famona	Tanzania	RMCA 702	>Dacus_famona_Tanzania_702_RMCA	CATTATATTTTATTTTCGGGGCCTGAGCAGGTATAGTTGGAACATCTCTTAGAATTTTAGTACGTGCTGAATTGGGGCACCCCGGAGCCTTAATCGGTGACGATCAAATTTATAACGTTATTGTAACAGCCCATGCATTTGTAATGATTTTCTTTATAGTAATACCTATTATAATCGGAGGATTTGGAAACTGATTAGTTCCACTAATACTTGGAGCACCAGATATAGCATTCCCCCGAATAAATAATATAAGTTTTTGACTCCTTCCCCCATCTCTAACCCTACTTTTAGTCAGCAGCATAGTGGAAAATGGGGCTGGTACAGGTTGAACAGTTTACCCTCCCCTTTCTTCAATTATTGCTCACGGAGGAGCTTCAGTAGATTTAGCAATCTTCTCAT…
460	Dacus	famona	Tanzania	RMCA 981	>Dacus_famona_Tanzania_981_RMCA	CATTATATTTTATTTTCGGGGCCTGAGCAGGTATAGTTGGAACATCTCTTAGAATTTTAGTACGTGCTGAATTGGGGCACCCCGGAGCCTTAATCGGTGACGATCAAATTTATAACGTTATTGTAACAGCCCATGCATTTGTAATGATTTTCTTTATAGTAATACCTATTATAATCGGAGGATTTGGAAACTGATTAGTTCCACTAATACTTGGAGCACCAGATATAGCATTCCCCCGAATAAATAATATAAGTTTTTGACTCCTTCCCCCATCTCTAACCCTACTTTTAGTCAGCAGCATAGTGGAAAATGGGGCTGGTACAGGTTGAACAGTTTACCCTCCCCTTTCTTCAATTATTGCTCACGGAGGAGCTTCAGTAGATTTAGCAATCTTCTCAT…
461	Dacus	famona	Zimbabwe	JEMU AB31545650	>Dacus_famona_Zimbabwe_AB31545650_JEMU	caTTATATTTTATTTTCGGGGCCTGAGCAGGTATAGTTGGAACATCTCTTAGAATTTTAGTACGTGCTGAATTGGGGCACCCCGGAGCCTTAATCGGTGACGATCAAATTTATAACGTTATTGTAACAGCCCATGCATTTGTAATGATTTTCTTTATAGTAATACCTATTATAATCGGAGGATTTGGAAACTGATTAGTTCCACTAATACTTGGAGCACCAGATATAGCATTCCCCCGAATAAATAATATAAGTTTTTGACTCCTTCCCCCATCTCTAACCCTACTTTTAGTCAGCAGCATAGTGGAAAATGGGGCTGGTACAGGTTGAACAGTTTACCCTCCCCTTTCTTCAATTATTGCTCACGGAGGAGCTTCAGTAGATTTAGCAATCTTCTCAT…
462	Dacus	flavicrus	Liberia	RMCA 1720	>Dacus_flavicrus_Liberia_1720_RMCA	CATTATATTTTATCTTCGGTGCTTGAGCAGGTATAGTAGGAACATCTCTTAGAATTTTAGTACGAGCAGAACTAGGACACCCAGGAGCTCTAATTGGAAACGATCAAATTTATAATGTTATTGTAACCGCCCATGCATTTGTAATAATTTTCTTTATAGTAATACCTATTATAATCGGAGGATTCGGAAATTGACTAGTACCCCTAATACTAGGAGCCCCAGACATAGCATTCCCCCGAATGAATAATATAAGTTTCTGACTACTCCCGCCGTCCCTCACCCTACTTTTAGTCAGCAGCATAGTAGAAAACGGAGCTGGGACAGGTTGAACGGTTTACCCACCCCTCTCCTCAATCATCGCTCATGGAGGAGCCTCCGTTGATCTAGCAATCTTCTCCC…
463	Dacus	frontalis	Botswana	RMCA MB1616	>Dacus_frontalis_Botswana_MB1616_RMCA	CATTATATTTCATTTTCGGAGCNTGAGCAGGTATAGTAGGNACATCTCTTAGAATTTTAATTCGNNNNNNNNNNNNNNNNNNNNNNNNNNNNNNNNNNNNNGACCAAATNTATAATGTAATNGTAACAGCTCATGCATTTGTNATAATTTTTTTCATNGTAATNCCTATTATAATTGGAGGATTTGGAAATTGATTAGTACCTCTAATANTAGGNGCNCCAGATATAGCNTTCCCNCGAATAAATAATATAAGTTTTTGATTACTACCTCCATCTCTTACCTTACTTTTAGTCAGCAGTATAGTGGAAAACGGAGCTGGAACAGGTTGAACAGTATACCCCCCTCTTTCATCAATCATTGCCCATGGAGGAGCTTCTGTAGATTTAGCAATCTTTTCTT…
464	Dacus	frontalis	Kenya	RMCA MB721	>Dacus_frontalis_Kenya_MB721_RMCA	CACTATATTTTATCTTCGGGGCCTGAGCAGGTATAGTAGGAACATCCCTTAGAATCCTAATTCGTGCCGAATTAGGCCACCCCGGAGCTTTAATTGGAGATGATCAAATTTATAATGTAATTGTAACAGCTCACGCATTTGTAATAATTTTTTTCATAGTAATACCTATTATAATTGGAGGATTTGGAAATTGATTAGTACCATTAATATTAGGTGCTCCAGACATAGCATTCCCTCGAATAAATAATATAAGTTTTTGGTTACTACCCCCATCTCTCACTTTACTTTTAGTCAGCAGTATAGTGGAAAACGGAGCTGGAACAGGGTGAACAGTATACCCACCTCTTTCGTCAATCATCGCTCATGGAGGGGCTTCTGTAGATTTAGCAATTTTTTCAT…
465	Dacus	frontalis	Namibia	RMCA 1711	>Dacus_frontalis_Namibia_1711_RMCA	---------------------CCTGAGCAGGTATAGTAGGGACATCTCTTAGAATTTTAATTCGTGCTGAATTAGGTCACCCCGGAGCCCTAATCGGAGACGACCAAATTTATAATGTAATTGTAACAGCTCATGCATTTGTAATAATTTTTTTCATAGTAATACCTATTATAATTGGGGGGTTTGGAAATTGATTAGTACCTCTAATACTAGGTGCCCCAGATATGGCATTCCCCCGAATAAATAATATAAGTTTTTGATTACTACCTCCATCTCTTACCTTACTTTTAGTCAGCAGTATAGTAGAAAACGGGGCTGGAACAGGTTGAACAGTATACCCCCCTCTTTCATCAATCATTGCCCATGGAGGAGCTTCTGTAGATTTAGCAATCTTTTCTT…
466	Dacus	fuscovittatus	Ivory Coast	RMCA 960	>Dacus_fuscovittatus_Ivory_Coast_960_RMCA	CTNTTTATTTTATTTTCGGGGCCTGAGCAGGCATAGTAGGAACATCCCTTAGAATTCTAGTGCGAGCCGAATTGGGCCACCCCGGTGCTCTAATCGGAGACGACCAAATTTACAACGTAATTGTAACTGCGCACGCATTTGTAATAATTTTCTTTATAGTAATGCCTATTATAATCGGAGGATTCGGTAACTGATTAGTTCCACTAATATTAGGAGCCCCAGATATAGCCTTCCCCCGAATAAATAACATGAGTTTTTGATTATTGCCCCCTTCCCTTACGCTACTTTTAGTAAGCAGCATAGTAGAAAATGGGGCCGGAACAGGTTGAACTGTCTACCCCCCCCTTTCTTCAATTATTGCTCACGGAGGAGCTTCAGTCGATTTAGCAATTTTCTCAT…
467	Dacus	fuscovittatus	Ivory Coast	RMCA 964	>Dacus_fuscovittatus_Ivory_Coast_964_RMCA	CTCTTTATTTTATTTTCGGGGCCTGNGCAGGCATAGTAGGAACATCCCTTAGAATTCTAGTGCGAGCCGAATTGGGCCACCCCGGTGCTCTAATCGGAGACGACCAAATTTACAACGTAATTGTAACTGCGCACGCATTTGTAATAATTTTCTTTATAGTAATGCCTATTATAATCGGAGGATTCGGTAACTGATTAGTTCCACTAATATTAGGAGCCCCAGATATAGCCTTCCCCCGAATAAATAACATGAGTTTTTGATTATTGCCCCCTTCCCTTACGCTACTTTTAGTAAGCAGCATAGTAGAAAATGGGGCCGGAACAGGTTGAACTGTCTACCCCCCCCTTTCTTCAATTATTGCTCACGGAGGAGCTTCAGTCGATTTAGCAATTTTCTCAT…
468	Dacus	hamatus	Mozambique	RMCA 1699	>Dacus_hamatus_Mozambique_1699_RMCA	CATTATATTTTATTTTTGGAGCCTGAGCAGGTATAGTAGGAACGTCTCTTAGAATTTTAATTCGTGCTGAACTGGGTCACCCAGGAGCCTTAATTGGAGACGACCAAATTTACAATGTAATTGTAACCGCTCACGCATTTGTAATAATTTTCTTTATAGTGATACCCATCATAATTGGAGGGTTTGGAAATTGATTAGTACCCCTAATACTAGGGGCCCCAGACATGGCATTCCCCCGAATAAATAATATAAGTTTCTGACTTCTCCCCCCATCCCTTACCCTACTTTTAGTAAGCAGTATAGTAGAAAACGGAGCTGGTACAGGATGAACAGTATACCCCCCTCTATCATCAATTATTGCACATGGGGGAGCATCAGTTGATTTAGCAATTTTCTCCC…
469	Dacus	humeralis	Benin	RMCA 1316	>Dacus_humeralis_Benin_1316_RMCA	CATTATATTTTATTTTCGGGGCCTGAGCAGGTATAGTCGGAACATCTCTTAGAATCTTAGTCCGTGCCGAACTGGGACACCCCGGAGCCTTAATTGGTGACGATCAAATTTATAATGTTATTGTAACAGCCCACGCATTTGTAATAATTTTCTTTATAGTAATACCTATTATAATTGGAGGATTTGGAAACTGATTAGTACCTCTAATACTTGGAGCCCCAGATATAGCATTCCCTCGAATAAACAATATAAGTTTTTGACTCCTACCCCCATCTCTAACACTACTTTTAGTCAGCAGCATAGTAGAAAACGGGGCTGGTACAGGTTGAACAGTTTACCCTCCTCTTTCTTCAATTATCGCTCACGGAGGAGCATCAGTAGATTTAGCAATCTTTTCCT…
470	Dacus	humeralis	Benin	RMCA 591	>Dacus_humeralis_Benin_591_RMCA	CATTATATTTTATTTTCGGGGCCTGAGCAGGTATAGTCGGAACATCTCTTAGAATCTTAGTCCGTGCCGAACTAGGACACCCCGGAGCCTTAATTGGTGACGATCAAATCTATAATGTTATTGTAACAGCCCACGCATTTGTAATAATTTTCTTTATAGTAATACCTATTATAATTGGAGGATTTGGAAACTGATTAGTACCTCTAATGCTTGGAGCCCCAGATATAGCATTTCCTCGAATAAACAATATAAGTTTTTGACTCCTACCCCCATCTCTAACACTACTTTTAGTCAGCAGCATAGTAGAAAACGGGGCTGGTACAGGTTGAACAGTTTACCCTCCTCTTTCTTCAATTATCGCTCACGGAGGGGCATCAGTAGATTTAGCAATCTTTTCCT…
471	Dacus	humeralis	Benin	RMCA 958	>Dacus_humeralis_Benin_958_RMCA	CATTATATTTTATTTTCGGGGCCTGAGCAGGTATAGTCGGAACATCTCTTAGAATCTTAGTCCGTGCCGAACTGGGACACCCCGGAGCCTTAATTGGTGACGATCAAATTTATAATGTTATTGTAACAGCCCACGCATTTGTAATAATTTTCTTTATAGTAATACCTATTATAATTGGAGGATTTGGAAACTGATTAGTACCTCTAATACTTGGAGCCCCAGATATAGCATTCCCTCGAATAAACAATATAAGTTTTTGACTCCTACCCCCATCCCTAACACTACTTTTAGTCAGCAGCATAGTAGAAAACGGAGCTGGTACAGGTTGAACAGTTTACCCTCCTCTTTCTTCAATTATCGCTCACGGAGGGGCATCAGTAGATTTAGCAATCTTTTCCT…
472	Dacus	humeralis	Benin	RMCA 968	>Dacus_humeralis_Benin_968_RMCA	CATTATATTTTATTTTCGGGGCCTGAGCAGGTATAGTCGGAACATCTCTTAGAATCTTAGTCCGTGCCGAACTAGGGCACCCCGGAGCCTTAATTGGTGACGATCAAATTTATAATGTTATTGTAACAGCCCACGCATTTGTAATAATTTTCTTTATAGTAATACCTATTATAATTGGAGGATTTGGAAACTGATTAGTACCTCTAATGCTTGGAGCCCCAGATATAGCATTCCCTCGAATAAACAATATAAGTTTTTGACTCCTACCCCCATCTCTAACACTACTTTTAGTCAGCAGCATAGTAGAAAACGGGGCTGGTACAGGTTGAACAGTTTACCCTCCTCTTTCTTCAATTATCGCTCACGGAGGGGCATCAGTAGATTTAGCAATCTTTTCCT…
473	Dacus	humeralis	Benin	RMCA 979	>Dacus_humeralis_Benin_979_RMCA	CATTATATTTTATTTTCGGGGCCTGAGCAGGTATAGTCGGAACATCTCTTAGAATCTTAGTCCGTGCCGAACTGGGACACCCCGGAGCCTTAATTGGTGACGATCAAATTTATAATGTTATTGTAACAGCCCACGCATTTGTAATAATTTTCTTTATAGTAATACCTATTATAATTGGAGGATTTGGAAACTGATTAGTACCTCTAATACTTGGAGCCCCAGATATAGCATTCCCTCGAATAAACAATATAAGTTTTTGACTCCTACCCCCATCTCTAACACTACTTTTAGTCAGCAGCATAGTAGAAAACGGAGCTGGTACAGGTTGAACAGTTTACCCTCCTCTTTCTTCAATTATCGCTCACGGAGGGGCATCAGTAGATTTAGCAATCTTTTCCT…
474	Dacus	humeralis	Guinea	JEMU AB35160744	>Dacus_humeralis_Guinea_AB35160744_JEMU	AATTATATTTTATTTTCGGAGCCTGAGCAGGTATAGTCGGAACATCTCTTAGAATCTTAGTCCGTGCCGAACTGGGACACCCCGGAGCCTTAATTGGTGACGATCAAATTTATAATGTTATTGTAACAGCCCACGCATTTGTAATAATTTTCTTTATAGTAATACCTATTATAATTGGAGGATTTGGAAACTGATTAGTACCTCTAATACTTGGAGCCCCAGATATAGCATTCCCTCGAATAAACAATATAAGTTTTTGACTCCTACCCCCATCTCTAACACTACTTTTAGTCAGCAGCATAGTAGAAAACGGAGCTGGTACAGGTTGAACAGTTTACCCTCCTCTTTCTTCAATTATCGCTCACGGAGGGGCATCAGTAGATTTAGCAATCTTTTCCT…
475	Dacus	humeralis	Ivory Coast	RMCA 568	>Dacus_humeralis_Ivory_Coast_568_RMCA	CATTATATTTTATTTTCGGGGCCTGAGCAGGTATAGTCGGAACATCTCTTAGAATTTTAGTCCGTGCTGAATTAGGACACCCCGGAGCCCTAATTGGTGATGATCAAATTTATAATGTCATTGTAACAGCCCATGCATTTGTAATAATTTTCTTTATAGTAATACCTATCATAATTGGGGGATTTGGAAACTGATTAGTGCCCCTAATACTTGGAGCCCCAGATATAGCATTCCCTCGAATAAATAATATAAGTTTTTGACTTCTACCCCCATCACTAACCCTACTTTTAGTCAGCAGCATAGTAGAAAACGGAGCTGGTACAGGTTGAACAGTTTACCCCCCCCTTTCTTCAATTATCGCTCACGGGGGAGCTTCAGTAGATTTAGCAATCTTCTCCT…
476	Dacus	humeralis	Ivory Coast	RMCA 569	>Dacus_humeralis_Ivory_Coast_569_RMCA	CATTATATTTTATTTTCGGGGCCTGAGCAGGTATAGTCGGAACATCTCTTAGAATTTTAGTTCGTGCTGAATTAGGACACCCCGGAGCCCTAATTGGTGATGATCAAATTTATAATGTCATTGTAACAGCCCATGCATTTGTAATAATTTTCTTTATAGTAATACCTATCATAATTGGGGGGTTTGGAAACTGATTAGTGCCCCTAATACTTGGAGCCCCAGATATAGCATTCCCTCGAATAAATAATATAAGTTTTTGACTTCTACCCCCATCACTAACCCTACTTTTAGTCAGCAGCATAGTAGAAAACGGGGCTGGTACAGGTTGAACAGTTTACCCTCCCCTTTCTTCAATTATCGCTCACGGGGGAGCTTCAGTAGATTTAGCAATCTTCTCCT…
477	Dacus	humeralis	Ivory Coast	RMCA 974	>Dacus_humeralis_Ivory_Coast_974_RMCA	------------------GGGCCTGAGCAGGTATAGTTGGAACATCTCTTAGAATTTTAGTCCGTGCCGAATTAGGGCACCCCGGAGCCCTAATTGGTGATGATCAAATTTATAATGTCATTGTAACAGCCCATGCATTTGTAATAATTTTCTTTATAGTAATACCTATCATAATTGGGGGATTTGGAAACTGATTAGTGCCTCTAATACTTGGAGCCCCANATATAGCATTCCCTCGAATAAATAATATAAGTTTTTGACTTCTACCTCCATCACTAACTCTACTTTTAGTCAGCAGCATAGTAGAAAACGGAGCTGGTACAGGTTGAACAGTTTACCCTCCCCTTTCTTCAATTATTGCTCACGGAGGAGCTTCAGTAGATTTAGCAATCTTCTCCT…
478	Dacus	humeralis	Kenya	RMCA 1216	>Dacus_humeralis_Kenya_1216_RMCA	-----------------GGAGCCTGAGCAGGTATAGTCGGAACATNTNTTAGAATTTTAGTGCGAGNTGAATTAGGACACCCCGGGGCATTAATCGGTGATGATCAAATTTACAATGTTATTGTAACAGCTCACGCATTTGTAATAATTTTCTTTATAGTAATACCTACTATAATTGGAGGATTTGGAAACTGACTAGTCCCATTAATGCTCGGGGCCCCAGATATAGCATTTCCCCGAATAAATAATATAAGTTTTTGACTACTACCTCCATCTCTAACCCTACTTTTAGTCAGCAGCATAGTAGAAAATGGAGCTGGTACAGGTTGAACAGTTTACCCACCCCTTTCTTCAATTATTGCTCACGGAGGAGCTTCAGTAGACTTAGCAATCTTCTCCT…
479	Dacus	humeralis	Liberia	RMCA 1742	>Dacus_humeralis_Liberia_1742_RMCA	CATTATATTTTATTTTCGGGGCCTGAGCAGGTATAGTCGGAACATCTCTTAGAATCTTAATCCGTGCCGAACTGGGACACCCCGGAGCCTTAATTGGTGACGATCAAATTTATAATGTTATTGTAACAGCCCACGCATTTGTAATAATTTTCTTTATAGTAATACCTATTATAATTGGAGGATTTGGAAACTGATTAGTACCTCTAATACTTGGAGCCCCAGATATAGCATTCCCTCGAATAAACAATATAAGTTTTTGACTCCTACCCCCATCTCTAACACTACTTTTAGTCAGCAGCATAGTAGAAAACGGGGCTGGTACAGGTTGAACAGTTTACCCTCCTCTTTCTTCAATTATCGCTCACGGAGGGGCATCAGTAGATTTAGCAATCTTTTCCT…
480	Dacus	humeralis	Rwanda	JEMU AB31537898	>Dacus_humeralis_Rwanda_AB31537898_JEMU	CATTATATTTTATTTTCGGGGCCTGAGCAGGCATAGTCGGAACATCTCTTAGAATTTTAGTCCGTGCTGAATTAGGGCACCCCGGAGCCCTAATTGGCGATGATCAAATTTATAATGTCATTGTTACAGCCCATGCATTTGTAATAATTTTCTTTATAGTAATACCTATCATAATTGGGGGATTTGGAAACTGATTAGTACCCCTAATACTTGGAGCCCCAGATATAGCATTCCCTCGAATAAATAACATAAGTTTTTGACTTCTACCACCATCACTAACCCTACTTTTAGTCAGCAGCATAGTAGAAAACGGAGCTGGTACAGGTTGGACAGTTTACCCCCCCCTTTCTTCAATTATCGCTCACGGAGGGGCTTCAGTAGATTTAGCAATCTTCTCCT…
481	Dacus	humeralis	Tanzania	RMCA 717	>Dacus_humeralis_Tanzania_717_RMCA	CATTATATTTTATTTTCGGAGCCTGAGCAGGTATAGTCGGAACATCTCTTAGAATTTTAGTGCGAGCTGAATTAGGACACCCCGGGGCATTAATCGGTGATGATCAAATTTACAATGTTATTGTAACAGCTCACGCATTTGTAATAATTTTCTTTATAGTAATACCTATTATAATTGGAGGATTTGGAAACTGACTAGTCCCATTAATGCTCGGGGCCCCAGATATAGCATTTCCCCGAATAAATAATATAAGTTTTTGACTCCTACCTCCATCTCTAACCCTACTTTTAGTCAGCAGCATAGTAGAAAATGGAGCTGGTACAGGTTGAACAGTTTACCCACCTCTTTCTTCAATTATTGCTCACGGAGGAGCTTCAGTAGACTTAGCAATTTTCTCCT…
482	Dacus	humeralis	Uganda	RMCA 995	>Dacus_humeralis_Uganda_995_RMCA	CATTATATTTTATTTTCGGAGCCTGAGCAGGTATAGTTGGAACATCTCTTAGAATTTTAGTGCGAGCTGAATTAGGACACCCCGGAGCATTAATCGGTGATGATCAAATTTACAATGTTATTGTAACAGCTCACGCATTTGTAATAATTTTCTTTATAGTAATACCTATTATAATTGGAGGATTTGGAAACTGACTAGTCCCATTAATACTCGGGGCCCCAGATATAGCATTTCCCCGAATAAATAATATAAGTTTTTGACTACTACCTCCATCTCTAACCCTACTTTTAGTCAGCAGCATAGTAGAAAATGGAGCTGGTACAGGTTGAACAGTTTACCCACCCCTTTCTTCAATTATTGCTCACGGAGGAGCTTCAGTAGACTTAGCAATCTTCTCCT…
483	Dacus	hyalobasis	Tanzania	RMCA 597	>Dacus_hyalobasis_Tanzania_597_RMCA	CATTATATTTTATCTTCGGTGCTTGAGCAGGTATAGTAGGGACATCTCTTAGAATTTTAGTTCGAGCTGAATTAGGTCACCCCGGAGCCCTAATTGGAGATGATCAAATTTATAACGTTATCGTAACAGCCCATGCATTTGTTATAATTTTCTTCATAGTAATACCTATTATAATTGGAGGATTTGGAAATTGACTAGTACCCCTAATACTTGGAGCCCCAGACATAGCATTCCCCCGAATAAACAATATAAGTTTTTGATTACTTCCTCCATCCCTCACTCTACTTTTAGTCAGTAGTATAGTAGAAAACGGAGCTGGAACAGGATGAACAGTGTACCCTCCTCTTTCTTCAATTATTGCCCATGGAGGAGCTTCTGTAGATTTAGCCATCTTCTCTC…
484	Dacus	hyalobasis	Tanzania	RMCA 598	>Dacus_hyalobasis_Tanzania_598_RMCA	CATTATATTTTATCTTCGGTGCTTGAGCAGGTATAGTAGGGACATCTCTTAGAATTTTAGTTCGAGCTGAATTAGGTCACCCCGGAGCCCTAATTGGAGATGATCAAATTTATAACGTTATCGTAACAGCCCATGCATTTGTTATAATTTTCTTCATAGTAATACCTATTATAATTGGAGGATTTGGAAATTGACTAGTACCCCTAATACTTGGAGCCCCAGACATAGCATTCCCCCGAATAAACAATATAAGTTTTTGATTACTTCCTCCATCCCTCACTCTACTTTTAGTCAGTAGTATAGTAGAAAACGGAGCTGGAACAGGATGAACAGTGTACCCTCCTCTTTCTTCAATTATTGCCCATGGAGGAGCTTCTGTAGATTTAGCCATCTTCTCTC…
485	Dacus	hyalobasis	Tanzania	RMCA 980	>Dacus_hyalobasis_Tanzania_980_RMCA	CATTATATTTTATCTTCGGTGCTTGAGCAGGTATAGTAGGGACATCTCTTAGAATTTTAGTTCGAGCTGAATTAGGTCACCCCGGAGCCCTAATTGGGGATGATCAAATTTATAACGTTATCGTAACAGCCCATGCATTTGTTATAATTTTCTTCATAGTAATACCTATTATAATTGGAGGATTTGGAAATTGACTAGTACCCCTAATACTTGGAGCCCCAGACATAGCATTCCCCCGAATAAACAATATAAGTTTTTGATTACTTCCTCCATCCCTCACTCTACTTTTAGTCAGTAGTATAGTAGAAAACGGAGCTGGAACAGGATGAACAGTGTACCCTCCTCTTTCTTCAATTATTGCCCATGGAGGAGCTTCTGTAGATTTAGCCATCTTCTCTC…
486	Dacus	iaspideus	South Africa	JEMU 739	>Dacus_iaspideus_South_Africa_739_JEMU	CTTTATATTTCATTTTCGGAGCATGAGCAGGTATAGTTGGAACATCTCTTAGAATCTTAGTACGTGCTGAATTAGGTCACCCTGGAGCACTTATTGGAGATGATCAAATTTATAATGTAATTGTAACAGCCCATGCATTTGTTATAATTTTCTTCATAGTTATACCAATTATAATTGGAGGATTTGGTAACTGATTAGTACCTTTAATGCTAGGAGCCCCAGATATAGCTTTCCCTCGAATAAATAATATAAGTTTTTGATTACTGCCACCTTCCCTTACACTCCTTTTAATCAGCAGTATAGTAGAAACCGGNNNNNNNACAGGTTGAACTGTTTATCCTCCCCTCTCATCCATTATTGCCCATGGTGGAGCATCAGGAGATTTAGCAATTTTCTCAT…
487	Dacus	kariba	Mozambique	RMCA 971	>Dacus_kariba_Mozambique_971_RMCA	CTTTATATTTCATTTTCGGGGCCTGAGCAGGTATGGTGGGTACATCACTCAGAATCTTAGTGCGAGCTGAATTGGGGCACCCCGGAGCTTTAATTGGAGACGATCAAATTTATAATGTTATTGTAACGGCTCACGCATTTGTAATAATTTTCTTTATAGTAATACCTATTATAATCGGAGGATTTGGAAATTGACTAGTACCCCTAATACTTGGAGCCCCAGATATAGCATTTCCCCGAATAAATAATATGAGTTTTTGACTCCTACCCCCATCCCTCACCCTACTTTTAGTCAGCAGTATAGTAGAAAACGGGGCTGGTACAGGTTGAACAGTTTACCCCCCACTTTCATCAATTATTGCTCACGGAGGAGCCTCAGTAGATTTAGCTATTTTCTCAC…
488	Dacus	kariba	Zambia	JEMU AB31525627	>Dacus_kariba_Zambia_AB31525627_JEMU	cATTATATTTTATTTTCGGGGCCTGAGCAGGTATAGTCGGGACATCTCTTAGAATTTTAGTGCGCGCTGAATTAGGACACCCCGGAGCATTAATCGGTGACGATCAAATTTATAATGTTATTGTAACAGCCCATGCATTTGTAATAATTTTCTTTATAGTAATACCTATCATAATCGGAGGATTTGGAAACTGATTAGTTCCACTAATGCTTGGGGCCCCAGATATAGCATTTCCCCGTATAAATAATATAAGTTTTTGGCTCCTACCCCCATCTCTGACCCTGCTTTTAGTCAGCAGCATGGTGGAAAATGGGGCCGGTACAGGTTGAACAGTTTACCCCCCTCTCTCATCAATCATTGCTCACGGAGGAGCCTCTGTAGATTTAGCAATCTTCTCCT…
489	Dacus	langi	Benin	RMCA 706	>Dacus_langi_Benin_706_RMCA	CATTATACTTTATTTTCGGAGCTTGAGCCGGCATAGTAGGAACGTCCCTCAGAATTTTAGTACGCGCCGAATTAGGTCACCCCGGGGCTCTAATTGGAGACGATCAAATTTATAACGTAATCGTAACCGCTCACGCATTTGTAATAATTTTCTTTATAGTCATACCTATCATAATCGGAGGCTTCGGCAACTGATTAGTGCCTCTAATACTAGGGGCCCCTGATATAGCCTTCCCTCGAATAAATAATATAAGTTTCTGGCTGCTACCTCCCTCTCTTACACTACTCTTAGTGAGCAGTATAGTAGAAAATGGGGCCGGAACAGGATGAACTGTTTACCCCCCTCTTTCTTCAATTATCGCTCATGGAGGAGCCTCAGTTGATTTAGCAATCTTTTCCC…
490	Dacus	langi	Cameroon	JEMU 1149	>Dacus_langi_Cameroon_1149_JEMU	CCTTGTATTTTATCTTCGGTGCTTGAGCAGGTATAGTAGGGACATCTTTAAGAATTTTAGTTCGAGCAGAACTAGGTCACCCAGGAGCCCTAATTGGAGATGATCAAATTTATAACGTAATCGTAACAGCTCACGCATTTGTAATAATTTTTTTTATAGTGATACCTATTATAATTGGGGGGTTTGGTAATTGATTGGTACCTCTAATACTAGGAGCCCCAGACATAGCATTTCCACGAATAAATAACATAAGATTCTGATTACTGCCCCCTTCACTTACACTACTTTTAGTGAGCAGTNNNNNNNNNNNNNNNNNNNNNNNNNNNNNNNNNNNNNNNNNNNNNNNNNNNNNNNNNNNNNNNNNNNNNNNNNNNNCTGTTGATCTAGCTATTTTCTCTT…
491	Dacus	langi	Ivory Coast	JEMU AB32745492	>Dacus_langi_Ivory_Coast_AB32745492_JEMU	CATTATACTTTATTTTCGGAGCTTGAGCCGGTCTAGTGGGAACATCTCTCAGAATTTTAGTACGCGCCGAATTAGGTCACCCCGGAGCTCTAATTGGAGACGATCAAATTTATAACGTAATCGTAACCGCTCACGCATTTGTAATAATTTTCTTTATAGTCATACCTATTATAATCGGAGGCTTCGGCAACTGATTAGTGCCTTTAATACTAGGGGCCCCTGATATAGCCTTCCCCCGAATAAATAATATAAGTTTCTGGCTGCTACCTCCCTCTCTTACACTACTCTTAGTGAGCAGTATAGTAGAAAATGGGGCCGGGACAGGATGAACTGTTTACCCTCCTCTTTCTTCAATTATCGCTCATGGAGGAGCCTCAGTTGATTTAGCAATCTTTTCCC…
492	Dacus	langi	Liberia	JEMU AB35139005	>Dacus_langi_Liberia_AB35139005_JEMU	CATTATACTTTATTTTCGGAGCTTGAGCCGGCATAGTGGGAACATCCCTCAGAATTTTAGTACGCGCCGAATTAGGTCACCCCGGGGCTCTAATTGGAGACGATCAAATTTATAACGTAATCGTAACCGCTCACGCATTTGTAATAATTTTCTTTATAGTCATACCTATTATAATCGGAGGCTTCGGCAACTGATTAGTGCCTCTAATACTAGGGGCCCCTGATATAGCCTTCCCTCGAATAAATAATATAAGTTTCTGGCTGCTACCTCCCTCTCTTACACTACTCTTAGTGAGCAGTATAGTAGAAAATGGGGCCGGAACAGGATGAACTGTTTACCCCCCTCTTTCTTCAATTATCGCTCATGGAGGAGCCTCAGTTGATTTAGCAATCTTTTCCC…
493	Dacus	langi	Uganda	RMCA 566	>Dacus_langi_Uganda_566_RMCA	---------------------------------------GGACGTCCCTCAGAATTTTAGTACGCGCCGAATTAGGTCACCCCGGGGCTCTAATTGGAGACGATCAAATTTATAACGTAATCGTAACCGCTCACGCATTTGTAATAATTTTCTTTATAGTTATACCTATTATAATCGGAGGCTTCGGCAACTGATTAGTGCCTCTAATACTAGGGGCCCCTGATATAGCCTTCCCTCGAATAAATAATATAAGTTTCTGGCTGCTACCTCCCTCTCTTACACTACTCTTAGTGAGCAGTATAGTAGAAAATGGGGCCGGAACAGGATGAACTGTTTACCCCCCTCTTTCTTCAATTATTGCTCATGGAGGAGCCTCAGTTGATTTAGCAATCTTTTCCC…
494	Dacus	langi	Uganda	RMCA 954	>Dacus_langi_Uganda_954_RMCA	CATTATACTTTATTTTCGGAGCTTGAGCCGGCATAGTAGGAACGTCCCTCAGAATTTTAGTACGCGCCGAATTAGGTCACCCCGGGGCTCTAATTGGAGACGATCAAATTTATAACGTAATCGTAACCGCTCACGCATTTGTAATAATTTTCTTTATAGTTATACCTATTATAATCGGAGGCTTCGGCAACTGATTAGTGCCTCTAATACTAGGGGCCCCTGATATAGCCTTCCCTCGAATAAATAATATAAGTTTCTGGCTGCTACCTCCCTCTCTTACACTACTCTTAGTGAGCAGTATAGTAGAAAATGGGGCCGGAACAGGATGAACTGTTTACCCCCCTCTTTCTTCAATTATTGCTCATGGAGGAGCCTCAGTTGATTTAGCAATCTTTTCCC…
495	Dacus	limbipennis	Congo DR	JEMU AB32740678	>Dacus_limbipennis_CongoDR_AB32740678_JEMU	caTTATATTTTATTTTCGGAGCTTGAGCAGGTATAGTAGGAACTTCGCTTAGAATTTTAGTCCGAGCTGAATTAGGACACCCTGGAGCCCTAATTGGCGATGATCAAATTTATAATGTTATTGTAACAGCTCACGCATTTGTTATAATTTTTTTTATAGTAATACCTATTATAATTGGAGGATTCGGGAATTGATTAGTACCTCTAATGCTTGGAGCCCCAGACATGGCGTTTCCTCGAATAAATAATATAAGTTTTTGATTACTGCCCCCATCTCTCACCCTACTTTTAGTCAGCAGTATAGTAGAAAACGGAGCTGGTACAGGTTGAACAGTTTACCCACCCCTCTCCTCAATTATTGCACACGGGGGAGCTTCTGTAGACTTAGCGATTTTTTCCC…
496	Dacus	limbipennis	Kenya	RMCA MB1654	>Dacus_limbipennis_Kenya_MB1654_RMCA	CATTATATTTTATTTTCGGAGCTTGAGCAGGTATAGTAGGAACTTCGCTTAGAATTTTAGTCCGAGCTGAATTAGGACACCCTGGAGCCCTAATTGGCGATGATCAAATTTATAATGTTATTGTAACAGCTCACGCATTTGTTATAATTTTTTTTATAGTAATACCTGTTATAATTGGAGGATTCGGGAATTGATTAGTACCTCTAATGCTTGGAGCCCCAGACATGGCATTTCCTCGAATAAATAATATAAGTTTTTGATTACTACCTCCATCTCTCACCCTACTTTTAGTCAGCAGCATAGTAGAAAACGGAGCTGGTACAGGTTGAACAGTTTACCCACCCCTCTCCTCAATTATTGCACACGGGGGAGCTTCTGTAGACTTAGCAATTTTTTCCC…
497	Dacus	longistylus	Libya	RMCA MB1642	>Dacus_longistylus_Libya_MB1642_RMCA	CTCTATATTTCATCTTCGGAGCCTGAGCAGGTATAGTGGGAACATCTCTTAGAATTTTAGTACGTGCTGAACTAGGTCACCCAGGAGCCTTAATCGGAGATGATCAAATCTATAATGTAATCGTAACAGCTCATGCATTTGTAATAATTTTTTTCATAGTTATACCTATTATAATTGGAGGATTCGGAAATTGACTAGTTCCTTTAATGTTAGGTGCACCAGACATAGCTTTCCCCCGAATAAATAATATAAGTTTTTGATTACTACCTCCCTCTCTTACGCTACTATTAGTGAGCAGCATAGTANAAAATGGAGCTGGAACAGGTTGAACAGTATACCCTCCCCTTTCTTCAATTATTGCCCACGGAGGAGCATCCGTCGACTTAGCTATTTTTTCCT…
498	Dacus	longistylus	Mali	RMCA 705	>Dacus_longistylus_Mali_705_RMCA	------------------GAGCCTGAGCAGGTATAGTGGGAACATCTCTTAGAATTTTAGTACGTGCTGAACTAGGTCACCCAGGAGCCTTAATCGGAGATGATCAAATCTATAATGTAATCGTAACAGCTCATGCATTTGTAATAATTTTTTTCATAGTTATACCTATTATAATTGGAGGATTCGGAAATTGACTAGTTCCTTTAATGTTAGGTGCACCAGATATAGCCTTCCCCCGAATAAATAATATAAGTTTTTGATTACTACCTCCCTCTCTTACGCTACTATTAGTGAGCAGCATAGTAGAAAATGGAGCTGGAACAGGTTGAACAGTATACCCTCCCCTTTCTTCAATTATTGCCCACGGAGGAGCATCCGTCGACTTAGCTATTTTTTCCT…
499	Dacus	longistylus	Senegal	RMCA 1397	>Dacus_longistylus_Senegal_1397_RMCA	CTCTATATTTCATCTTCGGAGCCTGAGCAGGTATAGTGGGAACATCTCTTAGAATTTTAGTACGTGCTGAACTAGGTCACCCAGGAGCCTTAATCGGAGATGATCAAATCTATAATGTAATCGTAACAGCTCATGCATTTGTAATAATTTTTTTCATAGTTATACCTATTATAATTGGAGGATTCGGAAATTGACTAGTTCCTTTAATGTTAGGTGCACCAGACATAGCTTTCCCCCGAATAAATAATATAAGTTTTTGATTACTACCTCCCTCTCTTACGCTACTATTAGTGAGCAGCATAGTAGAAAATGGAGCTGGAACAGGTTGAACAGTATACCCTCCCCTTTCTTCAATTATTGCCCACGGAGGAGCATCCGTCGACTTAGCTATTTTTTCCT…
500	Dacus	longistylus	Sudan	RMCA MB1690	>Dacus_longistylus_Sudan_MB1690_RMCA	CTCTATATTTNATCTTCGGAGCCTGAGCAGGTATAGTGGGAACATCTCTTAGAATTTTAGTACGTGCTGAACTAGGTCACCCAGGAGCCTTAATCGGAGATGATCAAATCTATAATGTAATCGTAACAGCTCATGCATTTGTAATAATTTTTTTCATAGTTATACCTATTATAATTGGAGGATTCGGAAATTGACTAGTTCCTTTAATGTTAGGTGCACCAGACATAGCTTTCCCCCGAATAAATAATATAAGTTTTTGATTACTACCTCCCTCTCTTACGCTACTATTAGTGAGCAGCATAGTAGAAAATGGAGCTGGAACAGGTTGAACAGTATACCCTCCCCTTTCTTCAATTATTGCCCACGGAGGAGCATCCGTCGACTTAGCTATTTTTTCCT…
501	Dacus	longistylus	United Arab Emirates	RMCA MB1636	>Dacus_longistylus_United_Arab_Emirates_MB1636_RMCA	CTCTATATTTCATCTTCGGNGCCTGAGCAGGTATAGTGGGAACATCTCTTANAATTTTAGTACGTGCTGAACTAGGTCACCCAGGAGCCTTAATCGGAGATGATCAAATCTATAATGTAATCGTAACAGCTCATGCATTTGTAATAATTTTTTTCATAGTTATACCTATTATAATTGGAGGATTCGGAAATTGACTAGTTCCTTTAATGTTAGGTGCACCAGACATAGCTTTCCCCCGAATAAATAATATAAGTTTTTGATTACTACCTCCCTCTCTTACGCTACTATTAGTGAGCAGCATAGTAGAAAANGGAGCTGGAACAGGTTGAACAGTATACCCTCCCCTTTCTTCAATTATTGCCCACGGAGGAGCATCCGTCGACTTAGCTATTTTTTCCT…
502	Dacus	lounsburyii	Kenya	JEMU 1153	>Dacus_lounsburyii_Kenya_1153_JEMU	CATTATATTTTATTTTCGGAGCTTGAGCAGGTATAGTGGGGACATCCCTTAGAATTTTAGTTCGAGCTGAATTAGGGCACCCTGGCGCCCTAATTGGAGATGACCAGATTTATAACGTAATTGTAACAGCTCATGCATTTGTAATAATTTTCTTCATAGTTATACCTATTATAATCGGAGGATTCGGAAACTGACTAGTACCCCTAATACTAGGAGCCCCAGATATAGCATTCCCACGAATAAATAATATAAGTTTTTGATTACTCCCACCATCTCTCACCTTACTATTAGTCAGCAGCATAGTCGAAAATGGAGCTGGTACAGGTTGAACAGTTTACCCACCTCTATCATCAATTATCGCCCATGGAGGAGCCTCCGTTGACCTAGCTATCTTCTCAT…
503	Dacus	masaicus	Kenya	RMCA 1000	>Dacus_masaicus_Kenya_1000_RMCA	CACTATATTTGATCTTCGGAGCTTGAGCAGGAATAGTGGGGACATCCCTCAGTATCTTAGTTCGAGCCGAACTAGGTCACCCTGGAGCCTTAATTGGTGATGACCAAATTTACAACGTTATTGTTACAGCTCACGCATTCGTAATAATTTTCTTTATAGTAATACCCATTATAATCGGAGGATTTGGAAACTGACTAGTACCCCTAATGCTAGGAGCCCCAGACATAGCCTTCCCCCGAATAAATAATATAAGTTTTTGATTACTACCTCCATCTCTTACCCTACTTTTAGTCAGCAGCATAGTGGAAAATGGAGCTGGTACAGGTTGAACAGTTTACCCTCCCCTCTCTTCAATTATTGCCCATGGAGGAGCTTCAGTTGACCTAGCTATCTTTTCTC…
504	Dacus	masaicus	Kenya	RMCA 559	>Dacus_masaicus_Kenya_559_RMCA	CACTATATTTCATCTTCGGAGCTTGAGCAGGAATAGTGGGGACATCCCTCAGTATCTTAGTTCGAGCCGAACTAGGTCACCCTGGAGCCTTAATTGGTGATGACCAAATTTACAACGTTATTGTTACAGCTCACGCATTCGTAATAATTTTCTTTATAGTAATACCCATTATAATCGGAGGATTTGGAAACTGACTAGTACCCCTAATGCTAGGAGCCCCAGACATAGCCTTCCCCCGAATAAATAATATAAGTTTTTGATTACTACCTCCATCTCTTACCCTACTTTTAGTCAGCAGCATAGTGGAAAATGGAGCTGGTACAGGTTGAACAGTTTACCCTCCCCTCTCTTCAATTATTGCCCATGGAGGAGCTTCAGTTGACCTAGCTATCTTTTCTC…
505	Dacus	masaicus	Kenya	RMCA 560	>Dacus_masaicus_Kenya_560_RMCA	CACTATATTTCATCTTCGGAGCTTGAGCAGGAATAGTGGGGACATCCCTCAGTATCTTAGTTCGAGCCGAACTAGGTCACCCTGGAGCCTTAATTGGTGATGACCAAATTTACAACGTTATTGTTACAGCTCACGCATTCGTAATAATTTTCTTTATAGTAATACCCATTATAATCGGAGGATTTGGAAACTGACTAGTACCCCTAATGCTAGGAGCCCCAGACATAGCCTTCCCCCGAATAAATAATATAAGTTTTTGATTACTACCTCCATCTCTTACCCTACTTTTAGTCAGCAGCATAGTGGAAAATGGAGCTGGTACAGGTTGAACAGTTTACCCTCCCCTCTCTTCAATTATTGCCCATGGAGGAGCTTCAGTTGACCTAGCTATCTTTTCTC…
506	Dacus	masaicus	Zimbabwe	JEMU AB31545705	>Dacus_masaicus_Zimbabwe_AB31545705_JEMU	caCtatATTTCaTCTTCGGAGCTTGAGCAGGAATAGTGGGGACATCCCTCAGTATCTTAGTTCGAGCCGAACTAGGTCACCCTGGAGCCTTAATTGGTGATGACCAAATTTACAACGTTATTGTTACAGCTCACGCATTCGTAATAATTTTCTTTATAGTAATACCTATTATAATCGGAGGATTTGGAAACTGACTAGTACCCCTAATGCTAGGAGCCCCAGACATAGCCTTCCCCCGAATAAATAATATAAGTTTTTGATTACTGCCCCCATCTCTTACCCTACTTTTAGTCAGCAGCATAGTAGAAAATGGAGCTGGTACAGGTTGAACAGTTTACCCCCCCCTCTCTTCAATTATTGCCCATGGAGGAGCTTCAGTTGACCTAGCTATCTTTTCTC…
507	Dacus	mediovittatus	Ivory Coast	RMCA 581	>Dacus_mediovittatus_Ivory_Coast_581_RMCA	-----------------------------------------------CTTAGAATTTTAGTACGTGCTGAACTAGGCCACCCTGGTGCTTTGATCGGAGACGACCAAATTTATAATGTAATTGTAACAGCCCATGCATTTGTAATAATTTTCTTTATAGTTATACCAATTATAATTGGAGGATTTGGTAACTGATTAGTTCCTTTAATACTCGGAGCTCCAGATATAGCCTTCCCCCGAATAAATAATATAAGTTTCTGATTACTACCTCCCTCTCTTACATTACTTTTGGTCAGCAGAATAGTGGAAAATGGGGCTGGGACAGGCTGAACTGTTTACCCTCCTCTCTCTTCAATTATTGCTCACGGTGGAGCCTCAGTTGATTTAGCAATCTTTTCCC…
508	Dacus	mediovittatus	Ivory Coast	RMCA 957	>Dacus_mediovittatus_Ivory_Coast_957_RMCA	-------------------------------------AAGTACATCTCTTAGAATTTTAGTACGTGCTGAACTAGGTCACCCTGGTGCTTTGATCGGAGACGATCAAATTTATAATGTAATTGTAACAGCCCATGCATTTGTAATAATTTTCTTTATAGTTATACCAATTATAATTGGAGGATTTGGTAACTGATTAGTTCCTTTAATACTCGGAGCTCCAGATATAGCCTTCCCCCGAATAAATAATATAAGTTTCTGATTACTACCCCCCTCTCTTACATTACTTTTGGTCAGCAGAATAGTGGAAAATGGGGCTGGGACAGGCTGAACTGTTTACCCTCCTCTCTCTTCAATTATTGCTCACGGTGGAGCCTCAGTTGATTTAGCAATCTTTTCCC…
509	Dacus	mediovittatus	Liberia	RMCA 1721	>Dacus_mediovittatus_Liberia_1721_RMCA	----------------------------------------TACATCTCTTAGAATTTTAGTACGTGCTGAACTAGGTCACCCTGGTGCTTTAATCGGAGACGATCAAATTTATAATGTAATTGTAACAGCTCATGCATTTGTAATAATTTTCTTTATAGTTATACCAATTATAATTGGAGGATTTGGTAACTGATTAGTTCCTTTAATACTCGGAGCTCCAGATATAGCCTTCCCCCGAATAAATAATATAAGTTTCTGACTACTACCCCCCTCTCTTACATTACTTTTGGTCAGCAGAATAGTGGAAAATGGGGCTGGGACAGGCTGAACTGTTTACCCTCCTCTCTCTTCAATTATTGCTCACGGTGGAGCCTCAGTTGATTTAGCAATCTTTTCCC…
510	Dacus	mediovittatus	Uganda	RMCA 963	>Dacus_mediovittatus_Uganda_963_RMCA	CATTATATTTTATTTTTGGAGCTTGAGCAGGTATAATTGGAACCTCTCTTAGAATTTTAGTACGTGCTGAACTAGGTCACCCTGGTGCTTTAATCGGTGATGATCAAATTTATAATGTAATTGTAACAGCCCATGCATTTGTAATAATTTTCTTTATAGTTATACCAATTATAATTGGAGGGTTTGGTAACTGATTAGTCCCTTTAATACTCGGAGCTCCAGATATAGCCTTCCCCCGAATAAATAATATAAGTTTCTGATTACTGCCTCCATCTCTTACACTACTCTTGGTCAGCAGTATAGTGGAAAACGGAGCTGGGACAGGTTGAACTGTTTACCCTCCACTTTCTTCAATTATCGCTCACGGTGGAGCCTCAGTTGATTTAGCAATCTTCTCCC…
511	Dacus	mochii	Tanzania	JEMU AB32709204	>Dacus_mochii_Tanzania_AB32709204_JEMU	CATTATATTTTATCTTCGGTGCTTGAGCAGGTATAGTAGGGACATCTCTTAGAATTTTAGTTCGAGCTGAATTAGGTCATCCCGGAGCCCTAATTGGAGATGATCAAATTTATAACGTTATCGTAACAGCCCATGCATTTGTTATAATTTTCTTCATAGTAATACCTATTATAATCGGAGGGTTTGGAAATTGACTAGTACCCCTAATACTTGGAGCCCCAGACATAGCATTCCCCCGAATAAACAATATAAGTTTTTGGTTACTTCCCCCATCCCTCACTCTACTTTTAGTCAGTAGTATAGTAGAAAATGGAGCTGGGACAGGGTGAACAGTATACCCACCTCTTTCTTCAATTATTGCTCATGGAGGGGCTTCAGTAGATTTAGCTATCTTCTCTC…
512	Dacus	namibiensis	South Africa	JEMU AB35139022	>Dacus_namibiensis_South_Africa_AB35139022_JEMU	CATTTATACTTCTTTTCGGGGCATGAGCAGGAATAGTAGGAACATCCCTCAGAATTTTAGTGCGAGCTGAATTAGGTCACCCTGGAGCACTAATTGGAGATGATCAAATTTATAATGTAATTGTAACAGCCCATGCATTTGTTATAATTTTCTTCATGGTTATACCAATCATAATTGGGGGATTTGGTAACTGATTAGTACCTTTAATATTAGGAGCTCCAGATATAGCCTTCCCCCGAATAAATAATATAAGTTTTTGATTACTTCCCCCTTCTCTTACATTACTTTTAGTGAGCAGTATAGTAGAAAACGGAGCTGGTACAGGTTGAACTGTTTACCCCCCTCTCTCATCTATTATTGCCCACGGAGGAGCCTCAGTAGATTTAGCAATTTTCTCCC…
513	Dacus	opacatus	Tanzania	JEMU AB32725523	>Dacus_opacatus_Tanzania_AB32725523_JEMU	CTTTATACTTTATTTTCGGGGCTTGAGCAGGAATAGTGGGAACATCTCTTAGAATTTTAGTGCGAGCTGAATTAGGACACCCCGGAGCCCTAATTGGAGATGATCAAATCTATAATGTTATTGTAACCGCTCATGCATTTGTAATAATTTTTTTTATAGTAATACCTATTATAATTGGAGGATTCGGAAACTGACTAGTACCTTTAATACTTGGAGCCCCAGATATAGCTTTCCCCCGAATAAATAATATGAGATTCTGATTACTTCCGCCATCCCTCACCCTACTTTTAGTCAGCGGTATAGTAGAAAACGGAGCAGGCACAGGTTGAACGGTATACCCCCCTCTTTCCTCCACCATTGCTCATGGCGGAGCTTCCGTTGACTTAGCAATCTTTTCTC…
514	Dacus	pallidilatus	Mozambique	RMCA 1541	>Dacus_pallidilatus_Mozambique_1541_RMCA	---------------------------CAGGTATAGTCGGAACATCCCTTAGAATCCTAGTTCGAGCTGAATTGGGACACCCCGGAGCTCTAATCGGAGATGACCAAATTTACAATGTTATTGTAACAGCCCACGCATTTGTAATAATTTTTTTTATAGTGATACCTATTATAATTGGAGGATTTGGAAACTGGCTAGTACCCCTAATACTTGGAGCCCCAGACATAGCATTCCCCCGAATAAATAATATAAGTTTCTGATTACTACCCCCATCTCTCACCTTACTTTTAGTCAGCAGCATAGTAGAAAACGGAGCTGGCACAGGTTGAACAGTTTACCCACCACTATCCTCAATTATTGCACATGGAGGCGCATCTGTTGATCTAACAATTTTCTCCC…
515	Dacus	pallidilatus	Mozambique	RMCA 1733	>Dacus_pallidilatus_Mozambique_1733_RMCA	CATTATATTTTATCTTCGGAGCTTGAGCAGGTATGGTCGGAACATCCCTTAGAATCCTAGTTCGAGCTGAATTGGGACACCCCGGAGCTCTAATCGGAGATGACCAAATTTACAATGTTATTGTAACAGCCCACGCATTTGTAATAATTTTTTTTATAGTGATACCTATTATAATTGGAGGATTTGGAAACTGGCTAGTACCCCTAATACTTGGAGCCCCAGACATAGCATTCCCCCGAATAAATAATATAAGTTTCTGATTACTACCCCCATCTCTCACCTTACTTTTAGTCAGCAGCATAGTAGAAAACGGAGCTGGCACAGGTTGAACAGTTTACCCACCACTATCCTCAATTATTGCACATGGAGGCGCATCTGTTGATCTAACAATTTTCTCCC…
516	Dacus	pallidilatus	Tanzania	JEMU AB31523061	>Dacus_pallidilatus_Tanzania_AB31523061_JEMU	caTTATATTTTATCTTCGGAGCTTGAGCAGGTATAGTCGGAACATCCCTTAGAATCCTAGTTCGAGCTGAATTGGGACACCCCGGAGCTCTAATCGGAGATGACCAAATTTACAATGTTATTGTAACAGCCCACGCATTTGTAATAATTTTTTTTATAGTGATACCTATTATAATTGGAGGATTTGGAAACTGGCTAGTACCCCTAATACTTGGAGCCCCAGACATAGCATTCCCCCGAATAAATAATATAAGTTTCTGATTACTACCCCCATCTCTCACCTTACTTTTAGTCAGCAGCATAGTAGAAACCGGAGCTGGCACAGGTTGAACAGTTTACCCACCACTATCCTCAATTATTGCACATGGAGGCGCATCTGTTGATCTAACAATTTTCTCCC…
517	Dacus	pergulariae	Kenya	RMCA 1069	>Dacus_pergulariae_Kenya_1069_RMCA	---------TCATTTTCGGAGCATGAGCAGGTATAGTTGGAACATCTCTTAGAATTTTAGTACGTGCTGAATTAGGTCACCCTGGAGCACTTATTGGAGATGACCAAATTTATAATGTAATTGTAACAGCCCATGCATTTGTTATAATTTTCTTCATGGTCATGCCAATTATAATCGGAGGATTTGGTAACTGATTAGTACCTTTAATATTAGGAGCCCCAGATATAGCCTTCCCCCGAATAAATAACATAAGTTTTTGATTACTACCTCCTTCTCTTACACTCCTTTTAGTGAGCAGTATAGTGGAAAACGGAGCTGGTACAGGTTGAACTGTTTATCCTCCTCTCTCATCTATTATTGCTCATGGAGGAGCATCAGTAGATTTAGCTATTTTCTCAT…
518	Dacus	persicus	United Arab Emirates	JEMU 1167	>Dacus_persicus_United_Arab_Emirates_1167_JEMU	CTCTATATTTCATCTTCGGAGCCTGAGCAGGTATAGTGGGAACATCTCTTAGAATTTTAGTACGTGCTGAACTAGGTCACCCAGGAGCCTTAATCGGAGATGATCAAATCTATAATGTAATCGTAACAGCTCATGCATTTGTAATAATTTTTTTCATAGTTATACCTATTATAATTGGAGGATTCGGAAATTGACTAGTTCCTTTAATATTAGGTGCACCGGATATAGCTTTCCCCCGAATAAATAATATAAGTTTTTGATTACTACCTCCCTCTCTTACGCTACTATTAGTGAGCAGCATAGTAGAAAATGGAGCTGGAACAGGTTGAACAGTATACCCTCCCCTTTCTTCAATTATTGCCCACGGAGGAGCATCCGTCGACTTAGCTATTTTTTCCT…
519	Dacus	phloginus	Kenya	RMCA 1070	>Dacus_phloginus_Kenya_1070_RMCA	CCTTATATTTTATTTTCGGAGCCTGAGCAGGTATAGTAGGAACCTCCCTAAGAATTCTGATCCGTGCTGAATTAGGTCACCCTGGAGCTCTAATCGGAGACGATCAAATCTACAACGTAATTGTAACAGCCCACGCATTTGTAATAATTTTCTTTATAGTAATACCTATTATAATCGGAGGATTTGGAAATTGGCTAGTACCCCTAATACTAGGAGCCCCAGATATAGCATTTCCCCGAATAAATAATATAAGTTTTTGATTACTACCTCCATCCCTTACTTTACTTTTAGCCAGCAGTATAGTAGAAAACGGAGCTGGCACAGGCTGAACGGTTTACCCTCCCCTTTCTTCAATTATTGCTCATGGAGGAGCCTCAGTTGATCTAGCAATTTTCTCCC…
520	Dacus	pleuralis	Congo DR	JEMU RMCAENT00001	>Dacus_pleuralis_CongoDR_RMCAENT00001_JEMU	CACTATACTTCATCTTCGGAGCTTGAGCAGGAATAGTGGGAACATCTCTCAGTATTTTAATTCGAGCCGAACTAGGTCACCCTGGAGCCTTAATTGGTGATGATCAAATTTACAACGTTATTGTTACAGCCCACGCATTCGTAATAATTTTCTTTATAGTAATACCTATTATAATCGGAGGATTTGGAAACTGACTAGTACCCCTAATACTAGGAGCCCCAGATATAGCCTTCCCTCGAATAAATAATATAAGTTTTTGATTACTACCTCCATCTCTTACCCTACTTTTAGTCAGCAGCATAGTAGAAAATGGAGCTGGGACAGGTTGAACAGTTTACCCTCCCCTATCTTCAATTATTGCTCATGGAGGAGCTTCAGTTGATCTAGCTATCTTTTCTC…
521	Dacus	pulchralis	Tanzania	JEMU AB32729355	>Dacus_pulchralis_Tanzania_AB32729355_JEMU	AATTATATTTTATCTTCGGAGCCTGAGCAGGCATGGTTGGAACATCACTTAGAATCTTAGTCCGAGCTGAATTAGGACACCCCGGAGCCCTAATTGGTGATGACCAAATTTATAATGTTATTGTAACCGCTCACGCATTTGTAATAATTTTCTTTATAGTAATACCTATTATAATTGGAGGATTCGGGAATTGACTAGTACCTCTAATACTTGGAGCCCCAGATATAGCCTTCCCTCGAATAAATAATATAAGTTTTTGACTCCTACCCCCCTCCCTCACCCTACTTTTAGTCAGCAGCATAGTGGAAAATGGGGCTGGTACAGGCTGAACAGTTTACCCTCCCCTTTCATCAATTATCGCCCATGGGGGTGCCTCAGTAGATTTAGCTATCTTCTCAT…
522	Dacus	punctatifrons	Benin	RMCA 714	>Dacus_punctatifrons_Benin_714_RMCA	CATTATATTTTATTTTCGGAGCTTGAGCAGGTATAGTAGGTACATCCCTTAGAATTTTAGTACGAGCAGAATTAGGACACCCTGGTGCCCTAATTGGTGATGATCAAATCTATAACGTTATTGTAACAGCCCATGCATTTGTAATAATTTTCTTTATAGTAATACCTATTATAATTGGAGGATTTGGTAATTGACTGGTTCCTTTAATACTAGGAGCCCCAGATATAGCCTTCCCCCGAATAAATAACATAAGATTCTGATTACTACCCCCATCCCTAACCCTACTTTTAGTCAGAAGTATAGTAGAAAATGGAGCTGGGACAGGTTGAACAGTTTACCCACCCCTCTCCTCAATCATTGCTCATGGAGGAGCTTCAGTAGATCTTGCAATTTTCTCAT…
523	Dacus	punctatifrons	Benin	RMCA 972	>Dacus_punctatifrons_Benin_972_RMCA	CATTATATTTTATTTTCGGAGCTTGAGCAGGTATAGTAGGTACATCCCTTAGAATTTTAGTACGAGCAGAATTAGGGCACCCTGGTGCCCTAATTGGTGATGATCAAATCTATAACGTTATTGTAACAGCCCATGCATTTGTAATAATTTTCTTTATAGTAATACCTATTATAATTGGAGGATTTGGTAATTGACTGGTTCCTTTAATACTAGGAGCCCCAGATATAGCCTTCCCCCGAATAAATAACATAAGATTCTGATTACTACCCCCATCCCTAACCCTACTTTTAGTCAGAAGTATAGTAGAAAATGGAGCTGGGACAGGTTGAACAGTTTACCCACCCCTCTCCTCAATCATTGCTCATGGAGGAGCTTCAGTAGATCTTGCAATTTTCTCAT…
524	Dacus	punctatifrons	Cameroon	RMCA 594	>Dacus_punctatifrons_Cameroon_594_RMCA	CATTATATTTTATTTTCGGAGCTTGAGCAGGTATAGTAGGTACATCCCTTAGAATTTTAGTACGAGCAGAATTAGGACACCCTGGTGCCCTAATTGGTGATGATCAAATCTATAACGTTATTGTAACAGCCCATGCATTTGTAATAATTTTCTTTATAGTAATACCTATTATAATTGGAGGATTTGGTAATTGACTGGTTCCTTTAATACTAGGAGCCCCAGATATAGCCTTCCCCCGAATAAATAACATAAGATTCTGATTACTACCCCCATCCCTAACCCTACTTTTAGTCAGAAGTATAGTAGAAAATGGAGCTGGGACAGGTTGAACAGTTTACCCACCCCTCTCCTCAATCATTGCTCATGGAGGAGCTTCAGTAGATCTTGCAATTTTCTCAT…
525	Dacus	punctatifrons	Cameroon	RMCA 595	>Dacus_punctatifrons_Cameroon_595_RMCA	CCTTAAATTTTATTTTCGGAGCTTGAGCAGGTATAGTAGGTACATCCCTTAGAATTTTAGTACGAGCAGAATTAGGACACCCTGGTGCCCTAATTGGTGATGATCAAATCTATAACGTTATTGTAACAGCCCATGCATTTGTAATAATTTTCTTTATAGTAATACCTATTATAATTGGAGGATTTGGTAATTGACTGGTTCCTTTAATACTAGGAGCCCCAGATATAGCCTTCCCCCGAATAAATAACATAAGATTCTGATTACTACCCCCATCCCTAACCCTACTTTTAGTCAGAAGTATAGTAGAAAATGGAGCTGGGACAGGTTGAACAGTTTACCCACCCCTCTCCTCAATCATTGCTCATGGAGGAGCTTCAGTAGATCTTGCAATTTTCTCAT…
526	Dacus	punctatifrons	Cameroon	RMCA 997	>Dacus_punctatifrons_Cameroon_997_RMCA	CATTATATTTTATTTTCGGAGCTTGAGCAGGTATAGTAGGTACATCCCTTAGAATTTTAGTACGAGCAGAATTAGGACACCCTGGTGCCCTAATTGGTGATGATCAAATCTATAACGTTATTGTAACAGCCCATGCATTTGTAATAATTTTCTTTATAGTAATACCTATTATAATTGGAGGATTTGGTAATTGACTGGTTCCTTTAATACTAGGAGCCCCAGATATAGCCTTCCCCCGAATAAATAACATAAGATTCTGATTACTACCCCCATCCCTAACCCTACTTTTAGTCAGAAGTATAGTAGAAAATGGAGCTGGGACAGGTTGAACAGTTTACCCACCCCTCTCCTCAATCATTGCTCATGGAGGAGCTTCAGTAGATCTTGCAATTTTCTCAT…
527	Dacus	punctatifrons	Congo DR	RMCA 959	>Dacus_punctatifrons_CongoDR_959_RMCA	CATTATATTTTATTTTCGGAGCTTGAGCAGGTATAGTAGGTACATCCCTTAGAATTTTAGTACGAGCAGAATTAGGGCACCCTGGTGCCCTAATTGGTGATGATCAAATCTATAACGTTATTGTAACAGCCCATGCATTTGTAATAATTTTCTTTATAGTAATACCTATTATAATTGGAGGATTTGGTAATTGACTGGTTCCTTTAATACTAGGAGCCCCAGATATAGCCTTCCCCCGAATAAATAACATAAGATTCTGATTACTACCCCCATCCCTAACCCTACTTTTAGTCAGAAGTATAGTAGAAAATGGAGCTGGGACAGGTTGAACAGTTTACCCACCCCTCTCCTCAATCATTGCTCATGGAGGAGCTTCAGTAGATCTTGCAATTTTCTCAT…
528	Dacus	punctatifrons	Ivory Coast	RMCA 955	>Dacus_punctatifrons_Ivory_Coast_955_RMCA	------------------GAGCTTGAGCAGGTATAGTAGGTACATCCCTTAGAATTTTAGTACGAGCAGAATTAGGACACCCTGGTGCCCTAATTGGTGATGATCAAATCTATAACGTTATTGTAACAGCCCATGCATTTGTAATAATTTTCTTTATAGTAATACCTATTATAATTGGAGGATTTGGTAATTGACTGGTTCCTTTAATACTAGGAGCCCCAGATATAGCCTTCCCCCGAATAAATAACATAAGATTCTGATTACTACCCCCATCCCTAACCCTACTTTTAGTCAGAAGTATAGTAGAAAATGGAGCTGGGACAGGTTGAACAGTTTACCCACCCCTCTCCTCAATCATTGCTCATGGAGGAGCTTCAGTAGATCTTGCAATTTTCTCAT…
529	Dacus	punctatifrons	Kenya	RMCA 1071	>Dacus_punctatifrons_Kenya_1071_RMCA	CATTATATTTTATTTTCGGAGCTTGAGCAGGTATAGTAGGTACATCCCTTAGAATTTTAGTACGAGCAGAATTAGGGCACCCTGGTGCCCTAATTGGTGATGATCAAATCTATAACGTTATTGTAACAGCCCATGCATTTGTAATAATTTTCTTTATAGTAATACCTATTATAATTGGAGGATTTGGTAATTGACTGGTTCCTTTAATACTAGGAGCCCCAGATATAGCCTTCCCCCGAATAAATAACATAAGATTCTGATTACTACCCCCATCCCTAACCCTACTTTTAGTCAGAAGTATAGTAGAAAATGGAGCTGGGACAGGTTGAACAGTTTACCCACCCCTCTCCTCAATCATTGCTCATGGAGGAGCTTCAGTAGATCTTGCAATTTTCTCAT…
530	Dacus	punctatifrons	Liberia	JEMU AB35160705	>Dacus_punctatifrons_Liberia_AB35160705_JEMU	AATTATATTTTATTTTCGGAGCTTGAGCAGGTATAGTAGGTACATCCCTTAGAATTTTAGTACGAGCAGAATTAGGACACCCTGGTGCCCTAATTGGTGATGATCAAATCTATAACGTTATTGTAACAGCCCATGCATTTGTAATAATTTTCTTTATAGTAATACCTATTATAATTGGAGGATTTGGTAATTGACTGGTTCCTTTAATACTAGGAGCCCCAGATATAGCCTTCCCCCGAATAAATAACATAAGATTCTGATTACTACCCCCATCCCTAACCCTACTTTTAGTCAGAAGTATAGTAGAAAATGGAGCTGGGACAGGTTGAACAATTTACCCACCCCTCTCCTCAATCATTGCTCATGGAGGAGCTTCAGTAGATCTTGCAATTTTCTCAT…
531	Dacus	punctatifrons	Mozambique	RMCA 1698	>Dacus_punctatifrons_Mozambique_1698_RMCA	CATTATATTTTATTTTCGGAGCTTGAGCAGGTATAGTAGGTACATCCCTTAGAATTTTAGTACGAGCAGAATTAGGACACCCTGGTGCCCTAATTGGTGATGATCAAATCTATAACGTTATTGTAACAGCCCATGCATTTGTAATAATTTTCTTTATAGTAATACCTATTATAATTGGAGGATTTGGTAATTGACTGGTTCCTTTAATACTAGGAGCCCCAGATATAGCCTTCCCCCGAATAAATAACATAAGATTCTGATTACTACCCCCATCCCTAACCCTACTTTTAGTCAGAAGTATAGTAGAAAATGGAGCTGGGACAGGTTGAACAGTTTACCCACCCCTCTCCTCAATCATTGCTCATGGAGGAGCTTCAGTAGATCTTGCAATTTTCTCAT…
532	Dacus	punctatifrons	Rwanda	JEMU AB31509557	>Dacus_punctatifrons_Rwanda_AB31509557_JEMU	cATTATATTTTATTTTCGGAGTTTGAGCAGGTATAGTAGGTACATCCCTTAGAATTTTAGTACGAGCAGAATTAGGACACCCTGGTGCCCTAATTGGTGATGATCAAATCTATAACGTTATTGTAACAGCCCATGCATTTGTAATAATTTTCTTTATAGTAATACCTATTATAATTGGAGGATTTGGTAATTGACTGGTTCCTTTAATACTAGGAGCCCCAGATATAGCCTTCCCCCGAATAAATAACATAAGATTCTGATTACTACCCCCATCCCTAACCCTACTTTTAGTCAGAAGTATAGTAGAAAATGGAGCTGGGACAGGTTGAACAGTTTACCCACCCCTCTCCTCAATCATTGCTCATGGAGGAGCTTCAGTAGATCTTGCAATTTTCTCAT…
533	Dacus	punctatifrons	Tanzania	JEMU AB32751339	>Dacus_punctatifrons_Tanzania_AB32751339_JEMU	caTTATATTTTATTTTCGGAGCTTGAGCAGGTATAGTAGGTACATCCCTTAGAATTTTAGTACGAGCAGAATTAGGGCACCCTGGTGCCCTAATTGGTGATGATCAAATCTATAACGTTATTGTAACAGCCCATGCATTTGTAATAATTTTCTTTATAGTAATACCTATTATAATTGGAGGATTTGGTAATTGACTGGTTCCTTTAATACTAGGAGCCCCAGATATAGCCTTCCCCCGAATAAATAACATAAGATTCTGATTACTACCCCCATCCCTAACCCTACTTTTAGTCAGAAGTATAGTAGAAAATGGAGCTGGGACAGGTTGAACAGTTTACCCACCCCTCTCCTCAATCATTGCTCATGGAGGAGCTTCAGTAGATCTTGCAATTTTCTCAT…
534	Dacus	punctatifrons	Togo	JEMU AB35160758	>Dacus_punctatifrons_Togo_AB35160758_JEMU	CATTATATTTTATTTTCGGAGCTTGAGCAGGTATAGTAGGTACATCCCTTAGAATTTTAGTACGAGCAGAATTAGGGCACCCTGGTGCCCTAATTGGTGATGATCAAATCTATAACGTTATTGTAACAGCCCATGCATTTGTAATAATTTTCTTTATAGTAATACCTATTATAATTGGAGGATTTGGTAATTGACTGGTTCCTTTAATACTAGGAGCCCCAGATATAGCCTTCCCCCGAATAAATAACATAAGATTCTGATTACTACCCCCATCCCTAACCCTACTTTTAGTCAGAAGTATAGTAGAAAATGGAGCTGGGACAGGTTGAACAGTTTACCCACCCCTCTCCTCAATCATTGCTCATGGAGGAGCTTCAGTAGATCTTGCAATTTTCTCAT…
535	Dacus	punctatifrons	Uganda	RMCA 961	>Dacus_punctatifrons_Uganda_961_RMCA	CATTATATTTTATTTTCGGAGCTTGAGCAGGTATAGTAGGTACATCCCTTAGAATTTTAGTACGAGCAGAATTAGGACACCCTGGTGCCCTAATTGGTGATGATCAAATCTATAACGTTATTGTAACAGCCCATGCATTTGTAATAATTTTCTTTATAGTAATACCTATTATAATTGGAGGATTTGGTAATTGACTGGTTCCTTTAATACTAGGAGCCCCAGATATAGCCTTCCCCCGAATAAATAACATAAGATTCTGATTACTACCCCCATCCCTAACCCTACTTTTAGCCAGAAGTATAGTAGAAAATGGAGCTGGGACAGGTTGAACAGTTTACCCACCCCTCTCCTCAATCATTGCTCATGGAGGAGCTTCAGTAGATCTTGCAATTTTCTCAT…
536	Dacus	punctatifrons	Zimbabwe	RMCA 1169	>Dacus_punctatifrons_Zimbabwe_1169_RMCA	CATTATATTTTATTTTCGGAGCTTGAGCAGGTATAGTAGGTACATCCCTTAGAATTTTAGTACGAGCAGAATTAGGACACCCTGGTGCCCTAATTGGTGATGATCAAATCTATAACGTTATTGTAACAGCCCATGCATTTGTAATAATTTTCTTTATAGTAATACCTATTATAATTGGAGGATTTGGTAATTGACTGGTTCCTTTAATACTAGGAGCCCCAGATATAGCCTTCCCCCGAATAAATAACATAAGATTCTGATTACTACCCCCATCCCTAACCCTACTTTTAGTCAGAAGTATAGTAGAAAATGGAGCTGGGACAGGTTGAACAGTTTACCCACCCCTCTCCTCAATCATTGCTCATGGAGGAGCTTCAGTAGATCTTGCAATTTTCTCAT…
537	Dacus	quilicii	Madagascar	RMCA 1398	>Dacus_quilicii_Madagascar_1398_RMCA	CATTATATTTTATTTTCGGAGCTTGAGCAGGAATAGTCGGAACATCTCTTAGAATTTTAGTCCGAGCTGAATTAGGACATCCAGGAGCTTTAATCGGAGACGATCAAATTTATAATGTTATTGTAACAGCTCACGCATTTGTAATAATTTTCTTTATAGTTATACCTATTATAATCGGGGGGTTTGGAAATTGACTAGTACCCCTAATACTTGGAGCTCCAGATATAGCTTTCCCCCGAATAAATAATATGAGTTTTTGATTACTTCCTCCATCTCTTACCCTACTCTTAGTCAGCAGTATAGTAGAAAACGGAGCTGGTACAGGCTGAACAGTCTACCCACCCCTCTCATCAATCATTGCTCATGGTGGAGCATCTGTTGATTTAGCAATCTTCTCCC…
538	Dacus	radmirus	Congo DR	JEMU AB32740681	>Dacus_radmirus_CongoDR_AB32740681_JEMU	cATTATATTTTATTTTCGGAGCCTGAGCAGGTATAGTAGGAACATCCCTCAGAATCCTAGTTCGAGCCGAATTAGGACACCCTGGTGCTCTAATTGGTGATGACCAAATCTACAACGTTATTGTAACAGCTCACGCATTTGTAATAATTTTCTTTATAGTAATACCTATTATAATCGGAGGATTCGGAAATTGATTAGTACCATTAATGTTAGGAGCCCCAGATATAGCATTCCCACGAATAAACAATATAAGTTTTTGACTCCTACCCCCATCCCTCACCCTACTTTTAGTCAGCAGCATAGTGGAAAATGGAGCTGGTACAGGTTGAACAGTCTACCCTCCCCTTTCCTCAATTATCGCTCATGGGGGAGCTTCAGTAGATTTAGCAATCTTCTCCT…
539	Dacus	scaber	South Africa	JEMU AB31537919	>Dacus_scaber_South_Africa_AB31537919_JEMU	-------------------------------------------------------------------------------CCCCGGAGCTCTAATCGGAGACGATCAAATCTACAACGTAATTGTAACAGCCCACGCATTTGTAATAATTTTCTTTATAGTGATACCTATTATAATCGGAGGATTTGGAAATTGACTAGTACCCCTAATACTAGGAGCCCCAGATATAGCATTTCCCCGAATAAATAATATAAGTTTTTGATTATTACCCCCATCTCTTACTTTACTTTTAGCCAGCAGTATAGTAGAAAACGGAGCTGGCACAGGCTGAACGGTTTACCCTCCCCTTTCTTCAATTATTGCTCATGGGGGAGCTTCAGTTGATCTAGCAATTTTCTCCT…
540	Dacus	semisphaereus	United Arab Emirates	JEMU 1172	>Dacus_semisphaereus_United_Arab_Emirates_1172_JEMU	CTTTATATTTTATCTTCGGGGCCTGAGCAGGTATAGTTGGGACATCCCTTAGTGTCTTAGTACGAGCTGAATTAGGTCACCCTGGAGCACTAATTGGAGATGATCAAATTTATAACGTAATTGTTACAGCCCATGCATTTGTAATAATTTTCTTCATGGTAATACCTATTATAATTGGGGGATTCGGTAATTGACTGGTACCTTTAATACTAGGAGCCCCAGATATGGCCTTCCCCCGAATAAACAACATAAGTTTCTGACTTCTACCACCTTCCCTTTCCCTACTTTTAGTCAGCAGAATGGTGGAAAACGGAGCTGGTACAGGTTGAACTGTATACCCTCCGCTATCTTCACTCATTGCTCACGGAGGAGCATCAGTCGACGCAGCGATCTTCTCCC…
541	Dacus	setilatens	Congo DR	JEMU AB32740690	>Dacus_setilatens_CongoDR_AB32740690_JEMU	CCTTATATTTTATTTTCGGAGCTTGAGCGGGTATAGTAGGGACATCCCTTAGAATTCTAGTTCGAGCTGAACTAGGACACCCTGGAGCCTTAATCGGAGATGATCAAATTTATAATGTTATTGTAACAGCCCATGCATTTGTTATAATTTTTTTTATAGTAATACCTATTATAATCGGGGGATTTGGAAACTGACTGGTACCCCTAATACTAGGAGCTCCAGATATAGCTTTCCCCCGGATAAATAATATGAGATTTTGACTACTGCCTCCATCTCTAACTCTACTTTTAGTCAGAAGTATAGTAGAAAACGGAGCTGGTACAGGTTGAACTGTTTACCCTCCCCTCTCCTCAATTATTGCCCACGGAGGAGCTTCTGTTGATCTTGCAATTTTCTCCT…
542	Dacus	siliqualactis	Botswana	JEMU AB31516096	>Dacus_siliqualactis_Botswana_AB31516096_JEMU	CTTTATATTTTATCTTCGGGGCTTGAGCAGGTATAGTAGGGACTTCCCTTAGAATTTTAGTACGTGCTGAATTAGGTCACCCCGGGGCTCTAATCGGAGATGATCAAATTTATAATGTAATTGTAACAGCCCATGCATTTGTAATAATTTTCTTCATAGTTATGCCTATTATAATTGGAGGGTTTGGAAACTGATTAGTACCTTTAATATTAGGTGCACCAGATATAGCTTTCCCCCGAATAAACAATATAAGTTTTTGACTACTGCCCCCTTCTCTTACACTATTATTAGTGAGCAGTATAGTAGAAAATGGAGCTGGGACAGGCTGAACTGTATACCCCCCTCTTTCTTCAATTATTGCTCATGGAGGTGCATCCGTTGATTTAGCAATTTTTTCAT…
543	Dacus	siliqualactis	Kenya	RMCA 562	>Dacus_siliqualactis_Kenya_562_RMCA	CTTTATATTTTATCTTCGGGGCTTGAGCAGGTATAGTAGGAACTTCCCTTAGAATTTTAGTACGTGCTGAATTAGGTCNCCCCGGGGCTCTAATCGGAGACGATCAAATTTATAATGTAATTGTAACAGCCCATGCATTTGTAATAATTTTCTTCATAGTTATGCCTATTATAATTGGAGGGTTTGGAAACTGATTAGTACCTTTAATATTAGGTGCGCCAGATATAGCTTTCCCCCGAATAAACAATATAAGTTTTTGACTACTGCCCCCTTCTCTTACACTATTATTAGTGAGCAGTATAGTAGAAAATGGAGCTGGGACAGGCTGAACTGTATACCCCCCTCTTTCTTCAATTATTGCCCATGGAGGCGCATCCGTTGATTTAGCAATTTTTTCAT…
544	Dacus	siliqualactis	Kenya	RMCA 998	>Dacus_siliqualactis_Kenya_998_RMCA	CTTTATATTTTATCTTCGGGGCTTGAGCAGGTATAGTAGGAACTTCCCTTAGAATTTTAGTACGTGCTGAATTAGGTCACCCCGGGGCTCTAATCGGAGACGATCAAATTTATAATGTAATTGTAACAGCCCATGCATTTGTAATAATTTTCTTCATAGTTATGCCTATTATAATTGGAGGGTTTGGAAACTGATTAGTACCTTTAATATTAGGTGCGCCAGATATAGCTTTCCCCCGAATAAACAATATAAGTTTTTGACTACTGCCCCCTTCTCTTACACTATTATTAGTGAGCAGTATAGTAGAAAATGGAGCTGGGACAGGCTGAACTGTATACCCCCCTCTTTCTTCAATTATTGCCCATGGAGGCGCATCCGTTGATTTAGCAATTTTTTCAT…
545	Dacus	sphaeristicus	Kenya	RMCA 1072	>Dacus_sphaeristicus_Kenya_1072_RMCA	CATTATATTTTATTTTCGGAGCTTGAGCAGGTATAGTAGGAACATCTCTTAGAATTTTAGTACGAGCTGAATTAGGTCACCCTGGAGCCCTAATTGGTGATGACCAAATCTATAATGTTATCGTAACAGCTCACGCATTTGTAATAATTTTCTTCATGGTAATACCCATTATAATCGGAGGCTTTGGAAACTGATTAGTCCCCCTAATACTCGGAGCTCCAGATATAGCCTTCCCCCGAATGAATAATATAAGTTTTTGATTACTTCCACCATCTCTCACCCTACTTTTAGTCAGCAGTATAGTAGAAAACGGAGCCGGTACAGGTTGAACAGTCTATCCACCCCTATCCTCAATTATTGCTCATGGAGGAGCTTCTGTTGATCTAGCAATCTTCTCCC…
546	Dacus	telfaireae	Tanzania	JEMU AB31516369	>Dacus_telfaireae_Tanzania_AB31516369_JEMU	cATTATATTTTATTTTCGGAGCTTGAGCAGGTATAGTGGGAACATCCCTTAGAATTTTAGTTCGAGCAGAATTAGGGCACCCCGGAGCCCTAATTGGTGATGATCAAATTTATAATGTAATTGTAACAGCTCATGCATTTGTAATAATTTTCTTTATAGTAATACCTATTATAATTGGAGGGTTTGGAAATTGATTAGTGCCCTTAATACTTGGAGCCCCAGATATAGCATTTCCTCGAATAAATAATATAAGTTTTTGATTACTACCCCCATCTCTAACCCTACTTTTAGTCAGAAGTATAGTAGAAAACGGAGCTGGTACAGGTTGAACAGTTTACCCTCCCCTCTCCTCAATTATTGCTCATGGAGGAGCTTCCGTAGATCTTGCAATTTTCTCCT…
547	Dacus	telfaireae	Uganda	RMCA 571	>Dacus_telfaireae_Uganda_571_RMCA	CATTATATTTTATTTTCGGAGCTTGAGCAGGAATAGTAGGAACATCGCTTAGAATTTTAGTTCGAGCAGAATTAGGGCACCCCGGAGCCCTAATTGGTGATGATCAAATTTACAATGTAATTGTAACAGCTCATGCATTTGTAATAATTTTCTTTATAGTAATACCTATTATAATTGGAGGATTTGGAAATTGACTAGTACCCTTAATACTTGGAGCCCCAGATATAGCATTTCCCCGAATAAATAATATAAGTTTTTGATTACTTCCCCCATCTTTAACCCTACTTTTAGTCAGAAGTATAGTAGAAAACGGAGCTGGTACAGGTTGAACAGTTTACCCTCCCCTCTCCTCAATTATTGCTCATGGAGGAGCTTCCGTAGATCTTGCAATTTTCTCCT…
548	Dacus	telfaireae	Uganda	RMCA 572	>Dacus_telfaireae_Uganda_572_RMCA	CATTATATTTTATTTTCGGAGCTTGAGCAGGAATAGTAGGAACATCGCTTAGAATTTTAGTTCGAGCAGAATTAGGGCACCCCGGAGCCCTAATTGGTGATGATCAAATTTACAATGTAATTGTAACAGCTCATGCATTTGTAATAATTTTCTTTATAGTAATACCTATTATAATTGGAGGATTTGGAAATTGACTAGTACCCTTAATACTTGGAGCCCCAGATATAGCATTTCCCCGAATAAATAATATAAGTTTTTGATTACTTCCCCCATCTTTAACCCTACTTTTAGTCAGAAGTATAGTAGAAAACGGAGCTGGTACAGGTTGAACAATTTACCCTCCCCTCTCCTCAATTATTGCTCATGGAGGAGCTTCCGTAGATCTTGCAATTTTCTCCT…
549	Dacus	telfaireae	Uganda	RMCA 982	>Dacus_telfaireae_Uganda_982_RMCA	CATTATATTTTATTTTCGGAGCTTGAGCAGGAATAGTAGGAACATCGCTTAGAATTTTAGTTCGAGCAGAATTAGGGCACCCCGGAGCCCTAATTGGTGATGATCAAATTTACAATGTAATTGTAACAGCTCATGCATTTGTAATAATTTTCTTTATAGTAATACCTATTATAATTGGAGGATTTGGAAATTGACTAGTACCCTTAATACTTGGAGCCCCAGATATAGCATTTCCCCGAATAAATAATATAAGTTTTTGATTACTTCCCCCATCTTTAACCCTACTTTTAGTCAGAAGTATAGTAGAAAACGGAGCTGGTACAGGTTGAACAGTTTACCCTCCCCTCTCCTCAATTATTGCTCATGGAGGAGCTTCCGTAGATCTTGCAATTTTCTCCT…
550	Dacus	tenebricus	Kenya	RMCA 1073	>Dacus_tenebricus_Kenya_1073_RMCA	GTCAACNATTTATTTTCGGAGCTTGAGCAGGAATAGTCGGAACATCTCTTAGAATCTTAGTGCGAGCCGAATTAGGTCACCCTGGCGCACTAATTGGAGACGATCAAATCTATAACGTAATTGTTACAGCTCACGCATTTGTAATAATTTTCTTCATAGTTATACCAATTATAATCGGAGGGTTCGGTAATTGACTAGTACCCCTAATACTAGGAGCCCCCGATATAGCATTTCCCCGAATAAACAATATAAGTTTCTGACTGCTACCTCCTTCCCTAACCCTATTATTAGTCAGCAGAATAGTGGAAAACGGAGCTGGTACAGGTTGAACTGTATACCCCCCGCTATCTTCCATTATCGCTCATGGAGGAGCCTCCGTTGATGCTGCTATCTTCTCAT…
551	Dacus	theophrastus	Benin	RMCA 990	>Dacus_theophrastus_Benin_990_RMCA	CATTATATTTTATTTTCGGGGCCTGAGCAGGCATAGTCGGAACATCTCTTAGAATTTTAGTTCGAGCAGAATTAGGTCACCCTGGAGCCTTAATTGGCGACGATCAAATTTATAATGTTATTGTAACAGCTCACGCATTCGTAATAATTTTCTTTATAGTAATACCTATTATAATCGGTGGATTCGGAAATTGATTAGTGCCGCTAATACTCGGAGCCCCCGACATAGCCTTCCCTCGAATAAATAATATAAGTTTTTGACTCCTACCCCCTTCCCTAACCCTACTTTTAGTCAGCAGCATAGTGGAAAACGGAGCTGGTACAGGTTGAACAGTTTACCCTCCCCTTTCTTCAATTATTGCTCATGGAGGAGCCTCAGTAGATTTAGCGATCTTCTCCT…
552	Dacus	theophrastus	Congo DR	JEMU AB35160702	>Dacus_theophrastus_CongoDR_AB35160702_JEMU	AATTATATTTTATTTTCGGGGCCTGAGCAGGCATAGTCGGAACATCTCTTAGAATTTTAGTTCGAGCAGAATTAGGTCACCCCGGGGCCTTAATTGGCGACGATCAAATTTATAATGTTATTGTAACAGCTCACGCATTCGTAATAATTTTCTTTATAGTAATACCTATTATAATCGGTGGATTCGGAAATTGATTAGTGCCGCTAATACTCGGAGCCCCCGACATAGCCTTCCCTCGAATAAATAATATAAGTTTTTGACTCCTACCCCCTTCCCTAACCCTACTTTTAGTCAGCAGCATAGTGGAAAACGGAGCTGGTACAGGTTGAACAGTTTACCCTCCCCTTTCTTCAATTATTGCTCATGGAGGAGCCTCAGTAGATTTAGCGATCTTCTCCT…
553	Dacus	theophrastus	Guinea	RMCA 1745	>Dacus_theophrastus_Guinea_1745_RMCA	-----------------------------GGCATAGTCGGAACATCTCTTAGAATTTTAGTTCGAGCAGAATTAGGTCACCCTGGGGCCTTAATTGGCGACGATCAAATTTATAATGTTATTGTAACAGCTCACGCATTCGTAATAATTTTCTTTATAGTAATACCTATTATAATCGGTGGATTCGGAAATTGATTAGTGCCGCTAATACTCGGAGCCCCCGACATAGCCTTCCCTCGAATAAATAATATAAGTTTTTGACTCCTACCCCCTTCCCTAACCCTACTTTTAGTCAGCAGCATAGTGGAAAACGGAGCTGGTACAGGTTGAACAGTTTACCCTCCCCTTTCTTCAATTATTGCTCATGGAGGAGCCTCAGTAGATTTAGCGATCTTCTCCT…
554	Dacus	theophrastus	Ivory Coast	RMCA 988	>Dacus_theophrastus_Ivory_Coast_988_RMCA	CATTATATTTTATTTTCGGGGCCTGAGCAGGCATAGTCGGAACATCTCTTAGAATTTTAGTTCGAGCAGAATTAGGTCACCCCGGGGCCTTAATTGGCGACGATCAAATTTATAATGTTATTGTAACAGCTCACGCATTCGTAATAATTTTCTTTATAGTAATACCTATTATAATCGGTGGATTCGGAAATTGATTAGTGCCGCTAATACTCGGAGCCCCCGACATAGCCTTCCCTCGAATAAATAATATAAGTTTTTGACTCCTACCCCCTTCCCTAACCCTACTTTTAGTCAGCAGCATAGTGGAAAACGGAGCTGGTACAGGTTGAACAGTTTACCCTCCCCTTTCTTCAATTATTGCTCACGGAGGAGCCTCAGTAGATTTAGCGATCTTCTCCT…
555	Dacus	theophrastus	Liberia	RMCA 1723	>Dacus_theophrastus_Liberia_1723_RMCA	CATTATATTTTATTTTCGGGGCCTGAGCAGGCATAGTCGGAACATCTCTTAGAATTTTAGTTCGAGCAGAATTAGGTCACCCTGGGGCCTTAATTGGCGACGATCAAATTTATAATGTTATTGTAACAGCTCACGCATTCGTAATAATTTTCTTTATAGTAATACCTATTATAATCGGTGGATTCGGAAATTGATTAGTGCCGCTAATACTCGGAGCCCCCGACATAGCCTTCCCTCGAATAAATAATATAAGTTTTTGACTCCTACCCCCTTCCCTAACCCTACTTTTAGTCAGCAGCATAGTGGAAAACGGAGCTGGTACAGGTTGAACAGTTTACCCTCCCCTTTCTTCAATTATTGCTCATGGAGGAGCCTCAGTAGATTTAGCGATCTTCTCCT…
556	Dacus	transitorius	Nigeria	RMCA 1074	>Dacus_transitorius_Nigeria_1074_RMCA	CCTTATATTTTATCTTCGGTGCTTGAGCAGGTATAGTAGGAACATCTCTTAGAATCCTAGTACGAGCCGAATTAGGCCACCCTGGAGCACTTATTGGAGATGATCAAATTTATAATGTAATTGTAACAGCACATGCATTCGTTATAATTTTCTTCATAGTGATACCTATTATAATTGGGGGATTTGGAAATTGATTAGTTCCTTTAATGTTAGGAGCCCCAGATATAGCTTTCCCCCGAATGAATAATATAAGTTTCTGATTACTGCCACCTTCTCTTACACTCCTTTTAGTCAGCAGTATAGTGGAAAATGGAGCAGGTACCGGTTGAACTGTTTACCCACCGCTTTCCTCAATTATTGCTCATGGAGGAGCTTCTGTAGATTTAGCAATTTTTTCTC…
557	Dacus	triater	Kenya	RMCA 1075	>Dacus_triater_Kenya_1075_RMCA	CCTTATACTTTATTTTCGGGGCCTGAGCAGGAATAGTAGGGACCTCCCTAAGAATTCTAATTCGTGCTGAATTAGGTCACCCCGGAGCTTTAATCGGAGACGATCAAATCTATAATGTAATTGTAACAGCCCACGCATTTGTAATAATTTTCTTCATAGTAATACCTATTATAATCGGAGGATTTGGAAATTGACTAGTACCTTTAATGCTTGGAGCCCCAGATATAGCATTCCCCCGAATAAATAATATAAGTTTTTGATTACTACCCCCATCCCTTACCTTACTTTTAGCCAGCAGCATAGTAGAAAACGGAGCTGGCACCGGTTGAACGGTTTATCCTCCCCTTTCTTCAATCATTGCTCATGGAGGAGCTTCAGTTGATTTAGCAATTTTCTCCT…
558	Dacus	umehi	Nigeria	RMCA 1740	>Dacus_umehi_Nigeria_1740_RMCA	CCTTATATTTTATTTTTGGAGCATGAGCAGGAATAGTAGGAACATCCCTCAGAATCCTAGTACGTGCTGAATTAGGCCACCCTGGGGCACTTATTGGAGACGATCAAATCTACAACGTAATTGTAACAGCTCATGCATTCATCATAATCTTCTTCATAGTTATACCAATCATAATCGGAGGGTTTGGAAACTGGTTAGTCCCTTTAATACTAGGAGCTCCAGATATAGCCTTCCCCCGAATAAATAATATAAGTTTTTGATTACTGCCCCCTTCCCTTACATTACTTTTAGTCAGCAGCATAGTAGAAAACGGGGCTGGTACCGGATGAACAGTATACCCGCCTCTCTCATCAATCATCGCCCACGGCGGAGCATCAGTAGACTTAGCAATTTTCTCAT…
559	Dacus	umehi	Nigeria	RMCA 989	>Dacus_umehi_Nigeria_989_RMCA	CCTTATATTTTATTTTTGGAGCATGAGCAGGAATAGTAGGAACATCCCTCAGAATCCTAGTACGTGCTGAATTAGGCCACCCTGGGGCACTTATTGGAGACGATCAAATCTACAACGTAATTGTAACAGCTCATGCATTCATCATAATCTTCTTCATAGTTATACCAATCATAATCGGAGGGTTTGGAAACTGGTTAGTCCCTTTAATACTAGGAGCTCCAGATATAGCCTTCCCCCGAATAAATAATATAAGTTTTTGATTACTGCCCCCTTCCCTTACATTACTTTTAGTCAGCAGCATAGTAGAAAACGGGGCTGGTACCGGATGAACAGTATATCCACCTCTCTCATCAATCATCGCCCACGGCGGAGCATCAGTAGACTTAGCAATTTTCTCAT…
560	Dacus	venetatus	South Africa	RMCA 1549	>Dacus_venetatus_South_Africa_1549_RMCA	CATTATATTTTATTTTCGGGGCCTGAGCAGGTATAGTTGGAACATCTCTTAGAATTTTAGTGCGTGCTGAATTAGGGCACCCCGGAGCCTTAATCGGTGACGATCAAATTTATAATGTTATTGTAACAGCCCATGCATTTGTAATGATTTTCTTTATAGTAATGCCTATTATAATCGGAGGATTTGGAAACTGATTAGTTCCGCTAATACTTGGAGCACCAGATATAGCATTCCCCCGAATAAATAATATAAGTTTTTGACTTCTTCCCCCATCTCTAACCCTACTTTTAGTCAGCAGCATAGTGGAAAATGGAGCTGGTACAGGTTGAACAGTTTACCCTCCTCTTTCTTCAATTATTGCCCACGGAGGAGCTTCAGTAGATTTAGCAATCTTCTCAT…
561	Dacus	vertebratus	Botswana	JEMU AB32736382	>Dacus_vertebratus_Botswana_AB32736382_JEMU	CCTTATATTTTATTTTCGGAGCCTGAGCAGGTATAGTAGGAACATCTCTTAGAATCCTAGTACGAGCTGAATTAGGCCACCCTGGAGCATTAATTGGTGATGATCAAATCTATAATGTAATTGTAACAGCCCATGCTTTTGTAATAATTTTCTTCATAGTAATACCAATTATAATTGGAGGATTTGGTAATTGATTAGTACCTTTAATATTAGGAGCACCAGATATAGCATTCCCCCGAATAAATAATATAAGCTTTTGATTACTACCTCCCTCTCTTACGTTACTTTTAGTAAGCAGTATAGTAGAAAACGGAGCTGGTACAGGATGAACTGTTTATCCCCCTCTTTCTTCTATTATTGCTCATGGAGGAGCCTCAGTAGATTTAGCAATTTTCTCAC…
562	Dacus	vertebratus	Nigeria	RMCA 1400	>Dacus_vertebratus_Nigeria_1400_RMCA	CCTTATATTTTATTTTCGGAGCCTGAGCAGGTATAGTGGGAACATCTCTTAGAATCCTAGTACGAGCTGAATTAGGCCACCCTGGAGCATTAATTGGTGATGATCAAATCTATAATGTAATTGTAACAGCCCATGCTTTTGTAATAATTTTCTTCATAGTAATACCAATTATAATTGGAGGATTTGGTAATTGATTAGTACCTTTAATATTAGGAGCACCAGATATAGCATTCCCCCGAATAAATAATATAAGCTTTTGATTACTTCCCCCCTCTCTTACGTTACTTTTAGTAAGCAGTATAGTAGAAAACGGAGCTGGTACAGGATGAACTGTTTATCCCCCTCTTTCTTCTATTATTGCTCATGGAGGAGCCTCAGTAGATTTAGCAATTTTCTCAT…
563	Dacus	vertebratus	South Africa	RMCA MB722	>Dacus_vertebratus_South_Africa_MB722_RMCA	CCTTATATTTTATTTTCGGAGCCTGAGCAGGTATAGTAGGAACATCTCTTAGAATCCTAGTACGAGCTGAATTAGGCCACCCTGGAGCATTAATTGGTGATGATCAAATCTATAATGTAATTGTAACAGCCCATGCTTTTGTAATAATTTTCTTCATAGTAATACCAATTATAATTGGAGGATTTGGTAATTGATTAGTACCTTTAATATTAGGAGCACCAGATATAGCATTCCCCCGAATAAATAATATAAGCTTTTGATTACTACCTCCCTCTCTTACGTTACTCTTAGTAAGCAGTATAGTAGAAAACGGAGCTGGTACAGGATGAACTGTTTATCCCCCTCTTTCTTCTATTATTGCTCATGGAGGAGCCTCAGTAGATTTAGCAATTTTCTCAC…
564	Dacus	vertebratus	Tanzania	RMCA 587	>Dacus_vertebratus_Tanzania_587_RMCA	CCTTATATTTTATTTTCGGAGCCTGAGCAGGTATAGTAGGAACATCTCTTAGAATCCTAGTACGAGCTGAATTAGGCCACCCTGGAGCATTAATTGGTGATGATCAAATCTATAATGTAATTGTAACAGCCCATGCTTTTGTAATAATTTTCTTCATAGTAATACCAATTATAATTGGAGGATTTGGTAATTGATTAGTACCTTTAATATTAGGAGCACCAGATATAGCATTCCCCCGAATAAATAATATAAGCTTTTGATTACTACCTCCCTCTCTTACGTTACTTTTAGTAAGCAGTATAGTAGAAAACGGAGCTGGTACAGGATGAACTGTTTATCCCCCTCTTTCTTCTATTATTGCTCATGGAGGAGCCTCAGTAGATTTAGCAATTTTCTCAC…
565	Dacus	vertebratus	Tanzania	RMCA 589	>Dacus_vertebratus_Tanzania_589_RMCA	CCTTATATTTTATTTTCGGAGCCTGAGCAGGTATAGTGGGAACATCTCTTAGAATCCTAGTACGAGCTGAATTGGGCCACCCTGGAGCATTAATTGGTGATGATCAAATCTATAATGTAATTGTAACAGCCCATGCTTTTGTAATAATTTTCTTCATAGTAATACCAATTATAATTGGAGGATTTGGTAATTGATTAGTACCTTTAATATTAGGAGCACCAGATATAGCATTCCCCCGAATAAATAATATAAGCTTTTGATTACTACCTCCCTCTCTTACGTTACTTTTAGTAAGCAGTATAGTAGAAAACGGAGCTGGTACAGGATGAACTGTTTATCCCCCTCTTTCTTCTATTATTGCTCATGGAGGAGCCTCAGTAGATTTAGCAATTTTCTCAT…
566	Dacus	vertebratus	Yemen	RMCA MB1644	>Dacus_vertebratus_Yemen_MB1644_RMCA	CCTTATATTTTATTTTCGGAGCCTGAGCAGGTATAGTGGGAACATCTCTTAGAATCCTAGTACGAGCTGAATTAGGCCACCCTGGAGCATTAATTGGTGATGATCAAATCTATAATGTAATTGTAACAGCCCATGCTTTTGTAATAATTTTCTTCATAGTAATACCAATTATAATTGGAGGATTTGGNAATTGATTAGNACCTTTAATATTAGGAGCACCAGATATAGCATTCCCNCGAATAAATAATATAAGCTTTTGATTACTACCTCCCTCTCTTACGTTACTTTTAGTAAGCAGTATAGTAGAAAACGGAGCTGGTACAGGATGAACTGTTTATCCCCCTCTTTCTTCTATTATTGCTCATGGAGGAGCCTCAGTAGATTTAGCAATTTTCTCAT…
567	Neoceratitis	cyanescens	La Réunion	BOLD GBDP1767 6 AY788454	>Neoceratitis_cyanescens_La_Reunion_GBDP1767_06_AY788454_BOLD	CTTTNTATTTCATTTTAGGGGCTTGAGCAGGAATAGTAGGGACATCTTTAAGAATCCTCATTCGAACCGAACTGGGCCACCCTGGTGCATTAATCGGAGATGACCAAATTTATAATGTAATTGTAACCGCACATGCTTTTGTAATAATTTTTTTTATAGTAATACCCATTATAATCGGAGGATTCGGAAACTGACTTGTTCCTCTTATACTCGGAGCACCTGATATAGCATTTCCCCGAATAAATAATATAAGTTTTTGACTACTACCACCTTCACTTACACTATTATTGGTAAGAAGAATAGTGGAAAATGGAGCTGGAACAGGTTGAACAGTTTACCCCCCATTATCTTCTGTAATCGCCCATGGGGGAGCTTCTGTTGATTTAGCTATTTTTTCTC…
568	Perilampsis	curta	Botswana	JEMU AB32751348	>Perilampsis_curta_Botswana_AB32751348_JEMU	ATCTATATTTTATTTTTGGTGCTTGAGCTGGAATAGTGGGAACATCTCTTAGAATTTTAATTCGAGCTGAACTAGGACATCCAGGTGCATTAATTGGAGATGATCAAATTTATAATGTAATTGTAACCGCTCATGCTTTTGTAATAATTTTTTTTATAGTTATACCTATTATAATTGGAGGTTTTGGTAATTGATTAGTTCCTCTTATATTAGGTGCTCCTGATATAGCTTTTCCACGAATAAATAATATAAGTTTTTGATTATTACCTCCTTCTTTAACACTCCTGTTAGTAAGTAGTATAGTAGAAAATGGAGCTGGAACAGGTTGAACAGTTTATCCGCCGTTATCTTCTGTAATTGCCCACGGCGGAGCTTCTGTTGATCTTGCAATTTTCTCTC…
569	Perilampsis	curta	Mozambique	RMCA 1736	>Perilampsis_curta_Mozambique_1736_RMCA	CTCTATATTTTATTTTTGGTGCTTGAGCTGGAATAGTGGGAACATCTCTTAGAATTTTAATTCGAGCTGAACTAGGACATCCAGGTGCATTAATTGGAGATGATCAAATTTATAATGTAATTGTAACCGCTCATGCTTTTGTAATAATTTTTTTTATAGTTATACCTATTATAATTGGAGGTTTTGGTAATTGATTAGTTCCTCTTATATTAGGTGCTCCTGATATAGCTTTTCCACGAATAAATAATATAAGTTTTTGATTATTACCTCCTTCTTTAACACTCCTGTTAGTAAGTAGTATAGTAGAAAATGGGGCTGGAACAGGTTGAACAGTTTATCCGCCGTTATCTTCTGTAATTGCCCACGGCGGAGCTTCTGTTGATCTTGCAATTTTCTCTC…
570	Perilampsis	curta	Tanzania	RMCA 1704	>Perilampsis_curta_Tanzania_1704_RMCA	------------------GTGCTTGAGCTGGAATAGTGGGAACATCTCTTAGAATTTTAATTCGAGCTGAACTAGGACATCCAGGTGCATTAATTGGAGATGATCAAATTTATAATGTAATTGTAACCGCTCATGCTTTTGTAATAATTTTTTTTATAGTTATACCTATTATAATTGGAGGTTTTGGTAATTGATTAGTTCCTATTATATTAGGTGCTCCTGATATAGCTTTTCCACGAATAAATAATATAAGTTTTTGATTATTACCCCCTTCTTTAACACTCCTGTTAGTAAGTAGTATAGTAGAAAATGGAGCTGGAACAGGTTGAACAGTTTATCCACCGTTATCTTCTGTAATTGCCCACGGCGGAGCTTCTGTTGATCTTGCAATTTTCTCTC…
571	Perilampsis	diademata	South Africa	RMCA 1722	>Perilampsis_diademata_South_Africa_1722_RMCA	CCTTATATTTTATTTTTGGAGCATGAGCTGGAATAGTAGGAACATCCCTTAGAATTTTAATTCGAGCTGAACTAGGACACCCAGGTGCATTAATTGGAGATGATCAAATTTATAATGTAATTGTAACTGCTCATGCCTTTGTAATAATTTTTTTTATAGTTATACCTATTATAATTGGAGGATTTGGTAATTGATTAGTCCCTCTTATACTAGGTGCTCCTGATATAGCTTTTCCACGAATAAACAATATAAGTTTTTGATTATTACCTCCTTCTTTAACACTTCTGTTAGTAAGCAGTATAGTAGAAAATGGAGCTGGTACAGGATGAACAGTTTACCCACCACTATCTTCCGTAATCGCTCACGGAGGAGCTTCTGTTGATCTTGCAATTTTCTCTC…
572	Perilampsis	pulchella	Rwanda	JEMU AB31509508	>Perilampsis_pulchella_Rwanda_AB31509508_JEMU	ACTTATATTTTATTTTTGGTGCTTGAGCTGGAATAGTAGGAACATCTCTTAGAATTTTAATTCGAGCTGAATTAGGACATCCAGGTGCATTAATTGGAGATGATCAAATTTATAATGTAATTGTAACCGCTCATGCTTTTGTAATAATTTTTTTTATAGTTATACCTATTATAATTGGAGGTTTTGGTAATTGATTAGTTCCTCTTATATTAGGTGCCCCTGATATAGCTTTTCCACGAATAAATAATATAAGTTTTTGATTATTACCCCCTTCTTTAACACTCCTATTAGTAAGTAGTATAGTGGAAAACGGGGCTGGAACAGGTTGAACAGTTTATCCACCATTATCTTCTGTAATTGCCCACGGAGGGGCTTCTGTTGATCTTGCAATTTTCTCTC…
573	Perilampsis	woodi	Nigeria	RMCA 1702	>Perilampsis_woodi_Nigeria_1702_RMCA	CTTTATATTTTATTTTTGGCGCTTGAGCCGGAATAGTGGGAACATCCCTTAGAATTTTAATTCGAGCTGAATTAGGACATCCAGGTGCATTAATTGGAGATGATCAAATTTATAATGTAATTGTAACTGCTCATGCTTTTGTAATAATTTTTTTTATAGTTATACCTATTATAATTGGAGGTTTTGGTAATTGACTAGTTCCCCTTATATTAGGAGCCCCTGATATAGCTTTTCCACGAATAAATAATATAAGTTTTTGATTATTACCTCCCTCTTTAACGCTATTATTGGTAAGTAGTATAGTAGAAAACGGAGCTGGAACAGGTTGAACAGTTTACCCACCACTATCTTCTGTAATTGCCCATGGAGGAGCCTCTGTTGACCTTGCAATTTTTTCTC…
574	Perilampsis	woodi	Nigeria	RMCA 1703	>Perilampsis_woodi_Nigeria_1703_RMCA	CTTTATATTTTATTTTTGGCGCTTGAGCCGGAATAGTAGGAACATCCCTTAGAATTTTAATTCGAGCTGAATTAGGACATCCAGGTGCATTAATTGGAGATGATCAAATTTATAATGTAATTGTAACTGCTCATGCTTTTGTAATAATTTTTTTTATAGTTATACCTATTATAATTGGAGGTTTTGGTAATTGACTAGTTCCCCTTATATTAGGAGCCCCTGATATAGCTTTTCCACGAATAAATAATATAAGTTTTTGATTATTACCTCCCTCTTTAACGCTATTATTGGTAAGTAGTATAGTAGAAAACGGAGCTGGAACAGGTTGAACAGTTTACCCACCACTATCTTCTGTAATTGCCCATGGAGGAGCCTCTGTTGACCTTGCAATTTTTTCTC…
575	Trirhithrum	albomaculatum	Kenya	JEMU 1142	>Trirhithrum_albomaculatum_Kenya_1142_JEMU	CTTTATATTTTATTTTTGGAGCTTGAGCTGGAATAGTGGGAACTTCTCTTAGAATTTTAATTCGAGCTGAATTAGGACACCCAGGAGCATTAATTGGTGATGATCAAATTTATAATGTAATTGTTACTGCACATGCTTTTGTAATAATTTTTTTTATAGTAATACCTATCATAATTGGAGGATTTGGTAATTGATTAGTACCTCTTATACTTGGAGCTCCAGATATAGCATTTCCACGAATAAATAATATAAGTTTTTGATTACTACCCCCTTCTCTTACACTATTATTAGTAAGCAGTATAGTAGAAAATGGAGCTGGTACAGGCTGAACAGTTTATCCCCCTCTATCTTCTGTAATTGCCCATGGAGGAGCTTCCGTAGATTTAGCAATTTTTTCAT…
576	Trirhithrum	argenteocuneatum	La Réunion	JEMU AB32745504	>Trirhithrum_argenteocuneatum_La_Reunion_AB32745504_JEMU	CTTTATATTTTATTTTCGGGGCTTGAGCCGGAATAGTCGGAACATCTTTAAGAATTTTAATTCGAGCTGAATTAGGACATCCAGGGGCATTAATCGGAGATGACCAAATTTATAACGTTATTGTTACTGCCCATGCTTTTGTAATAATTTTTTTTATGGTTATACCTATTATAATTGGAGGATTTGGTAATTGACTTGTACCTCTTATGTTAGGGGCCCCAGATATAGCATTTCCTCGAATAAATAATATAAGTTTTTGGTTATTACCTCCCTCTCTTACACTATTATTGGTAAGTAGTATAGTAGAAAATGGGGCTGGAACAGGTTGAACAGTTTACCCCCCACTATCTTCTGTAATTGCTCATGGAGGAGCATCTGTTGACTTAGCTATTTTCTCTC…
577	Trirhithrum	coffeae	Angola	RMCA MB1607	>Trirhithrum_coffeae_Angola_MB1607_RMCA	CTCTTTATTTTATCTTCGGAGCTTGAGCCGGAATAGTGGGAACATCTCTAAGTATTTTAATTCGAGCTGAATTAGGACACCCAGGTGCATTAATTGGGGATGATCAAATTTATAATGTTATTGTAACTGCTCATGCTTTTGTAATAATTTTTTTTATAGTTATACCTATTATAATTGGTGGATTTGGTAATTGACTTGTACCTCTTATACTTGGTGCACCAGATATAGCATTTCCTCGAATAAATAATATAAGTTTTTGATTATTACCTCCTTCCCTTACGTTATTATTAGTAAGTAGTATAGTAGAAAATGGGGCTGGAACAGGTTGAACAGTTTACCCACCCCTATCTTCTGTAATTGCCCATGGAGGTGCATCTGTAGACTTAGCAATTTTTTCTC…
578	Trirhithrum	coffeae	Burundi	JEMU 1043	>Trirhithrum_coffeae_Burundi_1043_JEMU	CTCTTTATTTTATCTTCGGAGCTTGAGCCGGAATAGTAGGAACATCTTTAAGTATTTTAATTCGAGCTGAATTAGGACACCCAGGTGCATTAATTGGGGATGATCAAATTTATAATGTTATTGTAACTGCTCATGCTTTTGTAATAATTTTTTTTATAGTTATACCTATTATAATTGGTGGATTTGGTAATTGACTTGTACCTCTTATACTTGGTGCACCAGATATAGCATTTCCTCGAATAAATAATATAAGTTTTTGATTATTGCCTCCTTCCCTTACGTTATTATTAGTAAGTAGNNNNNNNNNNNNNNNNNNNNNNNNNNNNNNNNNNNNNNNNNNNCCCCTATCTTCTGTGATTGCCCATGGAGGTGCATCTGTAGACTTAGCAATTTTTTCTC…
579	Trirhithrum	coffeae	Ivory Coast	RMCA 1197	>Trirhithrum_coffeae_Ivory_Coast_1197_RMCA	CTCTTTATTTTATCTTCGGAGCTTGAGCCGGAATAGTAGGAACATCTCTAAGTATTTTAATTCGAGCTGAATTAGGACACCCAGGTGCATTAATTGGGGATGATCAAATTTATAATGTTATTGTAACTGCTCATGCTTTTGTAATAATTTTTTTTATAGTTATACCTATTATAATTGGTGGATTTGGTAATTGACTTGTACCTCTTATACTTGGTGCACCAGATATAGCATTTCCTCGAATAAATAATATAAGTTTTTGATTATTACCTCCTTCCCTTACGTTATTATTAGTAAGTAGTATAGTAGAAAATGGGGCTGGAACAGGTTGAACAGTTTACCCACCCCTATCTTCTGTAATTGCCCATGGAGGTGCATCTGTAGACTTAGCAATTTTTTCTC…
580	Trirhithrum	coffeae	Ivory Coast	RMCA 1198	>Trirhithrum_coffeae_Ivory_Coast_1198_RMCA	CTCTTTATTTTATCTTCGGAGCTTGAGCCGGAATAGTAGGAACATCTCTAAGTATTTTAATTCGAGCTGAATTAGGACACCCAGGTGCATTAATTGGGGATGACCAAATTTATAATGTTATTGTAACTGCTCATGCTTTTGTAATAATTTTTTTTATAGTTATACCTATTATAATTGGTGGATTTGGTAATTGACTTGTACCTCTTATACTTGGTGCACCAGATATAGCATTTCCTCGAATAAATAATATAAGTTTTTGATTATTACCTCCTTCCCTTACGTTATTATTAGTAAGTAGTATAGTAGAAAATGGGGCTGGAACAGGTTGAACAGTTTACCCACCCCTATCTTCTGTAATTGCNCATGGAGGTGCATCTGTAGACTTAGCAATTTTTTCTC…
581	Trirhithrum	coffeae	Kenya	APHIS 21017 05TNE7 GK	>Trirhithrum_coffeae_Kenya_021017_05TNE7_GK_APHIS	-------------------------AGCCGGAATAGTAGGAACATCTTTAAGTATTTTAATTCGAGCTGAATTAGGACACCCAGGTGCATTAATTGGGGATGATCAAATTTATAATGTTATTGTAACTGCTCATGCTTTTGTAATAATTTTTTTTATAGTTATACCTATTATAATTGGTGGATTTGGTAATTGACTTGTACCTCTTATACTTGGTGCACCAGATATAGCATTTCCTCGAATAAATAATATAAGTTTTTGATTATTGCCTCCTTCCCTTACGTTATTATTAGTAAGTAGTATAGTAGAAAATGGAGCTGGAACAGGTTGAACAGTTTACCCGCCCCTATCTTCTGTAATTGCCCATGGAGGTGCATCTGTAGACTTAGCAATTTTTTCTC…
582	Trirhithrum	coffeae	Tanzania	JEMU AB32709175	>Trirhithrum_coffeae_Tanzania_AB32709175_JEMU	-----------------GGAGCTTGAGCCGGAATAGTAGGAACATCTTTAAGTATTTTAATTCGAGCTGAATTAGGACACCCAGGTGCATTAATTGGGGATGATCAAATTTATAATGTTATTGTAACTGCTCATGCTTTTGTAATAATTTTTTTTATAGTTATACCTATTATAATTGGTGGATTTGGTAATTGACTTGTACCTCTTATACTTGGTGCACCAGATATAGCATTTCCTCGAATAAATAATATAAGTTTTTGATTATTGCCTCCTTCCCTTACGTTATTATTAGTAAGTAGTATAGTAGAAAATGGAGCTGGAACAGGTTGAACAGTTTACCCACCCCTATCTTCTGTAATTGCCCATGGAGGTGCATCTGTAGACTTAGCAATTTTTTCTC…
583	Trirhithrum	culcasiae	Kenya	APHIS 21017 09TNE7 GK	>Trirhithrum_culcasiae_Kenya_021017_09TNE7_GK_APHIS	--------------TTCGGAGCTTGAGCTGGAATAGTAGGGACATCTTTAAGAATCTTAATTCGAGCTGAATTGGGTCATCCTGGTGCTTTAATTGGAGACGATCAAATTTATAATGTTATTGTAACTGCTCATGCTTTTGTAATAATTTTTTTTATAGTTATACCTATTATAATTGGAGGTTTTGGTAACTGACTTGTACCTTTAATACTCGGAGCCCCAGACATAGCATTTCCTCGAATGAACAATATAAGTTTTTGGTTATTACCGCCTTCTCTTACATTACTATTAGTAAGTAGCATAGTGGAAAATGGGGCTGGTACAGGTTGAACAGTATACCCTCCTCTATCTTCTGTAATTGCCCACGGAGGAGCATCTGTTGATTTAGCAATTTTTTCTC…
584	Trirhithrum	culcasiae	Kenya	RMCA 1044	>Trirhithrum_culcasiae_Kenya_1044_RMCA	--------------TTCGGAGCTTGAGCTGGAATAGTAGGGACATCCTTAAGAATCTTAATTCGAGCTGAATTGGGTCATCCTGGTGCTTTAATTGGAGACGATCAAATTTATAATGTTATTGTAACTGCTCATGCTTTTGTGATAATTTTTTTTATAGTTATACCTATTATAATTGGAGGTTTTGGTAACTGACTTGTACCTTTAATACTCGGAGCTCCAGACATAGCATTTCCTCGAATGAACAATATAAGTTTTTGGTTATTACCACCTTCTCTTACATTACTATTAGTAAGTAGCATAGTGGAAAATGGGGCTGGTACAGGTTGAACAGTATACCCTCCTCTATCTTCTGTAATTGCCCACGGAGGGGCATCTGTTGATTTAGCAATTTTTTCTC…
585	Trirhithrum	demeyeri	Kenya	APHIS 21017 03TNE7 GK	>Trirhithrum_demeyeri_Kenya_021017_03TNE7_GK_APHIS	------------------------------------------------------TCCTAATCCGAGCCGAACTTGGACACCCAGGAGCTTTAATTGGAGANGACCAAATTTATAATGTTATCGTAACCGCTCACGCTTTCGTTATAATTTTCTTTATAGTTATACCTATTATAATTGGTGGGTTTGGTAACTGATTGGTCCCTCTTATATTAGGAGCCCCAGATATAGCCTTCCCCCGAATAAATAACATAAGTTTTTGACTATTACCGCCTTCCCTTACATTATTATTAGTAAGTAGTATAGTGGAAAATGGAGCCGGNACAGGTTGAACAGTTTACCCTCCGCTATCTTCCGTCATTGCCCATGGAGGAGCTTCTGTTGACCTAGCAATCTTCTCAT…
586	Trirhithrum	demeyeri	Kenya	JEMU 1112	>Trirhithrum_demeyeri_Kenya_1112_JEMU	CTTTATACTTCATCTTCGGAGCTTGAGCCGGTATAGTAGGAACCTCCCTTAGAATCCTAATCCGAGCCGAACTTGGACACCCAGGAGCTTTAATTGGAGACGACCAAATTTATAATGTTATCGTAACCGCTCACGCTTTCGTTATAATTTTCTTTATAGTTATACCTATTATAATTGGTGGGTTTGGTAACTGATTGGTTCCTCTTATATTAGGAGCCCCAGATATAGCCTTCCCCCGAATAAATAACATAAGTTTTTGACTATTACCGCCTTCCCTTACATTATTATTAGTAAGTAGTATAGTGGAAAATGGAGCCGGAACAGGTTGAACAGTTTACCCTCCGCTATCTTCCGTCATTGCTCATGGAGGAGCTTCTGTTGACCTAGCAATCTTCTCAT…
587	Trirhithrum	demeyeri	Kenya	JEMU 1144	>Trirhithrum_demeyeri_Kenya_1144_JEMU	CTTTATACTTCATCTTCGGAGCTTGAGCCGGTATAGTAGGAACCTCCCTTAGAATCCTAATCCGAGCCGAACTTGGACACCCAGGAGCTTTAATTGAAGACGACCAAATTTATAATGTTATCGTAACCGCTCACGCTTTCGTTATAATTTTCTTTATAGTTATACCTATTATAATTGGTGGGTTTGGTAACTGATTGGTCCCTCTTATATTAGGAGCCCCAGATATAGCCTTCCCCCGAATAAATAACATAAGTTTTTGACTATTACCGCCTTCCCTTACATTATTATTAGTAAGTAGTATAGTGGAAAACGGAGCCGGAACAGGTTGAACAGTTTACCCTCCGCTATCTTCCGTCATTGCCCATGGAGGAGCTTCTGTTGACCTAGCAATCTTCTCAT…
588	Trirhithrum	meladiscum	Kenya	APHIS 21017 01TNE7 GK GU	>Trirhithrum_meladiscum_Kenya_021017_01TNE7_GK_GU_APHIS	---------------------------------------------CTTTAAGAATCCTAATTCGAGCTGAATTAGGACATCCAGGAGCACTAATTGGAGATGATCAAATTTATAATGTTATTGTGACTGCCCATGCTTTCGTAATAATTTTTTTTATAGTTATACCTATTATAATTGGAGGGTTTGGTAACTGACTTGTGCCTCTTATATTAGGTGCACCAGATATAGCATTTCCTCGNATAAATAATATAAGTTTTTGATTATTACCTCCTTCTCTCACACTATTATTGGTAAGTAGTATAGTAGAAAATGGAGCTGGAACAGGTTGAACAGTTTACCCTCCCCTATCTTCTGTAATTGCCCATGGAGGAGCATCAGTTGATTTAGCAATTTTTTCTC…
589	Trirhithrum	meladiscum	Kenya	RMCA 1178	>Trirhithrum_meladiscum_Kenya_1178_RMCA	CTTTATATTTTATTTTCGGAGCTTGAGCAGGAATAGTTGGAACATCTTTAAGAATCCTAATTCGAGCTGAATTAGGACATCCAGGAGCACTAATTGGAGATGATCAAATTTATAATGTTATTGTGACTGCCCATGCTTTCGTAATAATTTTTTTTATAGTTATACCTATTATAATTGGAGGGTTTGGTAACTGACTTGTGCCTCTTATATTAGGTGCACCAGATATAGCATTTCCTCGAATAAATAATATAAGTTTTTGATTATTACCTCCTTCTCTCACACTATTATTGGTAAGTAGTATAGTAGAAAATGGAGCTGGAACAGGTTGAACAGTTTACCCTCCCCTATCTTCTGTAATTGCCCATGGAGGAGCATCAGTTGATTTAGCAATTTTTTCTC…
590	Trirhithrum	nigerrimum	Kenya	APHIS 20330 17 GK	>Trirhithrum_nigerrimum_Kenya_020330_17_GK_APHIS	--------------------------------------------------------TTAATTCGAGCTGAATTAGGCCACCCAGGAGCATTAATTGGAGACGATCAAATTTATAACGTTATTGTAACTGCCCATGCTTTTGTAATAATTTTTTTTATAGTTATACCTATTATAATTGGTGGATTTGGTAATTGACTTGTACCTCTTATACTTGGTGCACCAGATATAGCATTTCCTCGAATAAATAATATAAGTTTTTGATTATTACCTCCTTCCCTTACATTATTATTAGTAAGTAGTATAGTAGAAAACGGAGCTGGAACAGGTTGAACAGTTTACCCTCCCCTATCTTCTGTAATTGCTCATGGAGGAGCATCTGTAGATTTAGCAATTTTTTCTC…
591	Trirhithrum	nigerrimum	Kenya	RMCA 1182	>Trirhithrum_nigerrimum_Kenya_1182_RMCA	CTTTATATTTTATTTTCGGAGCTTGAGCCGGAATAGTAGGGACATCTTTAAGTATTTTAATTCGAGCTGAATTAGGTCACCCAGGAGCATTAATTGGAGACGATCAAATTTATAACGTTATTGTAACTGCCCATGCTTTTGTAATAATTTTTTTTATAGTTATACCTATTATAATTGGTGGATTTGGTAATTGACTTGTACCTCTTATACTTGGTGCACCAGATATAGCATTTCCTCGAATAAATAATATAAGTTTTTGATTATTACCTCCTTCCCTTACATTATTATTAGTAAGTAGTATAGTAGAAAACGGAGCTGGAACAGGTTGAACAGTTTACCCACCCCTATCTTCTGTAATTGCTCATGGAGGAGCATCTGTAGATTTAGCAATTTTTTCTC…
592	Trirhithrum	nigerrimum	Kenya	BOLD GBDP1766 6 AY788450	>Trirhithrum_nigerrimum_Kenya_GBDP1766_06_AY788450_BOLD	CTTTATATTTTATTTTCGGAGCTTGAGCCGGAATAGTAGGGACATCTTTAAGTATTTTAATTCGAGCTGAATTAGGCCACCCAGGAGCATTAATTGGAGACGATCAAATTTATAACGTTATTGTAACTGCCCATGCTTTTGTAATAATTTTTTTTATAGTTATACCTATTATAATTGGTGGATTTGGTAATTGACTTGTACCTCTTATACTTGGTGCACCAGATATAGCATTTCCTCGAATAAATAATATAAGTTTTTGATTATTACCTCCTTCCCTTACATTATTATTAGTAAGTAGTATAGTAGAAAACGGAGCTGGAACAGGTTGAACAGTTTACCCTCCCCTATCTTCTGTAATTGCTCATGGAGGAGCATCTGTAGATTTAGCAATTTTTTCTC…
593	Trirhithrum	nigerrimum	Mozambique	JEMU AB35139009	>Trirhithrum_nigerrimum_Mozambique_AB35139009_JEMU	ATTTATATTTTATTTTCGGAGCTTGAGCCGGAATAGTAGGGACATCTTTAAGTATTTTAATTCGAGCTGAATTAGGTCACCCAGGAGCATTAATTGGAGACGATCAAATTTATAACGTTATTGTAACTGCCCATGCTTTTGTAATAATTTTTTTTATAGTTATACCTATTATAATTGGTGGATTTGGTAATTGACTTGTACCTCTTATACTTGGTGCACCAGATATAGCATTTCCTCGAATAAATAATATAAGTTTTTGATTATTACCTCCTTCCCTTACATTATTATTAGTAAGTAGTATAGTAGAAAACGGAGCTGGAACAGGTTGAACAGTTTACCCACCCCTATCTTCTGTAATTGCTCATGGAGGAGCATCTGTAGATTTAGCAATTTTTTCTC…
594	Trirhithrum	obscurum	Togo	JEMU AB35160698	>Trirhithrum_obscurum_Togo_AB35160698_JEMU	AATTATATTTTATCTTCGGAGCTTGAGCTGGAATAGTAGGGACATCTTTAAGAATCTTAATTCGAGCCGAACTAGGTCATCCAGGAGCATTAATTGGAGATGATCAAATTTATAATGTTATTGTAACTGCCCACGCTTTTGTAATAATTTTTTTTATAGTAATACCTATTATAATTGGAGGATTTGGTAATTGATTAGTACCTCTTATACTTGGTGCACCAGATATAGCATTCCCTCGAATAAACAATATAAGTTTCTGATTATTGCCCCCTTCTCTTACATTATTATTAGTAAGTAGTATAGTAGAAAACGGAGCTGGAACAGGTTGAACAGTTTACCCTCCCCTATCATCTGTAATCGCTCATGGAGGAGCATCTGTTGATCTAGCAATTTTTTCCT…
595	Trirhithrum	occipitale	Kenya	APHIS 21017 10TNE7 GK	>Trirhithrum_occipitale_021017_10TNE7_GK_APHIS	--------------------------------------------------------------------------------CCAGGAGCATTAATTGGGGATGACCAAATTTATAATGTTATTGTAACTGCCCATGCTTTTGTAATAATTTTTTTTATAGTTATACCTATCATAATTGGAGGGTTTGGTAATTGACTTGTACCTCTTATACTTGGTGCACCAGATATGGCATTCCCTCGAATAAATAATATGAGTTTTTGATTATTACCTCCTTCCCTTACACTATTATTAGTGAGTAGCGTAGTAGAAAATGGGGCTGGGACAGGTTGAACAGTTTACCCACCCCTATCTTCTGTAATTGCCCATGGAGGAGCATCTGTAGATTTAGCAATTTTTTCTC…
596	Trirhithrum	overlaeti	Tanzania	JEMU AB31523053	>Trirhithrum_overlaeti_Tanzania_AB31523053_JEMU	CTTTATATTTTATTTTTGGAGCTTGAGCTGGAATAGTCGGGACATCTCTTAGAATTTTAATTCGAACTGAATTAGGTCATCCAGGTGCTTTAATTGGAGATGATCAAATTTACAATGTAATTGTAACAGCACATGCTTTTGTAATAATTTTTTTTATAGTAATACCTATTATAATTGGAGGGTTTGGAAATTGATTAGTTCCTCTTATACTTGGTGCACCAGATATAGCATTTCCTCGAATAAATAATATAAGTTTTTGATTATTACCCCCTTCCCTCATACTATTACTAATCAGCAGTATAGTAGAAAATGGAGCTGGAACAGGTTGAACCGTTTACCCCCCACTTTCTTCAGTAATTGCCCATGGGGGAGCTTCTGTTGATTTAGCAATTTTTTCCT…
597	Trirhithrum	quadrimaulatum	Kenya	RMCA 1181	>Trirhithrum_quadrimaulatum_Kenya_1181_RMCA	CTTTATATTTTATCTTCGGAGCTTGAGCCGGAATAGTGGGAACATCTTTAAGTATTTTAATTCGAACTGAATTAGGACATCCAGGAGCATTAATTGGAGATGATCAAATTTATAATGTTATTGTAACTGCCCATGCTTTTGTAATAATTTTTTTTATAGTTATACCTATTATAATTGGTGGGTTTGGTAATTGACTTGTACCTCTTATACTTGGTGCACCAGACATGGCATTCCCTCGAATAAATAATATAAGTTTTTGATTATTACCTCCTTCCCTTACACTATTATTAGTGAGTAGCGTAGTAGAAAATGGGGCTGGGACAGGTTGAACAGTTTACCCACCCCTATCTTCTGTAATTGCCCATGGAGGAGCATCTGTAGATTTAGCAATTTTTTCTC…
598	Trirhithrum	senex	Kenya	APHIS 21017 06TNE7 GK	>Trirhithrum_senex_Kenya_021017_06TNE7_GK_APHIS	--------------TTCGGAGCTTGAGCAGGAATAGTAGGAACATCCTTGAGAATTTTAATTCGAGCTGAATTAGGACACCCAGGAGCATTAATTGGAGATGATCAAATTTATAATGTTATTGTTACTGCTCATGCTTTTGTAATAATTTTTTTTATAGTTATACCTATTATAATTGGAGGATTTGGAAATTGACTTGTACCTCTTATGTTAGGTGCTCCAGATATAGCATTTCCTCGAATAAATAATATAAGTTTTTGATTATTACCTCCCTCTCTTACATTATTATTAGTAAGTAGTATAGTAGAAAACGGAGCTGGAACTGGCTGAACAGTTTATCCTCCACTATCTTCTGTAATCGCTCATGGAGGGGCATCTGTTGACTTAGCAATTTTTTCTC…
599	Trirhithrum	senex	Kenya	RMCA 1184	>Trirhithrum_senex_Kenya_1184_RMCA	CTTTATATTTTATCTTCGGAGCTTGAGCAGGAATAGTAGGAACATCCTTGAGAATTTTAATTCGAGCTGAATTAGGGCACCCAGGAGCATTAATTGGAGATGATCAAATTTATAATGTTATTGTTACTGCCCATGCTTTTGTAATAATTTTTTTTATAGTTATACCTATTATAATTGGAGGATTTGGAAATTGACTTGTACCTCTTATGTTAGGTGCTCCAGATATAGCATTTCCTCGAATAAATAATATAAGTTTTTGATTATTACCTCCCTCTCTTACATTATTATTAGTGAGTAGTATAGTAGAAAACGGAGCTGGAACTGGCTGAACAGTTTATCCTCCATTATCTTCTGTAATCGCTCATGGAGGGGCATCTGTTGACTTAGCAATTTTTTCTC…
600	Trirhithrum	sp.A	Congo DR	JEMU AB32740685	>Trirhithrum_sp.A_CongoDR_AB32740685_JEMU	CTTTATATTTTATCTTCGGAGCTTGAGCCGGAATAACAGGGACATCTTTAAGTATCCTAATTCGAGCTGAATTAGGACATCCAGGAGCATTAATTGGGGATGATCAAATTTATAATGTTATCGTAACTGCCCATGCTTTTGTAATAATTTTTTTTATAGTTATACCTATTATAATTGGAGGATTCGGTAATTGACTTGTGCCTCTTATACTTGGTGCACCAGATATAGCATTTCCTCGAATAAATAATATAAGTTTTTGATTATTACCTCCTTCCCTTACATTATTGTTAGTGAGCAGTATAGTAGAAAATGGGGCTGGGACAGGTTGAACAGTTTACCCTCCCCTATCTTCCGTAATTGCACATGGAGGAGCATCTGTAGATCTAGCAATTTTTTCTC…
601	Trirhithrum	teres	Kenya	APHIS 21017 08TNE7 GK	>Trirhithrum_teres_Kenya_021017_08TNE7_GK_APHIS	--------------TTCGGAGCTTGAGCTGGAATAGTAGGAACATCTTTAAGAATTTTAATTCGAGCTGAACTAGGCCATCCAGGAGCATTAATTGGAGATGACCAAATTTATAATGTTATTGTAACTGCTCACGCTTTTGTAATAATTTTTTTTATAGTAATACCTATCATAATTGGAGGATTTGGTAACTGATTAGTACCTCTTATACTTGGTGCACCAGATATAGCATTCCCTCGAATAAATAATATAAGTTTTTGATTACTTCCACCTTCTCTTACATTATTATTAGTAAGTAGCATAGTAGAAAATGGGGCTGGAACAGGTTGAACAGTTTACCCTCCCCTATCATCTGTAATTGCTCATGGTGGAGCATCTGTTGACTTAGCAATTTTTTCCT…
602	Trirhithrum	teres	Kenya	RMCA 1183	>Trirhithrum_teres_Kenya_1183_RMCA	CATTATATTTTATCTTCGGAGCTTGAGCTGGAATAGTAGGAACATCTTTAAGAATTTTAATTCGAGCTGAACTAGGCCATCCAGGAGCATTAATTGGAGATGACCAAATTTATAATGTTATTGTAACTGCTCACGCTTTTGTAATAATTTTTTTTATAGTAATACCTATCATAATTGGAGGATTTGGTAACTGATTAGTACCTCTTATACTTGGTGCACCAGATATAGCATTCCCTCGAATAAATAATATAAGTTTTTGATTACTTCCACCTTCTCTTACATTATTATTAGTAAGTAGTATAGTAGAAAATGGGGCTGGAACAGGTTGAACAGTTTACCCTCCCCTATCATCTGTAATTGCTCATGGTGGAGCATCTGTTGACTTAGCAATTTTTTCCT…

## Sheet: tephrtid interceptions
	genus	species	country	sequence code		DNA barcode
1	Bactrocera	cucurbitae	Bangladesh	JEMU AB32719781	>Bactrocera_cucurbitae_Bangladesh_AB32719781_JEMU	-------------------------------------------ATCTCTTAGAATCTTAGTCCGGGCAGAACTGGGTCACCCAGGAGCTTTAATCGGAGATGATCAAATCTATAATGTCATCGTAACAGCTCATGCATTTGTTATGATTTTTTTCATAGTAATACCTATTATAATTGGAGGATTTGGAAATTGACTAGTACCCCTAATACTAGGAGCGCCAGATATAGCATTCCCTCGAATGAATAATATAAGATTTTGATTATTACCTCCCTCTCTTACATTACTTTTAGTGAGCAGTATAGTAGAAAACGGAGCTGGTACAGGTTGAACTGTTTATCCTCCCCTTTCATCAATTATCGCTCATGGTGGGGCCTCAGTTGATTTAGCTATTTTTTCTC…
2	Bactrocera	cucurbitae	Gambia	JEMU D20110121112101	>Bactrocera_cucurbitae_Gambia_D20110121112101_JEMU	CATTATATTTTATTTTCGGAGATTGAGCAGGTATAGTGGGAACATCTCTTAGAATTTTAGTTCGTGCAGAATTGGGACACCCAGGAGCTTTAATTGGAGACGACCAAATCTACAATGTAATTGTAACAGCTCATGCATTTGTAATAATTTTTTTTATAGTAATTCCTATTATAATTGGAGGGTTTGGAAATTGATTAGTACCTCTAATATTAGGAGCACCAGATATGGCATTCCCTCGGATGAATAGTAAAAGATTTTGATTATTACCTCCCTCTCTTACATTACTTTTAGTGAGCAGTATAGTAGAAAACGGAGCTGGTACAGGTTGAACTGTCTACCCTCCCCTTTCCTCNNNNNNNNNNNNNNNNNNNNNNNNAGTTGATTTAGCTATTTTTTCTC…
3	Bactrocera	cucurbitae	Ghana	JEMU AB00502846	>Bactrocera_cucurbitae_Ghana_AB00502846_JEMU	--------------------------------------------------------------------------------CCAGGAGCTTTAATCGGAGATGATCAAATCTATAATGTCATCGTAACAGGTCATGCATTTGTTATGATTTTTTTCATAGTGATACCTATTATAATTGGAGGATTTGGAAATTGACTAGTACCCCTAATACTAGGAGCGCCAGATATAGCATTCCCTCGAATGAATAATATAAGATTTTGATTATTACCTCCCTCTCTTACATTACTTTTAGTGAGCAGTATAGTAGAAAACGGAGCTGGTACAGGTTGAACTGTTTATCCTCCCCTTTCATCAATTATAGCTCATGGTGGAGCCTCAGTTGATTTAGCTATTTTTTCTC…
4	Bactrocera	cucurbitae	Ghana	JEMU AB32719758	>Bactrocera_cucurbitae_Ghana_AB32719758_JEMU	---------------------------------------GAACTTCTCTTAGAATCTTAGTCCGGGCAGAACTGGGTCACCCAGGTGCTTTAATCGGAGATGATCAAATCTATAATGTCATCGTAACAGCTCATGCATTTGTTATGATTTTTTTCATAGTGATACCTATTATAATTGGAGGATTTGGAAATTGACTAGTACCCCTAATACTAGGAGCGCCAGATATAGCATTCCCTCGAATGAATAATATAAGATTTTGATTATTACCTCCCTCTCTTACATTACTTTTAGTGAGCAGTATAGTAGAAAACGGAGCTGGTACAGGTTGAACTGTTTATCCTCCCCTTTCATCAATTATAGCTCATGGTGGAGCCTCAGTTGATTTAGCTATTTTTTCTC…
5	Bactrocera	invadens	Burkina Faso	JEMU AB32729257	>Bactrocera_invadens_Burkina_Faso_AB32729257_JEMU	CTTTATATTTTATCTTCGGAGCCTGAGCAGGAATAGTAGGAACATCCCTTAGAATTTTAGTCCGAGCTGAACTCGGTCACCCAGGAGCTTTAATCGGTGACGATCAAATTTATAATGTAATTGTAACAGCTCATGCTTTCGTAATAATTTTCTTTATAGTTATACCAATTATAATTGGTGGATTTGGAAATTGACTTGTTCCTTTAATATTAGGAGCTCCCGATATAGCATTTCCACGAATGAATAATATAAGATTTTGATTATTACCTCCTTCCCTTACATTACTATTAGTAAGAAGTATAGTAGAAAACGGAGCTGGTACAGGTTGAACAGTTTACCCACCCCTATCATCTGTTATTGCACACGGAGGAGCTTCAGTTGACCTAGCTATTTTTTCAC…
6	Bactrocera	invadens	Burkina Faso	JEMU AB32729458	>Bactrocera_invadens_Burkina_Faso_AB32729458_JEMU	CTTTATATTTTATCTTCGGAGCCTGAGCAGGAATAGTAGGAACATCCCTTAGAATTTTAGTCCGAGCTGAACTCGGTCACCCAGGAGCTTTAATCGGTGACGATCAAATTTATAATGTAATTGTAACAGCTCATGCTTTCGTAATAATTTTCTTTATAGTTATACCAATTATAATTGGTGGATTTGGAAATTGACTTGTTCCTTTAATATTAGGAGCTCCCGATATAGCATTTCCACGAATGAATAATATAAGATTTTGACTATTACCTCCTTCCCTTACATTACTATTAGTAAGAAGTATAGTAGAAAACGGAGCTGGTACAGGTTGAACAGTTTACCCACCCCTATCATCTGTTATTGCACACGGAGGAGCTTCAGTTGACCTAGCTATTTTTTCAC…
7	Bactrocera	invadens	Burkina Faso	JEMU AB32729481	>Bactrocera_invadens_Burkina_Faso_AB32729481_JEMU	CTTTATATTTTATCTTCGGAGCCTGAGCAGGAATAGTAGGAACATCCCTTAGAATTTTAGTCCGAGCTGAACTCGGTCACCCAGGAGCTTTAATCGGTGACGATCAAATTTATAATGTAATTGTAACAGCTCATGCTTTCGTAATAATTTTCTTTATAGTTATACCAATTATAATTGGTGGATTTGGAAATTGACTTGTTCCTTTAATATTAGGAGCTCCCGATATAGCATTTCCACGAATGAATAATATAAGATTTTGACTATTACCTCCTTCCCTTACATTACTATTAGTAAGAAGTATAGTAGAAAACGGAGCTGGTACAGGTTGAACAGTTTACCCACCCCTATCATCTGTTATTGCACACGGAGGAGCTTCAGTTGACCTAGCTATTTTTTCAC…
8	Bactrocera	invadens	Burkina Faso	JEMU AB32736264	>Bactrocera_invadens_Burkina_Faso_AB32736264_JEMU	CTTTATATTTTATCTTCGGAGCCTGAGCAGGAATAGTAGGAACATCCCTTAGAATTTTAGTCCGAGCTGAACTCGGTCACCCAGGAGCTTTAATCGGTGACGATCAAATTTATAATGTAATTGTAACAGCTCATGCTTTCGTAATAATTTTCTTTATAGTTATACCAATTATAATTGGTGGATTTGGAAATTGACTTGTTCCTTTAATATTAGGAGCTCCCGATATAGCATTTCCACGAATGAATAATATAAGATTTTGACTATTACCTCCTTCCCTTACATTACTATTAGTAAGAAGTATAGTAGAAAACGGAGCTGGTACAGGTTGAACAGTTTACCCACCCCTATCATCTGTTATTGCACACGGAGGAGCTTCAGTTGACCTAGCTATTTTTTCAC…
9	Bactrocera	invadens	Burkina Faso	JEMU AB32736271	>Bactrocera_invadens_Burkina_Faso_AB32736271_JEMU	CTTTATATTTTATCTTCGGAGCCTGAGCAGGAATAGTAGGAACATCACTTAGAATTTTAGTCCGAGCTGAACTCGGTCACCCAGGGGCTTTAATCGGTGACGATCAAATTTATAATGTAATTGTAACAGCTCATGCTTTCGTAATAATTTTCTTTATAGTTATACCAATTATAATTGGTGGATTTGGAAATTGACTTGTTCCTTTAATATTAGGAGCTCCCGATATAGCATTTCCACGAATGAATAATATAAGATTTTGATTATTACCTCCTTCCCTTACATTACTATTAGTAAGAAGTATAGTAGAAAACGGAGCTGGTACAGGTTGAACAGTTTACCCACCCCTATCATCTGTTATTGCACACGGAGGAGCTTCAGTTGACCTAGCTATTTTTTCAC…
10	Bactrocera	invadens	Burkina Faso	JEMU AB32736275	>Bactrocera_invadens_Burkina_Faso_AB32736275_JEMU	CTTTATATTTTATCTTCGGaGCCTGAGCAGGAATAGTAGGAACATCCCTTAGAATTTTAGTCCGAGCTGAACTCGGTCACCCAGGAGCTTTAATCGGTGACGATCAAATTTATAATGTAATTGTAACAGCTCATGCTTTCGTAATAATTTTCTTTATAGTTATACCAATTATAATTGGTGGATTTGGAAATTGACTTGTTCCTTTAATATTAGGAGCTCCCGATATAGCATTTCCACGAATGAATAATATAAGATTTTGACTATTACCTCCTTCCCTTACATTACTATTAGTAAGAAGTATAGTAGAAAACGGAGCTGGTACAGGTTGAACAGTTTACCCACCCCTATCATCTGTTATTGCACACGGAGGAGCTTCAGTTGACCTAGCTATTTTTTCAC…
11	Bactrocera	invadens	Burkina Faso	JEMU AB32736280	>Bactrocera_invadens_Burkina_Faso_AB32736280_JEMU	CTTTATATTTTATCTTCGGAGCCTGAGCAGGAATAGTAGGAACATCCCTTAGAATTTTAGTCCGAGCTGAACTTGGTCACCCAGGAGCTTTAATCGGTGACGATCAAATTTATAATGTAATTGTAACAGCTCATGCTTTCGTAATAATTTTCTTTATAGTTATACCAATTATAATTGGTGGATTTGGAAATTGACTTGTTCCTTTAATATTAGGAGCTCCCGATATAGCATTTCCACGAATGAATAATATAAGATTTTGACTATTACCTCCTTCCCTTACATTACTATTAGTAAGAAGTATAGTAGAAAACGGAGCTGGTACAGGTTGAACAGTTTACCCACCCCTATCATCTGTTATTGCACACGGAGGAGCTTCAGTTGACCTAGCTATTTTTTCAC…
12	Bactrocera	invadens	Burkina Faso	JEMU AB32751364	>Bactrocera_invadens_Burkina_Faso_AB32751364_JEMU	CTTTATATTTTATCTTCGGTGCCTGAGCAGGAATAGTAGGAACATCACTTAGAATTTTAGTCCGAGCTGAACTCGGTCACCCAGGGGCTTTAATCGGTGACGATCAAATTTATAATGTAATTGTAACAGCTCATGCTTTCGTAATAATTTTCTTTATAGTTATACCAATTATAATTGGTGGATTTGGAAATTGACTTGTTCCTTTAATATTAGGAGCTCCCGATATAGCATTTCCACGAATGAATAATATAAGATTTTGATTATTACCTCCTTCCCTTACATTACTATTAGTAAGAAGTATAGTAGAAAACGGAGCTGGTACAGGTTGAACAGTTTACCCACCCCTATCATCTGTTATTGCACACGGAGGAGCTTCAGTTGACCTAGCTATTTTTTCAC…
13	Bactrocera	invadens	Cameroon	JEMU AB32729254	>Bactrocera_invadens_Cameroon_AB32729254_JEMU	CTTTATATTTTATCTTCGGAGCCTGAGCAGGAATAGTAGGAACATCCCTTAGAATTTTAGTCCGAGCTGAACTCGGTCACCCAGGAGCTTTAATCGGTGACGATCAAATTTATAATGTAATTGTAACAGCTCATGCTTTCGTAATAATTTTCTTTATAGTTATACCAATTATAATTGGTGGATTTGGAAATTGACTTGTTCCTTTAATATTAGGAGCTCCCGATATAGCATTTCCACGAATGAATAATATAAGATTTTGACTATTACCTCCTTCCCTTACATTACTATTAGTAAGAAGTATAGTAGAAAACGGAGCTGGTACAGGTTGAACAGTTTACCCACCCCTATCATCTGTTATTGCACACGGAGGAGCTTCAGTTGACCTAGCTATTTTTTCAC…
14	Bactrocera	invadens	Cameroon	JEMU AB32729311	>Bactrocera_invadens_Cameroon_AB32729311_JEMU	CTTTATATTTTATCTTCGGAGCCTGAGCAGGAATAGTAGGAACATCCCTTAGAATTTTAGTCCGAGCTGAACTCGGTCACCCAGGAGCTTTAATCGGTGACGATCAAATTTATAATGTAATTGTAACAGCTCATGCTTTCGTAATAATTTTCTTTATAGTTATACCAATTATAATTGGTGGATTTGGAAATTGACTTGTTCCTTTAATATTAGGAGCTCCCGATATAGCATTTCCACGAATGAATAATATAAGATTTTGACTATTACCTCCTTCCCTTACATTACTATTAGTAAGAAGTATAGTAGAAAACGGAGCTGGTACAGGTTGAACAGTTTACCCACCCCTATCATCTGTTATTGCACACGGAGGAGCTTCAGTTGACCTAGCTATTTTTTCAC…
15	Bactrocera	invadens	Cameroon	JEMU AB32729347	>Bactrocera_invadens_Cameroon_AB32729347_JEMU	CTTTATATTTTATCTTCGGAGCCTGAGCAGGAATAGTAGGAACATCACTTAGAATTTTAGTCCGAGCTGAACTCGGTCACCCAGGGGCTTTAATCGGTGACGATCAAATTTATAATGTAATTGTAACAGCTCATGCTTTCGTAATAATTTTCTTTATAGTTATACCAATTATAATTGGTGGATTTGGAAATTGACTTGTTCCTTTAATATTAGGAGCTCCCGATATAGCATTTCCACGAATGAATAATATAAGATTTTGATTATTACCTCCTTCCCTTACATTACTATTAGTAAGAAGTATAGTAGAAAACGGAGCTGGTACAGGTTGAACAGTTTACCCACCCCTATCATCTGTTATTGCACACGGAGGAGCTTCAGTTGACCTAGCTATTTTTTCAC…
16	Bactrocera	invadens	Cameroon	JEMU AB32729449	>Bactrocera_invadens_Cameroon_AB32729449_JEMU	CTTTATATTTTATCTTCGGTGCCTGAGCAGGAATAGTAGGAACATCCCTTAGAATTTTAGTCCGAGCTGAACTCGGTCACCCAGGAGCTTTAATCGGTGACGATCAAATTTATAATGTAATTGTAACAGCTCATGCTTTCGTAATAATTTTCTTTATAGTTATACCAATTATAATTGGTGGATTTGGAAATTGACTTGTTCCTTTAATATTAGGAGCTCCCGATATAGCATTTCCACGAATGAATAATATAAGATTTTGACTATTACCTCCTTCCCTTACATTACTATTAGTAAGAAGTATAGTAGAAAACGGAGCTGGTACAGGTTGAACAGTTTACCCACCCCTATCATCTGTTATTGCACACGGAGGAGCTTCAGTTGACCTAGCTATTTTTTCAC…
17	Bactrocera	invadens	Cameroon	JEMU AB32729457	>Bactrocera_invadens_Cameroon_AB32729457_JEMU	CTTTATATTTTATCTTCGGAGCCTGAGCAGGAATAGTAGGAACATCCCTTAGAATTTTAGTCCGAGCTGAACTCGGTCACCCAGGAGCTTTAATCGGTGACGATCAAATTTATAATGTAATTGTAACAGCTCATGCTTTCGTAATAATTTTCTTTATAGTTATACCAATTATAATTGGTGGATTTGGAAATTGACTTGTTCCTTTAATATTAGGAGCTCCCGATATAGCATTTCCACGAATGAATAATATAAGATTTTGACTATTACCTCCTTCCCTTACATTACTATTAGTAAGAAGTATAGTAGAAAACGGAGCTGGTACAGGTTGAACAGTTTACCCACCCCTATCATCTGTTATTGCACACGGAGGAGCTTCAGTTGACCTAGCTATTTTTTCAC…
18	Bactrocera	invadens	Cameroon	JEMU AB32729469	>Bactrocera_invadens_Cameroon_AB32729469_JEMU	CTTTATATTTTATCTTCGGAGCCTGAGCAGGAATAGTAGGAACATCACTTAGAATTTTAGTCCGAGCTGAACTCGGTCACCCAGGGGCTTTAATCGGTGACGATCAAATTTATAATGTAATTGTAACAGCTCATGCTTTCGTAATAATTTTCTTTATAGTTATACCAATTATAATTGGTGGATTTGGAAATTGACTTGTTCCTTTAATATTAGGAGCTCCCGATATAGCATTTCCACGAATGAATAATATAAGATTTTGATTATTACCTCCTTCCCTTACATTACTATTAGTAAGAAGTATAGTAGAAAACGGAGCTGGTACAGGTTGAACAGTTTACCCACCCCTATCATCTGTTATTGCACACGGAGGAGCTTCAGTTGACCTAGCTATTTTTTCAC…
19	Bactrocera	invadens	Cameroon	JEMU AB32736295	>Bactrocera_invadens_Cameroon_AB32736295_JEMU	CTTTATATTTTATCTTCGGAGCCTGAGCAGGAATAGTAGGAACATCCCTTAGAATTTTAGTCCGAGCTGAACTCGGTCACCCAGGAGCTTTAATCGGTGACGATCAAATTTATAATGTAATTGTAACAGCTCATGCTTTCGTAATAATTTTCTTTATAGTTATACCAATTATAATTGGTGGATTTGGAAATTGACTTGTTCCTTTAATATTAGGAGCTCCCGATATAGCATTTCCACGAATGAATAATATAAGATTTTGACTATTACCTCCTTCCCTTACATTACTATTAGTAAGAAGTATAGTAGAAAACGGAGCTGGTACAGGTTGAACAGTTTACCCACCCCTATCATCTGTTATTGCACACGGAGGAGCTTCAGTTGACCTAGCTATTTTTTCAC…
20	Bactrocera	invadens	Congo DR	JEMU AB40154177	>Bactrocera_invadens_CongoDR_AB40154177_JEMU	CTTTATATTTTATCTTCGGAGCCTGAGCAGGAATAGTAGGAACATCCCTTAGAATTTTAGTCCGAGCTGAACTCGGTCACCCAGGAGCTTTAATCGGTGACGATCAAATTTATAATGTAATTGTAACAGCTCATGCTTTCGTAATAATTTTCTTTATAGTTATACCAATTATAATTGGTGGATTTGGAAATTGACTTGTTCCTTTAATATTAGGAGCTCCCGATATAGCATTTCCACGAATGAATAATATAAGATTTTGACTATTACCTCCTTCCCTTACATTACTATTAGTAAGAAGTATAGTAGAAAACGGAGCTGGTACAGGTTGAACAGTTTACCCACCCCTATCATCTGTTATTGCACACGGAGGAGCTTCAGTTGACCTAGCTATTTTTTCAC…
21	Bactrocera	invadens	Congo DR	JEMU AB40154328	>Bactrocera_invadens_CongoDR_AB40154328_JEMU	CTTTATATTTTATCTTCGGAGCCTGAGCAGGAATAGTAGGAACATCCCTTAGAATTTTAGTCCGAGCTGAACTCGGTCACCCAGGAGCTTTAATCGGTGACGATCAAATTTATAATGTAATTGTAACAGCTCATGCTTTCGTAATAATTTTCTTTATAGTTATACCAATTATAATTGGTGGATTTGGAAATTGACTTGTTCCTTTAATATTAGGAGCTCCCGATATAGCATTTCCACGAATGAATAATATAAGATTTTGACTATTACCTCCTTCCCTTACATTACTATTAGTAAGAAGTATAGTAGAAAACGGAGCTGGTACAGGTTGAACAGTTTACCCACCCCTATCATCTGTTATTGCACACGGAGGAGCTTCAGTTGACCTAGCTATTTTTTCAC…
22	Bactrocera	invadens	Congo DR	JEMU AB40159306	>Bactrocera_invadens_CongoDR_AB40159306_JEMU	ctTTATATTTTATCTTCGGAGCCTGAGCAGGAATAGTAGGAACATCCCTTAGAATTTTAGTCCGAGCTGAACTCGGTCACCCAGGAGCTTTAATCGGTGACGATCAAATTTATAATGTAATTGTAACAGCTCATGCTTTCGTAATAATTTTCTTTATAGTTATACCAATTATAATTGGTGGATTTGGAAATTGACTTGTTCCTTTAATATTAGGAGCTCCCGATATAGCATTTCCACGAATGAATAATATAAGATTTTGACTATTACCTCCTTCCCTTACATTACTATTAGTAAGAAGTATAGTAGAAAACGGAGCTGGTACAGGTTGAACAGTTTACCCACCCCTATCATCTGTTATTGCACACGGAGGAGCTTCAGTTGACCTAGCTATTTTTTCAC…
23	Bactrocera	invadens	Congo DR	JEMU AB40159482	>Bactrocera_invadens_CongoDR_AB40159482_JEMU	CTTTATATTTTATCTTCGGAGCCTGAGCAGGAATAGTAGGAACATCCCTTAGAATTTTAGTCCGAGCTGAACTCGGTCACCCAGGAGCTTTAATCGGTGACGATCAAATTTATAATGTAATTGTAACAGCTCATGCTTTCGTAATAATTTTCTTTATAGTTATACCAATTATAATTGGTGGATTTGGAAATTGACTTGTTCCTTTAATATTAGGAGCTCCCGATATAGCATTTCCACGAATGAATAATATAAGATTTTGATTATTACCTCCTTCCCTTACATTACTATTAGTAAGAAGTATAGTAGAAAACGGAGCTGGTACAGGTTGAACAGTTTACCCACCCCTATCATCTGTTATTGCACACGGGGGAGCTTCAGTTGACCTAGCTATTTTTTCAC…
24	Bactrocera	invadens	Gambia	JEMU D20110121112102	>Bactrocera_invadens_Gambia_D20110121112102_JEMU	CTTTATATTTTATCTTCGGAGCCTGAGCAGGAATAGTAGGAACATCCCTTAGAATTTTAGTCCGAGCTGAACTCGGTCACCCAGGAGCTTTAATCGGTGACGATCAAATTTATAATGTAATTGTAACAGCTCATGCTTTCGTAATAATTTTCTTTATAGTTATACCAATTATAATTGGTGGATTTGGAAATTGACTTGTTCCTTTAATATTAGGAGCTCCCGATATAGCATTTCCACGAATGAATAATATAAGATTTTGACTATTACCTCCTTCCCTTACATTACTATTAGTAAGAAGTATAGTAGAAAACGGAGCTGGTACAGGTTGAACAGTTTACCCACCCCTATCATCTGTTATTGCACACGGAGGAGCTTCAGTTGACCTAGCTATTTTTTCAC…
25	Bactrocera	invadens	Ghana	JEMU AB32719742	>Bactrocera_invadens_Ghana_AB32719742_JEMU	ctTTaTATTTTATCTTCGGAGCCTGAGCAGGAATAGTAGGAACATCCCTTAGAATTTTAGTCCGAGCTGAACTCGGTCACCCAGGAGCTTTAATCGGTGACGATCAAATTTATAATGTAATTGTAACAGCTCATGCTTTCGTAATAATTTTCTTTATAGTTATACCAATTATAATTGGTGGATTTGGAAATTGACTTGTTCCTTTAATATTAGGAGCTCCCGATATAGCATTTCCACGAATGAATAATATAAGATTTTGACTATTACCTCCTTCCCTTACATTACTATTAGTAAGAAGTATAGTAGAAAACGGAGCTGGTACAGGTTGAACAGTTTACCCACCCCTATCATCTGTTATTGCACACGGAGGAGCTTCAGTTGACCTAGCTATTTTTTCAC…
26	Bactrocera	invadens	Ivory Coast	JEMU AB32729370	>Bactrocera_invadens_Ivory_Coast_AB32729370_JEMU	CTTTATATTTTATCTTCGGAGCCTGAGCAGGAATAGTTGGAACATCTCTTAGAATTTTAGTTCGAGCTGAACTGGGTCATCCAGGAGCATTAATTGGAGACGACCAAATTTATAATGTAATTGTAACAGCCCATGCCTTCGTAATAATTTTCTTTATAGTTATACCAATTATAATTGGTGGATTCGGAAATTGACTTGTTCCCCTAATATTAGGTGCTCCTGATATAGCTTTTCCACGAATAAATAATATAAGATTTTGATTATTACCTCCTTCCCTTACACTACTATTAGTGAGAAGCATAGTAGAAAATGGAGCTGGTACAGGTTGAACAGTTTACCCACCCCTATCATCGGTTATTGCACACGGAGGAGCTTCAGTTGATCTAGCTATTTTCTCAC…
27	Bactrocera	invadens	Ivory Coast	JEMU AB32745444	>Bactrocera_invadens_Ivory_Coast_AB32745444_JEMU	CTTTATATTTTATCTTCGGAGCCTGAGCAGGAATAGTAGGAACATCCCTTAGAATTTTAGTCCGAGCTGAACTCGGTCACCCAGGAGCTTTAATCGGTGACGATCAAATTTATAATGTAATTGTAACAGCTCATGCTTTCGTAATAATTTTCTTTATAGTTATACCAATTATAATTGGTGGATTTGGAAATTGACTTGTTCCTTTAATATTAGGAGCTCCCGATATAGCATTTCCACGAATGAATAATATAAGATTTTGACTATTACCTCCTTCCCTTACATTACTATTAGTAAGAAGTATAGTAGAAAACGGAGCTGGTACAGGTTGAACAGTTTACCCACCCCTATCATCTGTTATTGCACACGGAGGAGCTTCAGTTGACCTAGCTATTTTTTCAC…
28	Bactrocera	invadens	Ivory Coast	JEMU AB32751351	>Bactrocera_invadens_Ivory_Coast_AB32751351_JEMU	CTTTATATTTTATCTTCGGAGCCTGAGCAGGAATAGTAGGAACATCCCTTAGAATTTTAGTCCGAGCTGAACTCGGTCACCCAGGAGCTTTAATCGGTGACGATCAAATTTATAATGTAATTGTAACAGCTCATGCTTTCGTAATAATTTTCTTTATAGTTATACCAATTATAATTGGTGGATTTGGAAATTGACTTGTTCCTTTAATATTAGGAGCTCCCGATATAGCATTTCCACGAATGAATAATATAAGATTTTGACTATTACCTCCTTCCCTTACATTACTATTAGTAAGAAGTATAGTAGAAAACGGAGCTGGTACAGGTTGAACAGTTTACCCACCCCTATCATCTGTTATTGCACACGGAGGAGCTTCAGTTGACCTAGCTATTTTTTCAC…
29	Bactrocera	invadens	Ivory Coast	JEMU AB32751370	>Bactrocera_invadens_Ivory_Coast_AB32751370_JEMU	CTTTATATTTTATCTTCGGAGCCTGAGCAGGAATAGTAGGAACATCCCTTAGAATTTTAGTCCGAGCTGAACTCGGTCACCCAGGAGCTTTAATCGGTGACGATCAAATTTATAATGTAATTGTAACAGCTCATGCTTTCGTAATAATTTTCTTTATAGTTATACCAATTATAATTGGTGGATTTGGAAATTGACTTGTTCCTTTAATATTAGGAGCTCCCGATATAGCATTTCCACGAATGAATAATATAAGATTTTGACTATTACCTCCTTCCCTTACATTACTATTAGTAAGAAGTATAGTAGAAAACGGAGCTGGTACAGGTTGAACAGTTTACCCACCCCTATCATCTGTTATTGCACACGGAGGAGCTTCAGTTGACCTAGCTATTTTTTCAC…
30	Bactrocera	invadens	Kenya	JEMU AB32714021	>Bactrocera_invadens_Kenya_AB32714021_JEMU	CTTTATATTTTATCTTCGGAGCCTGAGCAGGAATAGTAGGAACATCACTTAGAATTTTAGTCCGAGCTGAACTCGGTCACCCAGGGGCTTTAATCGGTGACGATCAAATTTATAATGTAATTGTAACAGCTCATGCTTTCGTAATAATTTTCTTTATAGTTATACCAATTATAATTGGTGGATTTGGAAATTGACTTGTTCCTTTAATATTAGGAGCTCCCGATATAGCATTTCCACGAATGAATAATATAAGATTTTGATTATTACCTCCTTCCCTTACATTACTATTAGTAAGAAGTATAGTAGAAAACGGAGCTGGTACAGGTTGAACAGTTTACCCACCCCTATCATCTGTTATTGCACACGGAGGAGCTTCAGTTGACCTAGCTATTTTTTCAC…
31	Bactrocera	invadens	Kenya	JEMU AB32714123	>Bactrocera_invadens_Kenya_AB32714123_JEMU	CTTTATATTTTATCTTCGGAGCCTGAGCAGGAATAGTAGGAACATCACTTAGAATTTTAGTCCGAGCTGAACTCGGTCACCCAGGGGCTTTAATCGGTGACGATCAAATTTATAATGTAATTGTAACAGCTCATGCTTTCGTAATAATTTTCTTTATAGTTATACCAATTATAATTGGTGGATTTGGAAATTGACTTGTTCCTTTAATATTAGGAGCTCCCGATATAGCATTTCCACGAATGAATAATATAAGATTTTGATTATTACCTCCTTCCCTTACATTACTATTAGTAAGAAGTATAGTAGAAAACGGAGCTGGTACAGGTTGAACAGTTTACCCACCCCTATCATCTGTTATTGCACACGGAGGAGCTTCAGTTGACCTAGCTATTTTTTCAC…
32	Bactrocera	invadens	Kenya	JEMU AB32714160	>Bactrocera_invadens_Kenya_AB32714160_JEMU	CTTTATATTTTATCTTCGGAGCCTGAGCAGGAATAGTAGGAACATCACTTAGAATTTTAGTCCGAGCTGAACTCGGTCACCCAGGGGCTTTAATCGGTGACGATCAAATTTATAATGTAATTGTAACAGCTCATGCTTTCGTAATAATTTTCTTTATAGTTATACCAATTATAATTGGTGGATTTGGAAATTGACTTGTTCCTTTAATATTAGGAGCTCCCGATATAGCATTTCCACGAATGAATAATATAAGATTTTGATTATTACCTCCTTCCCTTACATTACTATTAGTAAGAAGTATAGTAGAAAACGGAGCTGGTACAGGTTGAACAGTTTACCCACCCCTATCATCTGTTATTGCACACGGAGGAGCTTCAGTTGACCTAGCTATTTTTTCAC…
33	Bactrocera	invadens	Mali	JEMU AB32713885	>Bactrocera_invadens_Mali_AB32713885_JEMU	CTTTATATTTTATCTTCGGAGCCTGAGCAGGAATAGTAGGAACATCACTTAGAATTTTAGTCCGAGCTGAACTCGGTCACCCAGGGGCTTTAATCGGTGACGATCAAATTTATAATGTAATTGTAACAGCTCATGCTTTCGTAATAATTTTCTTTATAGTTATACCAATTATAATTGGTGGATTTGGAAATTGACTTGTTCCTTTAATATTAGGAGCTCCCGATATAGCATTTCCACGAATGAATAATATAAGATTTTGATTATTACCTCCTTCCCTTACATTACTATTAGTAAGAAGTATAGTAGAAAACGGAGCTGGTACAGGTTGAACAGTTTACCCACCCCTATCATCTGTTATTGCACACGGAGGAGCTTCAGTTGACCTAGCTATTTTTTCAC…
34	Bactrocera	invadens	Mali	JEMU AB32713894	>Bactrocera_invadens_Mali_AB32713894_JEMU	CTTTATATTTTATCTTCGGAGCCTGAGCAGGAATAGTAGGAACATCCCTTAGAATTTTAGTCCGAGCTGAACTCGGTCACCCAGGAGCTTTAATCGGTGACGATCAAATTTATAATGTAATTGTAACAGCTCATGCTTTCGTAATAATTTTCTTTATAGTTATACCAATTATAATTGGTGGATTTGGAAATTGACTTGTTCCTTTAATATTAGGAGCTCCCGATATAGCATTTCCACGAATGAATAATATAAGATTTTGACTATTACCTCCTTCCCTTACATTACTATTAGTAAGAAGTATAGTAGAAAACGGAGCTGGTACAGGTTGAACAGTTTACCCACCCCTATCATCTGTTATTGCACACGGAGGAGCTTCAGTTGACCTAGCTATTTTTTCAC…
35	Bactrocera	invadens	Mali	JEMU AB32713921	>Bactrocera_invadens_Mali_AB32713921_JEMU	cTTTATATTTTATCTTCGGAGCCTGAGCAGGAATAGTAGGAACATCCCTTAGAATTTTAGTCCGAGCTGAACTCGGTCACCCAGGAGCTTTAATCGGTGACGATCAAATTTATAATGTAATTGTAACAGCTCATGCTTTCGTAATAATTTTCTTTATAGTTATACCAATTATAATTGGTGGATTTGGAAATTGACTTGTTCCTTTAATATTAGGAGCTCCCGATATAGCATTTCCACGAATGAATAATATAAGATTTTGACTATTACCTCCTTCCCTTACATTACTATTAGTAAGAAGTATAGTAGAAAACGGAGCTGGTACAGGTTGAACAGTTTACCCACCCCTATCATCTGTTATTGCACACGGAGGAGCTTCAGTTGACCTAGCTATTTTTTCAC…
36	Bactrocera	invadens	Mali	JEMU AB32714132	>Bactrocera_invadens_Mali_AB32714132_JEMU	---------------------------------------------------------------------------------------------------------------------------------CTCATGCTTTCGTAATAATTTTCTTTATAGTTATACCAATTATAATTGGTGGATTTGGAAATTGACTTGTTCCTTTAATATTAGGAGCTCCCGATATAGCATTTCCACGAATGAATAATATAAGATTTTGACTATTACCTCCTTCCCTTACATTACTATTAGTAAGAAGTATAGTAGAAAACGGAGCTGGTACAGGTTGAACAGTTTACCCACCCCTATCATCTGTTATTGCACACGGAGGAGCTTCAGTTGACCTAGCTATTTTTTCAC…
37	Bactrocera	invadens	Mali	JEMU AB32714142	>Bactrocera_invadens_Mali_AB32714142_JEMU	CTTTATATTTTATCTTCGGAGCCTGAGCAGGAATAGTAGGAACATCCCTTAGAATTTTAGTCCGAGCTGAACTCGGTCACCCAGGAGCTTTAATCGGTGACGATCAAATTTATAATGTAATTGTAACAGCTCATGCTTTCGTAATAATTTTCTTTATAGTTATACCAATTATAATTGGTGGATTTGGAAATTGACTTGTTCCTTTAATATTAGGAGCTCCCGATATAGCATTTCCACGAATGAATAATATAAGATTTTGACTATTACCTCCTTCCCTTACATTACTATTAGTAAGAAGTATAGTAGAAAACGGAGCTGGTACAGGTTGAACAGTTTACCCACCCCTATCATCTGTTATTGCACACGGAGGAGCTTCAGTTGACCTAGCTATTTTTTCAC…
38	Bactrocera	invadens	Mali	JEMU AB32714155	>Bactrocera_invadens_Mali_AB32714155_JEMU	CTTTATATTTTATCTTCGGAGCCTGAGCAGGAATAGTAGGAACATCACTTAGAATTTTAGTCCGAGCTGAACTCGGTCACCCAGGGGCTTTAATCGGTGACGATCAAATTTATAATGTAATTGTAACAGCTCATGCTTTCGTAATAATTTTCTTTATAGTTATACCAATTATAATTGGTGGATTTGGAAATTGACTTGTTCCTTTAATATTAGGAGCTCCCGATATAGCATTTCCACGAATGAATAATATAAGATTTTGATTATTACCTCCTTCCCTTACATTACTATTAGTAAGAAGTATAGTAGAAAACGGAGCTGGTACAGGTTGAACAGTTTACCCACCCCTATCATCTGTTATTGCACACGGAGGAGCTTCAGTTGACCTAGCTATTTTTTCAC…
39	Bactrocera	invadens	Mali	JEMU AB32714161	>Bactrocera_invadens_Mali_AB32714161_JEMU	CTTTATATTTTATCTTCGGAGCCTGAGCAGGAATAGTAGGAACATCACTTAGAATTTTAGTCCGAGCTGAACTCGGTCACCCAGGGGCTTTAATCGGTGACGATCAAATTTATAATGTAATTGTAACAGCTCATGCTTTCGTAATAATTTTCTTTATAGTTATACCAATTATAATTGGTGGATTTGGAAATTGACTTGTTCCTTTAATATTAGGAGCTCCCGATATAGCATTTCCACGAATGAATAATATAAGATTTTGATTATTACCTCCTTCCCTTACATTACTATTAGTAAGAAGTATAGTAGAAAACGGAGCTGGTACAGGTTGAACAGTTTACCCACCCCTATCATCTGTTATTGCACACGGAGGAGCTTCAGTTGACCTAGCTATTTTTTCAC…
40	Bactrocera	invadens	Mozambique	JEMU AB00502624	>Bactrocera_invadens_Mozambique_AB00502624_JEMU	CTTTATATTTTATCTTCGGAGCCTGAGCAGGAATAGTAGGAACATCCCTTAGAATTTTAGTCCGAGCTGAACTCGGTCACCCAGGAGCTTTAATCGGTGACGATCAAATTTATAATGTAATTGTAACAGCTCATGCTTTCGTAATAATTTTCTTTATAGTTATACCAATTATAATTGGTGGATTTGGAAATTGACTTGTTCCTTTAATATTAGGAGCTCCCGATATAGCATTTCCACGAATGAATAATATAAGATTTTGACTATTACCTCCTTCCCTTACATTACTATTAGTAAGAAGTATAGTAGAAAACGGAGCTGGTACAGGTTGAACAGTTTACCCACCCCTATCATCTGTTATTGCACACGGAGGAGCTTCAGTTGACCTAGCTATTTTTTCAC…
41	Bactrocera	invadens	Mozambique	JEMU AB00502690	>Bactrocera_invadens_Mozambique_AB00502690_JEMU	----------------------------------AGTAGGAACATCACTTAGAATTTTAGTCCGAGCTGAACTCGGTCACCCAGGGGCTTTAATCGGTGACGATCAAATTTATAATGTAATTGTAACAGCTCATGCTTTCGTAATAATTTTCTTTATAGTTATACCAATTATAATTGGTGGATTTGGAAATTGACTTGTTCCTTTAATATTAGGAGCTCCCGATATAGCATTTCCACGAATGAATAATATAAGATTTTGATTATTACCTCCTTCCCTTACATTACTATTAGTAAGAAGTATAGTAGAAAACGGAGCTGGTACAGGTTGAACAGTTTACCCACCCCTATCATCTGTTATTGCACACGGAGGAGCTTCAGTTGACCTAGCTATTTTTTCAC…
42	Bactrocera	invadens	Mozambique	JEMU AB00502739	>Bactrocera_invadens_Mozambique_AB00502739_JEMU	CTTTATATTTTATCTTCGGAGCCTGAGCAGGAATAGTAGGAACATCACTTAGAATTTTAGTCCGAGCTGAACTCGGTCACCCAGGGGCTTTAATCGGTGACGATCAAATTTATAATGTAATTGTAACAGCTCATGCTTTCGTAATAATTTTCTTTATAGTTATACCAATTATAATTGGTGGATTTGGAAATTGACTTGTTCCTTTAATATTAGGAGCTCCCGATATAGCATTTCCACGAATGAATAATATAAGATTTTGATTATTACCTCCTTCCCTTACATTACTATTAGTAAGAAGTATAGTAGAAAACGGAGCTGGTACAGGTTGAACAGTTTACCCACCCCTATCATCTGTTATTGCACACGGAGGAGCTTCAGTTGACCTAGCTATTTTTTCAC…
43	Bactrocera	invadens	Mozambique	JEMU AB32719558	>Bactrocera_invadens_Mozambique_AB32719558_JEMU	CTTTATATTTTATCTTCGGAGCCTGAGCAGGAATAGTAGGAACATCACTTAGAATTTTAGTCCGAGCTGAACTCGGTCACCCAGGGGCTTTAATCGGTGACGATCAAATTTATAATGTAATTGTAACAGCTCATGCTTTCGTAATAATTTTCTTTATAGTTATACCAATTATAATTGGTGGATTTGGAAATTGACTTGTTCCTTTAATATTAGGAGCTCCCGATATAGCATTTCCACGAATGAATAATATAAGATTTTGATTATTACCTCCTTCCCTTACATTACTATTAGTAAGAAGTATAGTAGAAAACGGAGCTGGTACAGGTTGAACAGTTTACCCACCCCTATCATCTGTTATTGCACACGGAGGAGCTTCAGTTGACCTAGCTATTTTTTCAC…
44	Bactrocera	invadens	Mozambique	JEMU AB32719779	>Bactrocera_invadens_Mozambique_AB32719779_JEMU	CTTTATATTTTATCTTCGGAGCCTGAGCAGGAATAGTAGGAACATCACTTAGAATTTTAGTCCGAGCTGAACTCGGTCACCCAGGGGCTTTAATCGGTGACGATCAAATTTATAATGTAATTGTAACAGCTCATGCTTTCGTAATAATTTTCTTTATAGTTATACCAATTATAATTGGTGGATTTGGAAATTGACTTGTTCCTTTAATATTAGGAGCTCCCGATATAGCATTTCCACGAATGAATAATATAAGATTTTGATTATTACCTCCTTCCCTTACATTACTATTAGTAAGAAGTATAGTAGAAAACGGAGCTGGTACAGGTTGAACAGTTTACCCACCCCTATCATCTGTTATTGCACACGGAGGAGCTTCAGTTGACCTAGCTATTTTTTCAC…
45	Bactrocera	invadens	Senegal	JEMU AB00502676	>Bactrocera_invadens_Senegal_AB00502676_JEMU	CTTTATATTTTATCTTCGGAGCCTGAGCAGGAATAGTAGGAACATCCCTTAGAATTTTAGTCCGAGCTGAACTCGGTCACCCAGGAGCTTTAATCGGTGACGATCAAATTTATAATGTAATTGTAACAGCTCATGCTTTCGTAATAATTTTCTTTATAGTTATACCAATTATAATTGGTGGATTTGGAAATTGACTTGTTCCTTTAATATTAGGAGCTCCCGATATAGCATTTCCACGAATGAATAATATAAGATTTTGATTATTACCTCCTTCCCTTACATTACTATTAGTAAGAAGTATAGTAGAAAACGGAGCTGGTACAGGTTGAACAGTTTACCCACCCCTATCATCTGTTATTGCACACGGAGGAGCTTCAGTTGACCTAGCTATTTTTTCAC…
46	Bactrocera	invadens	Senegal	JEMU AB00502746	>Bactrocera_invadens_Senegal_AB00502746_JEMU	CTTTATATTTTATCTTCGGAGCCTGAGCAGGAATAGTAGGAACATCACTTAGAATTTTAGTCCGAGCTGAACTCGGTCACCCAGGGGCTTTAATCGGTGACGATCAAATTTATAATGTAATTGTAACAGCTCATGCTTTCGTAATAATTTTCTTTATAGTTATACCAATTATAATTGGTGGATTTGGAAATTGACTTGTTCCTTTAATATTAGGAGCTCCCGATATAGCATTTCCACGAATGAATAATATAAGATTTTGATTATTACCTCCTTCCCTTACATTACTATTAGTAAGAAGTATAGTAGAAAACGGAGCTGGTACAGGTTGAACAGTTTACCCACCCCTATCATCTGTTATTGCACACGGAGGAGCTTCAGTTGACCTAGCTATTTTTTCAC…
47	Bactrocera	invadens	Senegal	JEMU AB32713908	>Bactrocera_invadens_Senegal_AB32713908_JEMU	CTTTATATTTTATCTTCGGAGCCTGAGCAGGAATAGTAGGAACATCCCTTAGAATTTTAGTCCGAGCTGAACTCGGTCACCCAGGAGCTTTAATCGGTGACGATCAAATTTATAATGTAATTGTAACAGCTCATGCTTTCGTAATAATTTTCTTTATAGTTATACCAATTATAATTGGTGGATTTGGAAATTGACTTGTTCCTTTAATATTAGGAGCTCCCGATATAGCATTTCCACGAATGAATAATATAAGATTTTGACTATTACCTCCTTCCCTTACATTACTATTAGTAAGAAGTATAGTAGAAAACGGAGCTGGTACAGGTTGAACAGTTTACCCACCCCTATCATCTGTTATTGCACACGGAGGAGCTTCAGTTGACCTAGCTATTTTTTCAC…
48	Bactrocera	invadens	Senegal	JEMU AB32714143	>Bactrocera_invadens_Senegal_AB32714143_JEMU	CTTTATATTTTATCTTCGGAGCCTGAGCAGGAATAGTAGGAACATCCCTTAGAATTTTAGTCCGAGCTGAACTCGGTCACCCAGGAGCTTTAATCGGTGACGATCAAATTTATAATGTAATTGTAACAGCTCATGCTTTCGTAATAATTTTCTTTATAGTTATACCAATTATAATTGGTGGATTTGGAAATTGACTTGTTCCTTTAATATTAGGAGCTCCCGATATAGCATTTCCACGAATGAATAATATAAGATTTTGACTATTACCTCCTTCCCTTACATTACTATTAGTAAGAAGTATAGTAGAAAACGGAGCTGGTACAGGTTGAACAGTTTACCCACCCCTATCATCTGTTATTGCACACGGAGGAGCTTCAGTTGACCTAGCTATTTTTTCAC…
49	Bactrocera	invadens	Senegal	JEMU AB32719515	>Bactrocera_invadens_Senegal_AB32719515_JEMU	CTTTATATTTTATCTTCGGAGCCTGAGCAGGAATAGTAGGAACATCCCTTAGAATTTTAGTCCGAGCTGAACTCGGTCACCCAGGAGCTTTAATCGGTGACGATCAAATTTATAATGTAATTGTAACAGCTCATGCTTTCGTAATAATTTTCTTTATAGTTATACCAATTATAATTGGTGGATTTGGAAATTGACTTGTTCCTTTAATATTAGGAGCTCCCGATATAGCATTTCCACGAATGAATAATATAAGATTTTGACTATTACCTCCTTCCCTTACATTACTATTAGTAAGAAGTATAGTAGAAAACGGAGCTGGTACAGGTTGAACAGTTTACCCACCCCTATCATCTGTTATTGCACACGGAGGAGCTTCAGTTGACCTAGCTATTTTTTCAC…
50	Bactrocera	invadens	Senegal	JEMU AB32719729	>Bactrocera_invadens_Senegal_AB32719729_JEMU	CTTTATATTTTATCTTCGGAGCCTGAGCAGGAATAGTAGGAACATCCCTTAGAATTTTAGTCCGAGCTGAACTCGGTCACCCAGGAGCTTTAATCGGTGACGATCAAATTTATAATGTAATTGTAACAGCTCATGCTTTCGTAATAATTTTCTTTATAGTTATACCAATTATAATTGGTGGATTTGGAAATTGACTTGTTCCTTTAATATTAGGAGCTCCCGATATAGCATTTCCACGAATGAATAATATAAGATTTTGACTATTACCTCCTTCCCTTACATTACTATTAGTAAGAAGTATAGTAGAAAACGGAGCTGGTACAGGTTGAACAGTTTACCCACCCCTATCATCTGTTATTGCACACGGAGGAGCTTCAGTTGACCTAGCTATTTTTTCAC…
51	Bactrocera	invadens	Togo	JEMU AB32714157	>Bactrocera_invadens_Togo_AB32714157_JEMU	CTTTATATTTTATCTTCGGAGCCTGAGCAGGAATAGTAGGAACATCCCTTAGAATTTTAGTCCGAGCTGAACTCGGTCACCCAGGAGCTTTAATCGGTGACGATCAAATTTATAATGTAATTGTAACAGCTCATGCTTTCGTAATAATTTTCTTTATAGTTATACCAATTATAATTGGTGGATTTGGAAATTGACTTGTTCCTTTAATATTAGGAGCTCCCGATATAGCATTTCCACGAATGAATAATATAAGATTTTGACTATTACCTCCTTCCCTTACATTACTATTAGTAAGAAGTATAGTAGAAAACGGAGCTGGTACAGGTTGAACAGTTTACCCACCCCTATCATCTGTTATTGCACACGGAGGAGCTTCAGTTGACCTAGCTATTTTTTCAC…
52	Bactrocera	oleae	Italy	JEMU D20110121112103	>Bactrocera_oleae_Italy_D20110121112103_JEMU	CTTTATACTTCATTTTCGGAGCCTGAGCAGGAATAGTTGGCACATCTCTTAGAATTTTAGTTCGAGCAGAACTAGGTCATCCTGGAGCATTAATTGGAGATGATCAAATTTATAATGTAATTGTAACTGCTCACGCTTTCGTAATAATTTTTTTCATAGTTATACCTATTATAATCGGGGGGTTTGGAAATTGATTAGTCCCTTTAATATTAGGAGCACCAGATATGGCATTCCCCCGAATAAATAATATAAGATTCTGGTTATTACCCCCCTCTCTCACTCTATTGTTAGTCAGCAGCATAGTGGAAAACGGAGCCGGTACAGGTTGAACTGTATACCCACCATTATCATCTATTATTGCACATGGAGGAGCATCTGTCGATCTAGCCATCTTTTCAC…
53	Bactrocera	zonata	Egypt	JEMU AB32714025	>Bactrocera_zonata_Egypt_AB32714025_JEMU	CCTTATATTTTATTTTCGGAGCCTGAGCAGGTATAGTTGGAACATCTCTTAGAATTTTAGTTCGTGCTGAGCTAGGACACCCCGGAGCACTAATTGGAGATGATCAGATTTATAATGTAATTGTAACAGCACACGCTTTCGTAATAATTTTCTTTATAGTAATACCTATTATAATTGGAGGGTTTGGAAATTGACTTGTTCCCCTAATATTAGGAGCACCCGACATAGCATTCCCACGAATGAATAATATAAGATTTTGATTATTACCTCCTTCCCTTACGCTGCTATTAGTGAGAAGTATAGTAGAAAATGGAGCTGGTACAGGTTGAACAGTTTATCCTCCCCTATCATCTGTTATTGCTCACGGAGGAGCTTCAGTTGATCTAGCTATTTTCTCAC…
54	Capparimyia	aristata	Mozambique	JEMU AB00502674	>Capparimyia_aristata_Mozambique_AB00502674_JEMU	CTTTATATTTTATTTTTGGAGCTTGAGCTGGAATAGTAGGAACATCTCTTAGAATTTTAATCCGTGCTGAATTAGGTCATCCAGGAGCTTTAATTGGCGATGATCAAATTTATAATGTAATTGTAACTGCACATGCTTTCGTAATAATTTTTTTTATAGTTATACCAATTATAATTGGAGGATTTGGAAACTGATTAGTCCCACTAATACTTGGAGCCCCAGATATAGCATTCCCCCGAATAAACAATATAAGTTTTTGATTATTACCTCCTTCCCTTACATTATTACTAGTCAGTAGTATAGTAGAAAACGGAGCTGGAACAGGTTGAACAGTTTACCCACCTTTATCTTCTGTAATCGCTCACGGAGGAGCTTCTGTTGATTTAGCAATTTTTTCCT…
55	Carpophthoromyia	dimidiata	Mozambique	JEMU AB00502801	>Carpophthoromyia_dimidiata_Mozambique_AB00502801_JEMU	CTTTATATTTCATCTTCGGAGCTTGAGCAGGTATAGTAGGAACATCTCTTAGAATTTTAATCCGAGCCGAATTGGGCCACCCAGGAGCTTTAATTGGAGATGACCAAATTTATAATGTAATTGTAACTGCCCATGCCTTTGTCATAATTTTCTTTATAGTTATACCCATTATAATCGGAGGATTCGGTAACTGATTAGTACCCCTTATACTAGGAGCACCCGATATAGCATTCCCTCGAATAAACAATATAAGCTTCTGGCTATTGCCCCCTTCTCTCACACTATTATTAGTAAGCAGAATAGTAGAAAATGGAGCTGGAACAGGTTGAACAGTTTATCCCCCCCTATCATCCGTCATCGCTCATGGAGGAGCTTCTGTTGATCTAGCAATTTTTTCAC…
56	Carpophthoromyia	dividua	Congo DR	JEMU AB40159470	>Carpophthoromyia_dividua_CongoDR_AB40159470_JEMU	CTTTATATTTTATCTTCGGAGCTTGAGCTGGAATAGTTGGTACTTCTCTTAGAATTTTAATTCGAGCAGAATTAGGACACCCAGGTGCCTTAATTGGAGATGATCAAATTTATAATGTAATTGTTACCGCTCATGCCTTTGTAATAATTTTTTTTATAGTTATGCCTATTATAATTGGAGGATTTGGAAATTGATTAGTTCCTCTTATATTAGGAGCTCCAGATATAGCATTTCCTCGAATAAATAATATAAGTTTCTGGTTATTACCACCTTCCCTTACATTATTATTAGTTAGTAGAATAGTAGAAAATGGAGCTGGAACAGGTTGAACAGTTTATCCTCCGTTATCTTCAGTAATTGCTCATGGAGGAGCCTCTGTTGATCTAGCTATTTTCTCAT…
57	Carpophthoromyia	dividua	Congo DR	JEMU AB40159517	>Carpophthoromyia_dividua_CongoDR_AB40159517_JEMU	CTTTATATTTTATCTTCGGAGCTTGAGCTGGAATAGTTGGTACTTCTCTTAGAATTTTAATTCGAGCAGAATTAGGACACCCAGGTGCCTTAATTGGAGATGATCAAATTTATAATGTAATTGTTACCGCTCATGCCTTTGTAATAATTTTTTTTATAGTTATGCCTATTATAATTGGAGGATTTGGAAATTGATTAGTTCCTCTTATATTAGGAGCTCCAGATATAGCATTTCCTCGAATAAATAATATAAGTTTCTGGTTATTACCACCTTCCCTTACATTATTATTAGTTAGTAGAATAGTAGAAAATGGAGCTGGAACAGGTTGAACAGTTTATCCTCCGTTATCTTCAGTAATTGCTCATGGAGGAGCCTCTGTTGATCTAGCTATTTTCTCAT…
58	Carpophthoromyia	dividua	Congo DR	JEMU AB40160865	>Carpophthoromyia_dividua_CongoDR_AB40160865_JEMU	CTTTATATTTTATCTTCGGAGCTTGAGCTGGAATAGTTGGTACTTCTCTTAGAATTTTAATTCGAGCAGAATTAGGACACCCAGGTGCCTTAATTGGAGATGATCAAATTTATAATGTAATTGTTACCGCTCATGCCTTTGTAATAATTTTTTTTATAGTTATGCCTATTATAATTGGAGGATTTGGAAATTGATTAGTTCCTCTTATATTAGGAGCTCCAGATATAGCATTTCCTCGAATAAATAATATAAGTTTCTGGTTATTACCACCTTCCCTTACATTATTATTAGTTAGTAGAATAGTAGAAAATGGAGCTGGAACAGGTTGAACAGTTTATCCTCCGTTATCTTCAGTAATTGCTCATGGAGGAGCCTCTGTTGATCTAGCTATTTTCTCAT…
59	Carpophthoromyia	dividua	Congo DR	JEMU AB40160869	>Carpophthoromyia_dividua_CongoDR_AB40160869_JEMU	CTTTATATTTTATCTTCGGAGCTTGAGCTGGAATAGTTGGTACTTCTCTTAGAATTTTAATTCGAGCAGAATTAGGACACCCAGGTGCCTTAATTGGAGATGATCAAATTTATAATGTAATTGTTACCGCTCATGCCTTTGTAATAATTTTTTTTATAGTTATGCCTATTATAATTGGAGGATTTGGAAATTGATTAGTTCCTCTTATATTAGGAGCTCCAGATATAGCATTTCCTCGAATAAATAATATAAGTTTCTGGTTATTACCACCTTCCCTTACATTATTATTAGTTAGTAGAATAGTAGAAAATGGAGCTGGAACAGGTTGAACAGTTTATCCTCCGTTATCTTCAGTAATTGCTCATGGAGGAGCCTCTGTTGATCTAGCTATTTTCTCAT…
60	Carpophthoromyia	dividua	Congo DR	JEMU AB40160896	>Carpophthoromyia_dividua_CongoDR_AB40160896_JEMU	CTTTATATTTTATCTTCGGAGCTTGAGCTGGAATAGTTGGTACTTCTCTTAGAATTTTAATTCGAGCAGAATTAGGACACCCAGGTGCCTTAATTGGAGATGATCAAATTTATAATGTAATTGTTACCGCTCATGCCTTTGTAATAATTTTTTTTATAGTTATGCCTATTATAATTGGAGGATTTGGAAATTGATTAGTTCCTCTTATATTAGGAGCTCCAGATATAGCATTTCCTCGAATAAATAATATAAGTTTCTGGTTATTACCACCTTCCCTTACATTATTATTAGTTAGTAGAATAGTAGAAAATGGAGCTGGAACAGGTTGAACAGTTTATCCTCCGTTATCTTCAGTAATTGCTCATGGAGGAGCCTCTGTTGATCTAGCTATTTTCTCAT…
61	Carpophthoromyia	pseudotritea	Congo DR	JEMU AB40159474	>Carpophthoromyia_pseudotritea_CongoDR_AB40159474_JEMU	CTTTATATTTTATCTTCGGAGCTTGAGCGGGAATAGTTGGTACTTCTCTTAGAATTTTAATTCGAGCAGAATTAGGACATCCAGGTGCTTTAATTGGGGATGATCAAATTTATAATGTAATTGTTACCGCTCATGCCTTTGTTATAATTTTTTTTATAGTTATACCTATCATAATTGGAGGATTTGGAAACTGATTAGTTCCTCTTATATTAGGAGCTCCAGATATAGCTTTTCCTCGAATAAATAATATAAGTTTCTGATTATTACCACCTTCCCTTACATTATTATTAGTCAGTAGAATAGTAGAAAATGGAGCTGGAACAGGTTGAACAGTTTACCCTCCATTATCTTCAGTAATTGCCCATGGAGGAGCCTCCGTTGATCTAGCTATTTTCTCAT…
62	Carpophthoromyia	pseudotritea	Congo DR	JEMU AB42847634	>Carpophthoromyia_pseudotritea_CongoDR_AB42847634_JEMU	CTTTATATTTTATCTTCGGAGCTTGAGCTGGAATAGTTGGTACTTCTCTTAGAATTTTAATTCGAGCAGAATTAGGACACCCAGGTGCCTTAATTGGAGATGATCAAATTTATAATGTAATTGTTACCGCTCATGCCTTTGTAATAATTTTTTTTATAGTTATACCTATTATAATTGGAGGATTTGGAAACTGATTAGTTCCTCTTATATTAGGAGCTCCAGATATAGCATTTCCTCGAATAAATAATATAAGTTTCTGGTTATTACCTCCTTCCCTTACATTATTATTAGTAAGTAGAATAGTAGAAAATGGAGCTGGAACAGGTTGAACAGTTTATCCTCCGTTATCTTCAGTAATTGCCCATGGAGGTGCTTCTGTTGATCTAGCTATTTTCTCAT…
63	Carpophthoromyia	pseudotritea	Congo DR	JEMU AB42847651	>Carpophthoromyia_pseudotritea_CongoDR_AB42847651_JEMU	CTTTATATTTTATCTTCGGAGCTTGAGCTGGAATAGTTGGTACTTCTCTTAGAATTTTAATTCGAGCAGAATTAGGACACCCAGGTGCCTTAATTGGAGATGATCAAATTTATAATGTAATTGTTACCGCTCATGCCTTTGTAATAATTTTTTTTATAGTTATACCTATTATAATTGGAGGATTTGGAAACTGATTAGTTCCTCTTATATTAGGAGCTCCAGATATAGCATTTCCTCGAATAAATAATATAAGTTTCTGGTTATTACCTCCTTCCCTTACATTATTATTAGTAAGTAGAATAGTAGAAAATGGAGCTGGAACAGGTTGAACAGTTTATCCTCCGTTATCTTCAGTAATTGCCCATGGAGGTGCTTCTGTTGATCTAGCTATTTTCTCAT…
64	Carpophthoromyia	radulata	Congo DR	JEMU AB42886908	>Carpophthoromyia_radulata_CongoDR_AB42886908_JEMU	CTTTATATTTTATCTTCGGAGCTTGAGCTGGAATAGTTGGAACTTCTCTTAGAATTTTAATTCGAGCAGAATTAGGACACCCAGGTGCTTTAATCGGAGATGACCAAATTTATAATGTAATTGTTACCGCTCATGCCTTTGTAATAATTTTTTTTATAGTTATACCTATTATAATTGGAGGATTTGGAAACTGATTAGTTCCCCTTATACTAGGAGCTCCAGATATAGCATTTCCTCGAATAAATAATATAAGTTTCTGATTACTACCACCTTCCCTTACATTATTATTAGTAAGTAGAATAGTAGAAAATGGAGCTGGAACAGGTTGAACAGTTTATCCTCCACTATCTTCAGTAATCGCCCATGGAGGAGCTTCTGTTGATCTAGCTATTTTCTCAT…
65	Carpophthoromyia	tessmanni	Congo DR	JEMU AB40159450	>Carpophthoromyia_tessmanni_CongoDR_AB40159450_JEMU	CTTTATATTTTATCTTCGGAGCTTGGGCTGGAATAGTAGGTACTTCTCTTAGAATTTTAATTCGAGCAGAATTAGGACATCCAGGTGCTTTAATTGGAGATGACCAAATTTATAATGTAATTGTTACCGCTCATGCCTTTGTTATAATTTTTTTTATAGTTATACCTATTATAATTGGAGGATTTGGAAATTGATTAGTCCCTCTTATATTAGGAGCCCCAGATATAGCTTTCCCTCGAATAAATAATATAAGTTTTTGATTATTACCACCTTCCCTTACATTATTATTAGTGAGTAGAATAGTAGAAAATGGAGCTGGAACTGGTTGAACTGTTTATCCTCCACTATCTTCAGTAATTGCTCATGGAGGTGCTTCTGTTGATCTAGCTATTTTCTCAT…
66	Ceratitis	anonae	Congo DR	JEMU AB40154169	>Ceratitis_anonae_CongoDR_AB40154169_JEMU	CTTTATATTTTATTTTTGGAGCATGAGCTGGAATAGTAGGAACATCTCTTAGAATTTTAATCCGAGCTGAATTAGGTCACCCAGGAGCACTAATTGGAGATGACCAAATTTATAATGTAATTGTTACTGCTCATGCTTTCGTAATAATTTTTTTTATAGTTATACCTATTATAATTGGAGGGTTTGGAAATTGACTAGTACCTTTAATACTTGGTGCTCCAGATATAGCATTCCCTCGAATAAATAATATAAGTTTTTGATTATTACCTCCTTCTCTTACATTATTATTAGTAAGTAGTATAGTAGAAAATGGAGCTGGAACAGGTTGAACAGTTTACCCTCCCCTTTCTTCTGTAATTGCTCATGGAGGAGCTTCTGTTGACTTAGCAATTTTTTCTC…
67	Ceratitis	anonae	Congo DR	JEMU AB40160837	>Ceratitis_anonae_CongoDR_AB40160837_JEMU	CTTTATATTTTATTTTTGGAGCATGAGCTGGAATAGTAGGAACATCTCTTAGAATTTTAATCCGAGCTGAATTAGGTCACCCAGGAGCACTAATTGGAGATGACCAAATTTATAATGTAATTGTTACTGCTCATGCTTTCGTAATAATTTTTTTTATAGTTATACCTATTATAATTGGAGGGTTTGGAAATTGACTAGTACCTTTAATACTTGGTGCTCCAGATATAGCATTCCCTCGAATAAATAATATAAGTTTTTGATTATTACCTCCTTCTCTTACATTATTATTAGTAAGTAGTATAGTAGAAAATGGAGCTGGAACAGGTTGAACAGTTTACCCTCCCCTTTCTTCTGTAATTGCCCATGGAGGAGCTTCTGTTGACTTAGCAATTTTTTCTC…
68	Ceratitis	anonae	Congo DR	JEMU AB40222508	>Ceratitis_anonae_CongoDR_AB40222508_JEMU	CTTTATATTTTATTTTTGGAGCATGAGCTGGAATAGTAGGAACATCTCTTAGAATTTTAATCCGAGCTGAATTAGGTCACCCAGGAGCACTAATTGGAGATGACCAAATTTATAATGTAATTGTTACTGCTCATGCTTTCGTAATAATTTTTTTTATAGTTATACCTATTATAATTGGAGGGTTTGGAAATTGACTAGTACCTTTAATACTTGGTGCTCCAGATATAGCATTCCCTCGAATAAATAATATAAGTTTTTGATTATTACCTCCTTCTCTTACACTATTATTAGTAAGTAGTATAGTAGAAAATGGAGCTGGAACAGGTTGAACAGTTTACCCTCCCCTTTCTTCTGTAATTGCCCATGGAGGAGCTTCTGTTGACTTAGCAATTTTTTCTC…
69	Ceratitis	antistictic	Congo DR	JEMU AB32719699	>Ceratitis_antistictic_CongoDR_AB32719699_JEMU	------------------------------------------------------------------------------------------------------------------------------------------------------------TAGTAATGCCCATTATAATTGGGGGGTTTGGAAACTGACTAGTACCTTTAATATTAGGTGCCCCAGATATAGCATTTCCTCGAATAAATAATATAAGTTTTTGGCTGTTGCCACCTTCCCTTACACTTCTATTAGTGAGTAGCATAGTAGAAAATGGGGCTGGAACTGGTTGAACAGTTTACCCCCCCCTTTCTTCCGTAATTGCTCATGGAGGGGCTTCTGTTGATTTAGCAATTTTTTCTC…
70	Ceratitis	barbata	Congo DR	JEMU AB42847633	>Ceratitis_barbata_CongoDR_AB42847633_JEMU	CTTTATATTTTATTTTTGGGGCATGAGCTGGAATAGTAGGGACATCTCTTAGAATTTTAATTCGAGCTGAATTAGGTCATCCAGGAGCACTAATTGGGGATGATCAAATTTACAACGTAATTGTCACTGCTCATGCTTTTGTAATAATTTTTTTTATAGTTATACCTATTATAATTGGAGGATTTGGAAATTGACTAGTGCCTTTAATACTAGGTGCTCCAGATATAGCATTTCCTCGAATAAATAATATAAGTTTTTGACTACTGCCTCCTTCTCTTACATTACTATTAGTAAGTAGCATAGTAGAAAATGGAGCTGGAACAGGTTGAACAGTTTACCCTCCACTTTCTTCTGTGATTGCTCATGGAGGAGCTTCTGTTGACTTAGCAATTTTTTCCC…
71	Ceratitis	barbata	Congo DR	JEMU AB42861054	>Ceratitis_barbata_CongoDR_AB42861054_JEMU	CTTTATATTTTATTTTTGGGGCATGAGCTGGAATAGTAGGGACATCTCTTAGAATTTTAATTCGAGCTGAATTAGGTCATCCAGGAGCACTAATTGGGGATGATCAAATTTACAACGTAATTGTCACTGCTCATGCTTTTGTAATAATTTTTTTTATAGTTATACCTATTATAATTGGAGGATTTGGAAATTGACTAGTGCCTTTAATACTAGGTGCTCCAGATATAGCATTTCCTCGAATAAATAATATAAGTTTTTGACTACTGCCTCCTTCTCTTACATTACTATTAGTAAGTAGCATAGTAGAAAATGGAGCTGGAACAGGTTGAACAGTTTACCCTCCACTTTCTTCTGTGATTGCTCATGGAGGAGCTTCTGTTGACTTAGCAATTTTTTCCC…
72	Ceratitis	bremii	Burkina Faso	JEMU D20110121112104	>Ceratitis_bremii_Burkina_Faso_D20110121112104_JEMU	-----------------------------------------------------------------------------------------------------------ATTTATAATGTAGTTGTAACTGGCCATGCTTTCGTAATAATTTTTTTTATAGTTATACCTATTATAATTGGAGGATTTGGAAATTGACTTGTCCCCCTTATACTTGGTGCTCCAGATATAGCATTCCCCCGAATAAATAATATAAGTTTTTGGTTATTACCTCCTTCTCTTACTCTTCTTCTAGTAAGCAGAATAGTAGAAAACGGAGCTGGAACAGGTTGAACAGTTTACCCTCCCCTTTCCTCTGTAATTGCCCACGGAGGGGGTTCAGTTGATTTAGCAATTTTTTTTT…
73	Ceratitis	bremii	Togo	JEMU AB00502616	>Ceratitis_bremii_Togo_AB00502616_JEMU	CTTTATACTTCATTTTCGGAGCTTGAGCTGGTACAGTAGGAACATCTCTTAGAATTTTAATTCGGACTGAATTAGGACACCCAGGAACATTAATTGACGATAATCAAATTTATAATGTAGTTGTAACTGCCCATGCTTTCGTAATAATTTTTTTTATAGTTATACCTATTATAATTGGAGGATTTGGAAATTGACTTGTCCCTCTTATACTTGGTGCTCCAGATATAGCATTCCCCCGAATAAATAATATAAGTTTTTGATTATTACCCCCTTCTCTTACTCTTCTTCTAGTAAGCAGAATAGTAGAAAACGGAGCTGGAACAGGTTGAACAGTTTACCCTCCCCTTTCCTCTGTAATTGCTCACGGAGGGGCTTCAGTTGATTTAGCAATTTTTTCTT…
74	Ceratitis	capitata	Egypt	JEMU AB32719754	>Ceratitis_capitata_Egypt_AB32719754_JEMU	CATTATATTTTATTTTTGGAGCATGAGCTGGTATAGTAGGAACATCCTTAAGAATTTTAATTCGAGCTGAATTAGGACATCCAGGAGCATTAATTGGAGATGATCAAATTTATAATGTAATTGTTACTGCCCATGCTTTTGTAATAATTTTTTTCATAGTTATACCTATTATAATTGGAGGATTTGGTAATTGATTAGTACCTTTAATACTTGGAGCACCAGATATAGCATTTCCTCGAATAAATAATATAAGTTTTTGATTATTACCTCCTTCCCTTACATTATTATTAGTAAGTAGTATAGTAGAAAATGGAGCTGGAACAGGTTGAACAGTTTACCCTCCTCTTTCTTCTGTGATTGCTCATGGAGGTGCTTCTGTTGACTTAGCAATTTTTTCTC…
75	Ceratitis	capitata	Mozambique	JEMU AB32719749	>Ceratitis_capitata_Mozambique_AB32719749_JEMU	CTTTATATTTTATTTTTGGAGCATGAGCTGGAATAGTAGGAACATCCTTAAGAATTTTAATTCGAGCTGAATTAGGACATCCAGGAGCATTAATTGGAGATGATCAAATTTATAATGTAATTGTTACTGCCCATGCTTTTGTAATAATTTTTTTCATAGTTATACCTATTATAATTGGAGGGTTTGGTAATTGATTAGTACCTTTAATACTTGGAGCACCAGATATGGCATTTCCTCGAATAAATAATATAAGTTTTTGATTATTACCTCCTTCCCTTACATTATTATTAGTAAGTAGTATAGTAGAAAATGGGGCTGGAACAGGTTGAACAGTTTACCCTCCTCTTTCTTCTGTGATTGCTCATGGAGGTGCTTCTGTTGACTTAGCAATTTTTTCTC…
76	Ceratitis	capitata	South Africa	JEMU AB32751306	>Ceratitis_capitata_South_Africa_AB32751306_JEMU	CTTTATATTTTATTTTTGGGGCATGAGCTGGAATAGTAGGAACATCCTTAAGAATTTTAATTCGAGCTGAATTAGGACATCCAGGAGCATTAATTGGAGATGATCAAATTTATAATGTAATTGTTACTGCCCATGCTTTTGTAATAATTTTTTTCATAGTTATACCTATTATAATTGGAGGATTTGGTAATTGATTAGTACCTTTAATACTTGGAGCACCAGATATGGCATTTCCTCGAATAAATAATATAAGTTTTTGATTATTACCTCCTTCCCTTACATTATTATTAGTAAGTAGTATAGTAGAAAATGGAGCTGGAACAGGTTGAACAGTTTACCCTCCTCTTTCTTCTGTGATTGCTCATGGAGGTGCTTCTGTTGACTTAGCAATTTTTTCTC…
77	Ceratitis	cosyra	Burkina Faso	JEMU AB32728542	>Ceratitis_cosyra_Burkina_Faso_AB32728542_JEMU	CATTATATTTTATTTTCGGGGCATGAGCTGGAATAGTAGGGACATCCCTTAGAATTTTAATTCGAGCTGAATTAGGTCACCCTGGTGCATTAATTGGAGATGACCAAATTTATAACGTAATTGTAACTGCTCATGCTTTTGTAATAATTTTTTTTATAGTTATACCTATTATAATTGGAGGATTTGGAAATTGATTAGTTCCTTTAATACTAGGAGCCCCAGATATAGCTTTTCCTCGAATAAATAATATAAGTTTTTGATTATTACCTCCTTCTCTCACACTCTTATTAGTAAGTAGCATAGTAGAAAACGGGGCTGGAACAGGTTGAACAGTTTACCCTCCCCTTTCTTCTGTAATCGCCCATGGGGGAGCATCAGTTGATTTGGCTATTTTTTCCC…
78	Ceratitis	cosyra	Burkina Faso	JEMU AB32736254	>Ceratitis_cosyra_Burkina_Faso_AB32736254_JEMU	CATTATATTTTATTTTCGGGGCATGAGCTGGAATAGTAGGGACATCCCTTAGAATTTTAATTCGAGCTGAATTAGGTCACCCTGGTGCATTAATTGGAGATGACCAAATTTATAATGTAATTGTAACTGCTCATGCTTTTGTAATAATTTTTTTTATGGTTATACCTATTATAATCGGAGGATTTGGAAATTGATTAGTTCCTTTAATACTAGGAGCCCCAGATATAGCTTTTCCTCGAATAAATAATATAAGTTTTTGATTATTACCTCCTTCTCTCACACTCTTATTAGTAAGTAGCATAGTAGAAAACGGGGCTGGAACAGGTTGAACAGTTTACCCTCCCCTTTCTTCTGTAATCGCCCATGGAGGGGCATCAGTTGATTTGGCTATTTTTTCCC…
79	Ceratitis	cosyra	Burkina Faso	JEMU AB32736261	>Ceratitis_cosyra_Burkina_Faso_AB32736261_JEMU	CATTATATTTTATTTTCGGTGCATGAGCTGGAATAGTAGGGACATCCCTTAGAATTTTAATTCGAGCTGAATTAGGTCACCCTGGTGCATTAATTGGAGATGACCAAATTTATAACGTAATTGTAACTGCTCATGCTTTTGTAATAATTTTTTTTATAGTTATACCTATTATAATTGGAGGATTTGGAAATTGATTAGTTCCTTTAATACTAGGAGCCCCAGATATAGCTTTTCCTCGAATAAATAATATAAGTTTTTGATTATTACCTCCTTCTCTCACACTCTTATTAGTAAGTAGCATAGTAGAAAACGGAGCTGGAACAGGTTGAACAGTTTACCCTCCCCTTTCTTCTGTAATCGCCCATGGGGGAGCATCAGTTGATTTGGCTATTTTTTCCC…
80	Ceratitis	cosyra	Burkina Faso	JEMU AB32751316	>Ceratitis_cosyra_Burkina_Faso_AB32751316_JEMU	CATTATATTTTATTTTCGGAGCATGAGCTGGAATAGTAGGGACATCCCTTAGAATTTTAATTCGAGCTGAATTAGGTCACCCTGGTGCATTAATTGGAGATGACCAAATTTATAATGTAATTGTAACTGCTCATGCTTTTGTAATAATTTTTTTTATGGTTATACCTATTATAATTGGAGGATTTGGAAATTGATTAGTTCCTTTAATACTAGGAGCCCCAGATATAGCTTTTCCTCGAATAAATAATATAAGTTTTTGATTATTACCTCCTTCTCTCACACTCTTATTAGTAAGTAGCATAGTAGAAAACGGGGCTGGAACAGGTTGAACAGTTTACCCTCCCCTTTCTTCTGTAATCGCCCATGGAGGAGCATCAGTTGATTTGGCTATTTTTTCCC…
81	Ceratitis	cosyra	Congo DR	JEMU AB40159345	>Ceratitis_cosyra_CongoDR_AB40159345_JEMU	CTTTATATTTTATTTTTGGTGCATGAGCTGGAATAGTAGGTACATCTCTTAGAATTTTAATTCGAGCTGAACTAGGCCACCCTGGGGCATTAATTGGAGATGATCAAATTTACAATGTAATTGTTACTGCCCATGCTTTTGTAATAATTTTTTTTATAGTTATACCTATTATAATTGGAGGATTTGGTAATTGGCTTGTTCCTTTAATACTTGGAGCACCAGATATAGCTTTTCCTCGAATAAATAATATAAGTTTTTGATTATTACCTCCTTCTCTTACACTTTTATTAGTAAGTAGTATAGTAGAAAACGGGGCCGGAACAGGTTGAACAGTTTATCCACCACTTTCTTCTGTAATCGCCCATGGGGGTGCATCAGTTGATTTAGCGATTTTTTCCC…
82	Ceratitis	cosyra	Ivory Coast	JEMU AB32736387	>Ceratitis_cosyra_Ivory_Coast_AB32736387_JEMU	CATTATATTTTATTTTCGGTGCATGAGCTGGAATAGTAGGAACATCCCTTAGAATTTTAATTCGAGCTGAATTAGGTCACCCTGGTGCATTAATTGGAGATGACCAAATTTATAACGTAATTGTAACTGCTCATGCTTTTGTAATAATTTTTTTTATAGTTATACCTATTATAATTGGAGGATTTGGAAATTGATTAGTTCCTTTAATACTAGGAGCCCCAGATATAGCTTTTCCTCGAATAAATAATATAAGTTTTTGACTATTACCTCCTTCTCTCACACTCTTATTAGTAAGTAGTATAGTAGAAAACGGGGCTGGAACAGGTTGAACAGTTTACCCTCCCCTTTCTTCTGTAATCGCCCATGGGGGAGCATCAGTTGATTTGGCTATTTTTTCCC…
83	Ceratitis	cosyra	Kenya	JEMU AB32713927	>Ceratitis_cosyra_Kenya_AB32713927_JEMU	CATTATATTTTATTTTCGGTGCATGAGCTGGAATAGTAGGGACATCCCTTAGAATTTTAATTCGAGCTGAATTAGGTCACCCTGGTGCATTAATTGGAGATGACCAAATTTATAATGTAATTGTAACTGCTCATGCTTTTGTAATAATTTTTTTTATGGTTATACCTATTATAATTGGAGGATTTGGAAATTGATTAGTTCCTTTAATACTAGGAGCCCCAGATATAGCTTTTCCTCGAATAAATAATATAAGTTTTTGATTATTACCTCCTTCTCTCACACTCTTATTAGTAAGTAGCATAGTAGAAAACGGAGCTGGAACAGGTTGAACAGTTTACCCTCCCCTTTCTTCTGTAATCGCCCATGGAGGAGCATCAGTTGATTTGGCTATTTTTTCCC…
84	Ceratitis	cosyra	Mali	JEMU AB32712498	>Ceratitis_cosyra_Mali_AB32712498_JEMU	CATTATATTTTATTTTCGGTGCATGAGCTGGAATAGTAGGGACATCCCTTAGAATTTTAATTCGAGCTGAATTAGGTCACCCTGGTGCATTAATTGGAGATGACCAAATTTATAATGTAATTGTAACTGCTCATGCTTTTGTAATAATTTTTTTTATAGTTATACCTATTATAATTGGAGGATTTGGAAATTGATTAGTTCCTTTAATACTAGGAGCCCCAGATATAGCTTTTCCTCGAATAAATAATATAAGTTTTTGATTATTACCTCCTTCTCTCACACTCTTATTAGTAAGTAGCATAGTAGAAAACGGGGCTGGAACAGGTTGAACAGTTTACCCTCCCCTTTCTTCTGTAATCGCCCATGGAGGAGCATCAGTTGATTTGGCTATTTTTTCCC…
85	Ceratitis	cosyra	Mali	JEMU AB32712524	>Ceratitis_cosyra_Mali_AB32712524_JEMU	CATTATATTTTATTTTCGGTGCATGAGCTGGAATAGTAGGGACATCCCTTAGAATTTTAATTCGAGCTGAATTAGGTCACCCTGGTGCATTAATTGGAGATGACCAAATTTATAATGTAATTGTAACTGCTCATGCTTTTGTAATAATTTTTTTTATGGTTATACCTATTATAATTGGAGGATTTGGAAATTGATTAGTTCCTTTAATACTAGGAGCCCCAGATATAGCTTTTCCTCGAATAAATAATATAAGTTTTTGATTATTACCTCCTTCTCTCACACTCTTATTAGTAAGTAGCATAGTAGAAAACGGAGCTGGAACAGGTTGAACAGTTTACCCTCCCCTTTCTTCTGTAATCGCCCATGGAGGAGCATCAGTTGATTTGGCTATTTTTTCCC…
86	Ceratitis	cosyra	Mali	JEMU AB32713900	>Ceratitis_cosyra_Mali_AB32713900_JEMU	CATTATATTTTATTTTCGGTGCATGAGCTGGAATAGTAGGAACATCCCTTAGAATTTTAATTCGAGCTGAATTAGGTCACCCTGGTGCATTAATTGGAGATGACCAAATTTATAACGTAATTGTAACTGCTCATGCTTTTGTAATAATTTTTTTTATAGTTATACCTATTATAATTGGAGGATTTGGAAATTGATTAGTTCCTTTAATACTAGGAGCCCCAGATATAGCTTTTCCTCGAATAAATAATATAAGTTTTTGACTATTACCTCCTTCTCTCACACTCTTATTAGTAAGTAGTATAGTAGAAAACGGGGCTGGAACAGGTTGAACAGTTTACCCTCCCCTTTCTTCTGTAATCGCCCATGGGGGAGCATCAGTTGATTTGGCTATTTTTTCCC…
87	Ceratitis	cosyra	Mali	JEMU AB32714128	>Ceratitis_cosyra_Mali_AB32714128_JEMU	CATTATATTTTATTTTCGGTGCATGAGCTGGAATAGTAGGGACATCCCTTAGAATTTTAATTCGAGCTGAATTAGGTCACCCTGGTGCATTAATTGGAGATGACCAAATTTATAACGTAATTGTAACTGCTCATGCTTTTGTAATAATTTTTTTTATAGTTATACCTATCATAATTGGAGGATTTGGAAATTGATTAGTTCCTTTAATACTAGGAGCCCCAGATATAGCTTTTCCTCGAATAAATAATATAAGTTTTTGATTATTACCTCCTTCTCTCACACTCTTATTAGTAAGTAGCATAGTAGAAAACGGAGCTGGAACAGGTTGAACAGTTTACCCTCCCCTTTCTTCTGTAATCGCCCATGGGGGGGCATCAGTTGATTTGGCTATTTTTTCCC…
88	Ceratitis	cosyra	Mozambique	JEMU AB00502697	>Ceratitis_cosyra_Mozambique_AB00502697_JEMU	CATTATATTTTATTTTCGGGGCATGAGCTGGAATAGTAGGAACATCCCTTAGAATTTTAATTCGAGCTGAATTAGGTCACCCTGGTGCATTAATTGGAGATGATCAAATTTATAACGTAATTGTAACTGCTCATGCTTTTGTAATAATTTTTTTTATAGTTATACCTATTATAATTGGAGGATTTGGAAATTGATTAGTTCCTTTAATACTAGGAGCCCCAGATATAGCTTTTCCTCGAATAAATAATATAAGTTTTTGACTATTACCTCCTTCTCTCACACTCTTATTAGTAAGTAGTATAGTAGAAAACGGGGCTGGAACAGGTTGAACAGTTTACCCTCCCCTTTCTTCTGTAATCGCCCATGGGGGAGCATCAGTTGATTTGGCTATTTTTTCTC…
89	Ceratitis	cosyra	South Africa	JEMU D20110121112100	>Ceratitis_cosyra_South_Africa_D20110121112100_JEMU	CATTATATTTTATTTTCGGTGCATGAGCTGGAATAGTAGGGACATCCCTTAGAATTTTAATTCGAGCTGAATTAGGTCACCCTGGTGCATTAATTGGAGATGACCAAATTTATAATGTAATTGTAACTGCTCATGCTTTTGTAATAATTTTTTTTATAGTTATACCTATTATAATTGGAGGATTTGGAAATTGATTAGTTCCTTTAATACTAGGAGCCCCAGATATAGCTTTTCCTCGAATAAATAATATAAGTTTTTGATTATTACCTCCTTCTCTCACACTCTTATTAGTAAGTAGCATAGTAGAAAACGGGGCTGGAACAGGTTGAACAGTTTACCCTCCCCTTTCTTCTGTAATCGCCCATGGAGGAGCATCAGTTGATTTGGCTATTTTTTCCC…
90	Ceratitis	flava	Congo DR	JEMU AB32713095	>Ceratitis_flava_CongoDR_AB32713095_JEMU	CTTTATATTTTATTTTTGGAGCATGAGCTGGAATAGTAGGAACATCCCTTAGAATTTTAATTCGAGCTGAATTAGGTCATCCAGGGGCTCTAATTGGAGATGATCAAATTTACAACGTAATTGTCACTGCTCATGCTTTCGTAATAATTTTTTTTATAGTTATACCTATTATAATTGGAGGATTTGGAAATTGACTAGTACCTTTAATACTTGGTGCCCCAGATATAGCCTTTCCTCGAATAAATAATATGAGTTTTTGATTACTACCCCCCTCTCTTACATTATTATTAGTAAGTAGCATAGTAGAAAATGGAGCTGGAACAGGTTGAACAGTTTACCCACCCCTCTCTTCTGTAATTGCTCACGGAGGGGCTTCTGTTGACTTAGCAATTTTTTCCC…
91	Ceratitis	millicentae	Mozambique	JEMU AB00502749	>Ceratitis_millicentae_Mozambique_AB00502749_JEMU	CTTTATATTTTATTTTCGGAGCTTGAGCTGGAATAGTAGGAACATCTCTTAGAATTTTAATTCGAACTGAATTAGGACATCCAGGAACATTAATTGATGACAACCAAATCTATAATGTAGTTGTAACTGCTCATGCTTTTGTAATAATTTTTTTTATAGTTATACCTATTATAATTGGAGGATTTGGAAATTGACTTGTGCCACTTATACTTGGAGCACCAGATATAGCATTCCCCCGAATGAATAATATAAGTTTCTGATTATTACCTCCTTCCCTTACATTACTTCTAGTAAGTAGAATAGTAGAAAATGGAGCTGGAACAGGTTGAACAGTTTATCCACCTTTATCATCTGTAATCGCCCACGGAGGAGCATCGGTTGATCTAGCAATTTTTTCTC…
92	Ceratitis	millicentae	Mozambique	JEMU AB32719706	>Ceratitis_millicentae_Mozambique_AB32719706_JEMU	CTTTATATTTTATTTTCGGAGCTTGAGCTGGAATAGTAGGAACATCTCTTAGAATTTTAATTCGAACTGAATTAGGACATCCAGGAACATTAATTGATGACAACCAAATCTATAATGTAGTTGTAACTGCTCATGCTTTTGTAATAATTTTTTTTATAGTTATACCTATTATAATTGGAGGATTTGGAAATTGACTTGTGCCACTTATACTTGGAGCACCAGATATAGCATTCCCCCGAATGAATAATATAAGTTTCTGATTATTACCTCCTTCCCTTACATTACTTCTAGTAAGTAGAATAGTAGAAAATGGAGCTGGAACAGGTTGAACAGTTTATCCACCTTTATCATCTGTAATCGCCCACGGAGGAGCATCGGTTGATCTAGCAATTTTTTCTC…
93	Ceratitis	pedestris	Mozambique	JEMU AB00502698	>Ceratitis_pedestris_Mozambique_AB00502698_JEMU	cATTATATTTTATTTTCGGGGCATGAGCTGGAATAGTAGGTACATCTCTTAGAATTTTAATTCGAGCTGAATTAGGACATCCAGGTGCTCTAATTGGAGACGACCAAATTTATAATGTAATTGTTACTGCTCATGCTTTTGTAATAATTTTCTTCATAGTTATACCTATTATAATTGGAGGATTTGGTAACTGATTAGTACCTTTAATACTTGGTGCTCCAGATATAGCGTTTCCTCGAATAAATAATATAAGTTTTTGGTTATTACCCCCTTCTCTTACACTATTATTAGTGAGTAGAATAGTAGAAAACGGAGCTGGAACAGGTTGAACAGTTTACCCTCCCCTTTCTTCTGTAATCGCTCATGGAGGTGCTTCAGTTGATTTAGCTATTTTTTCTC…
94	Ceratitis	punctata	Congo DR	JEMU AB40159463	>Ceratitis_punctata_CongoDR_AB40159463_JEMU	CTTTATATTTTATTTTCGGAGCTTGAGCTGGAATAGTAGGGACATCTCTTAGAATTTTAATTCGAACTGAATTAGGACACCCAGGAACATTAATTGATGACAACCAAATTTACAATGTAGTTGTAACTGCCCATGCTTTTGTAATAATTTTTTTTATAGTTATACCTATTATAATTGGAGGATTTGGAAATTGACTTGTACCACTTATACTCGGAGCACCAGATATAGCATTCCCCCGAATGAATAATATAAGTTTTTGATTATTACCACCCTCTCTTACACTACTTCTAGTAAGAAGAATAGTAGAAAACGGAGCTGGAACAGGTTGAACAGTTTACCCACCTCTATCTTCTGTGATTGCTCACGGAGGAGCATCAGTTGATCTAGCAATTTTCTCTC…
95	Ceratitis	punctata	Congo DR	JEMU AB42847650	>Ceratitis_punctata_CongoDR_AB42847650_JEMU	CTGTTGATTTTATTTTCGGGGCTTGAGCTGGAATAGTAGGAACATCTCTTAGAATTTTAATTCGAACTGAATTAGGACACCCAGGAACATTAATTGATGATAACCAAATTTACAATGTAGTTGTAACTGCTCATGCTTTCGTAATAATTTTCTTTATAGTTATACCTATTATAATTGGAGGGTTTGGAAATTGACTTGTGCCACTTATACTTGGAGCACCAGATATAGCATTTCCTCGAATGAACAATATGAGTTTTTGGTTATTGCCTCCTTCCCTTACATTACTTCTAGTAAGAAGAATAGTAGAAAACGGAGCTGGAACAGGTTGAACAGTTTACCCACCCCTATCTTCTGCAATCGCCCACGGAGGGGCATCAGTTGATCTAGCAATTTTTTCCC…
96	Ceratitis	rosa	Mozambique	JEMU AB00502632	>Ceratitis_rosa_Mozambique_AB00502632_JEMU	CTTTATATTTTATTTTTGGAGCATGAGCTGGAATAGTAGGAACATCTCTTAGAATTTTAATCCGAGCTGAATTAGGTCACCCAGGAGCACTAATTGGAGATGATCAAATTTATAATGTAATTGTTACTGCTCATGCTTTCGTAATAATTTTTTTTATAGTTATACCTATTATAATTGGAGGGTTTGGAAATTGACTAGTACCTTTAATACTTGGTGCCCCAGATATAGCATTCCCTCGAATAAATAATATAAGTTTTTGATTATTACCTCCTTCTCTTACATTATTATTAGTAAGTAGTATAGTAGAAAACGGAGCTGGAACAGGTTGAACAGTTTACCCTCCCCTTTCTTCTGTAATTGCCCATGGAGGAGCTTCTGTTGACTTAGCAATTTTTTCTC…
97	Ceratitis	rosa	Mozambique	JEMU AB00502640	>Ceratitis_rosa_Mozambique_AB00502640_JEMU	CTTTATATTTTATTTTTGGAGCATGAGCTGGAATAGTAGGAACATCTCTTAGAATTTTAATCCGAGCTGAATTAGGTCACCCAGGAGCACTAATTGGAGATGATCAAATTTATAATGTAATTGTTACTGCTCATGCTTTCGTAATAATTTTTTTTATAGTTATACCTATTATAATTGGAGGGTTTGGAAATTGACTAGTACCTTTAATGCTTGGTGCTCCAGATATAGCATTCCCTCGAATAAATAATATAAGTTTTTGATTATTACCTCCTTCTCTTACATTATTATTAGTAAGTAGTATAGTAGAAAACGGAGCTGGAACAGGTTGAACAGTTTACCCTCCCCTTTCTTCTGTAATTGCTCATGGAGGAGCTTCTGTTGACTTAGCAATTTTTTCTC…
98	Ceratitis	rosa	Mozambique	JEMU AB00502661	>Ceratitis_rosa_Mozambique_AB00502661_JEMU	CTTTATATTTTATTTTTGGAGCATGAGCTGGAATAGTAGGAACATCTCTTAGAATTTTAATCCGAGCTGAATTAGGTCACCCAGGAGCACTAATTGGAGATGATCAAATTTATAATGTAATTGTTACTGCTCATGCTTTCGTAATAATTTTTTTTATAGTTATACCTATTATAATTGGAGGGTTTGGAAATTGACTAGTACCTTTAATGCTTGGTGCTCCAGATATAGCATTCCCTCGAATAAATAATATAAGTTTTTGATTATTACCTCCTTCTCTTACATTATTATTAGTAAGTAGTATAGTAGAAAACGGAGCTGGAACAGGTTGAACAGTTTACCCTCCCCTTTCTTCTGTAATTGCTCATGGAGGAGCTTCTGTTGACTTAGCAATTTTTTCTC…
99	Ceratitis	serrata	Congo DR	JEMU AB40159308	>Ceratitis_serrata_CongoDR_AB40159308_JEMU	CTTATTATTTTATTTTCGGAGCTTGAGCCGGAATAGTAGGTACATCGCTTAGAATTTTAATTCGAACTGAATTAGGGCACCCAGGAACATTAATTGATGATAACCAAATCTACAATGTAGTTGTAACTGCCCATGCTTTTGTAATAATTTTCTTTATAGTTATGCCCATTATAATTGGAGGATTTGGGAATTGACTTGTACCACTTATACTTGGAGCACCAGATATGGCATTTCCTCGAATAAACAATATAAGTTTTTGATTATTACCACCTTCCCTTACACTTCTTCTAGTAAGAAGAATAGTGGAAAATGGAGCCGGAACAGGTTGAACAGTTTACCCTCCCCTATCCTCTGTGATTGCTCATGGAGGGGCATCAGTTGATCTAGCAATTTTTTCTC…
100	Ceratitis	stictica	Congo DR	JEMU AB40154162	>Ceratitis_stictica_CongoDR_AB40154162_JEMU_	CTTTATATTTTATTTTTGGAGCTTGAGCTGGAATAGTAGGTACATCTTTAAGAATTTTAATTCGAGCCGAGTTAGGTCACCCAGGAGCATTAATCGGAGATGACCAAATTTATAATGTGATTGTAACAGCTCATGCCTTTGTAATAATTTTTTTTATAGTAATACCTATTATAATTGGAGGATTTGGTAATTGATTAGTACCCCTTATACTCGGTGCACCGGATATAGCATTCCCTCGAATAAATAATATAAGTTTTTGATTATTACCGCCTTCTCTCACTTTATTGTTAGTAAGCAGTATAGTAGAAAATGGGGCTGGAACAGGTTGAACAGTTTACCCTCCCCTATCTTCTGTAATTGCACATGGAGGTGCTTCTGTTGATTTAGCAATTTTTTCTT…
101	Ceratitis	stictica	Congo DR	JEMU AB42886904	>Ceratitis_stictica_CongoDR_AB42886904_JEMU	CTTTATATTTTATTTTTGGAGCTTGAGCTGGAATAGTAGGTACATCTTTAAGAATTTTAATTCGAGCCGAGTTAGGTCACCCAGGAGCATTAATCGGAGATGACCAAATTTATAATGTGATTGTAACAGCTCATGCCTTTGTAATAATTTTTTTTATAGTAATACCTATTATAATTGGAGGATTTGGTAATTGATTAGTACCCCTTATACTCGGTGCACCGGATATAGCATTCCCTCGAATAAATAATATAAGTTTTTGATTATTACCGCCTTCTCTCACTTTATTGTTAGTAAGCAGTATAGTAGAAAATGGGGCTGGAACAGGTTGAACAGTTTACCCTCCCCTATCTTCTGTAATTGCACATGGAGGTGCTTCTGTTGATTTAGCAATTTTTTCTT…
102	Dacus	africanus	Mozambique	JEMU AB00502728	>Dacus_africanus_Mozambique_AB00502728_JEMU	CTTTATATTTTATCTTCGGAGCCTGAGCAGGAATAGTAGGAACTTCTCTTAGAATTTTAGTACGAGCTGAATTAGGACACCCTGGAGCATTAATTGGAGATGATCAAATTTATAATGTAATTGTAACTGCTCACGCATTCGTTATAATTTTTTTTATAGTAATACCTATTATAATCGGAGGGTTTGGTAATTGACTAGTACCTTTAATATTAGGTGCCCCAGACATAGCCTTCCCCCGAATAAATAATATAAGATTTTGACTACTGCCCCCTTCTCTTACATTACTATTAGTGAGTAGTATAGTAGAAAATGGGGCCGGTACAGGTTGAACTGTTTACCCTCCTCTTTCTTCAATTATTGCTCATGGTGGGGCCTCAGTTGATTTAGCAATTTTCTCAC…
103	Dacus	africanus	Mozambique	JEMU AB00502811	>Dacus_africanus_Mozambique_AB00502811_JEMU	CTTTATATTTTATCTTCGGAGCCTGAGCAGGAATAGTAGGAACTTCCCTTAGAATTTTAGTACGAGCTGAATTAGGACACCCTGGAGCATTAATTGGAGATGATCAAATTTATAATGTAATTGTAACTGCTCACGCATTCGTTATAATTTTTTTTATAGTAATACCTATTATAATCGGAGGGTTTGGTAATTGACTAGTACCTTTAATATTAGGTGCCCCAGACATAGCCTTCCCCCGAATAAATAATATAAGATTTTGACTACTGCCCCCTTCTCTTACATTACTATTAGTGAGTAGTATAGTAGAAAATGGGGCCGGTACAGGTTGAACTGTTTACCCCCCTCTTTCTTCAATTATTGCTCATGGTGGGGCCTCAGTTGATTTAGCAATTTTCTCAC…
104	Dacus	africanus	Mozambique	JEMU AB32719766	>Dacus_africanus_Mozambique_AB32719766_JEMU	CTTTATATTTTATCTTCGGAGCCTGAGCAGGAATAGTAGGAACTTCTCTTAGAATTTTAGTACGAGCTGAATTAGGACACCCTGGAGCATTAATTGGAGATGATCAAATTTATAATGTAATTGTAACTGCTCACGCATTCGTTATAATTTTTTTTATAGTAATACCTATTATAATCGGAGGGTTTGGTAATTGACTAGTACCTTTAATATTAGGTGCCCCAGACATAGCCTTCCCCCGAATAAATAATATAAGATTTTGACTACTGCCCCCTTCTCTTACATTACTATTAGTGAGTAGTATAGTAGAAAATGGGGCCGGTACAGGTTGAACTGTTTACCCCCCTCTTTCTTCAATTATTGCTCATGGTGGGGCCTCAGTTGATTTAGCAATTTTCTCAC…
105	Dacus	armatus	Congo DR	JEMU AB40159515	>Dacus_armatus_CongoDR_AB40159515_JEMU	CATTATATTTTATCTTCGGAGCTTGAGCAGGTATAGTTGGAACATCTCTTAGAATCTTAGTTCGAGCTGAATTAGGACACCCCGGAGCTCTAATCGGAGATGATCAAATTTACAATGTTATTGTAACAGCCCACGCATTCGTAATAATTTTTTTTATAGTAATACCTATTATAATTGGAGGATTTGGAAACTGGCTAGTACCCCTAATACTTGGAGCCCCAGACATAGCATTCCCCCGAATAAATAATATAAGTTTCTGATTACTACCACCATCTCTCACCCTACTTTTAGTCAGCAGCATAGTAGAAAACGGAGCTGGCACAGGTTGAACAGTTTACCCTCCGCTATCCTCAATTATTGCACATGGAGGTGCATCTGTTGATTTAACAATTTTCTCCC…
106	Dacus	armatus	Congo DR	JEMU AB40160908	>Dacus_armatus_CongoDR_AB40160908_JEMU	CATTATATTTTATCTTCGGAGCTTGAGCAGGTATAGTCGGAACATCTCTCAGAATCCTAGTTCGAGCTGAATTAGGACACCCCGGAGCTCTAATCGGAGATGATCAAATTTACAATGTTATTGTAACAGCCCACGCATTCGTAATAATTTTTTTTATAGTAATACCCATTATAATCGGAGGATTTGGAAACTGACTAGTACCCCTAATACTTGGAGCCCCAGACATAGCATTCCCCCGAATAAATAATATAAGTTTCTGATTACTGCCACCATCTCTCACCTTACTTTTAGTCAGCAGCATAGTAGAAAACGGAGCTGGTACAGGTTGAACGGTTTACCCTCCGCTGTCCTCAATCATTGCACATGGAGGTGCATCTGTTGATCTAACAATTTTCTCCC…
107	Dacus	armatus	Ghana	JEMU AB32719786	>Dacus_armatus_Ghana_AB32719786_JEMU	CATTATATTTTATCTTCGGAGCTTGAGCAGGTATAGTTGGAACATCTCTTAGAATCTTAGTTCGAGCTGAATTAGGACACCCCGGAGCTCTAATCGGAGATGATCAAATTTACAATGTTATTGTAACAGCCCACGCATTCGTAATAATTTTTTTTATAGTAATACCTATTATAATTGGAGGATTTGGAAACTGGCTAGTACCCCTAATACTTGGAGCCCCAGACATAGCATTCCCCCGAATAAATAATATAAGTTTCTGATTACTACCACCATCTCTCACCCTACTTTTAGTCAGCAGCATAGTAGAAAACGGAGCTGGCACAGGTTGAACAGTTTACCCTCCGCTATCCTCAATTATTGCACATGGAGGTGCATCTGTTGATTTAACAATTTTCTCCC…
108	Dacus	armatus	Togo	JEMU AB00502709	>Dacus_armatus_Togo_AB00502709_JEMU	CATTATATTTTATCTTCGGAAACAGAGCAGGTATAGTTGGAACATCTCTTAGAATCTTAGTTCGAGCTGAATTAGGACACCCCGGAGCTCTAATCGGAGATGATCAAATTTACAATGTTATTGTAACAGCCCACGCATTCGTAATAATTTTTTTTATAGTAATACCTATTATAATTGGAGGATTTGGAAACTGGCTAGTACCCCTAATACTTGGAGCCCCAGACATAGCATTCCCCCGAATAAATAATATAAGTTTCTGATTACTACCACCATCTCTCACCCTACTTTTAGTCAGCAGCATAGTAGAAAACGGAGCTGGCACAGGTTGAACAGTTTACCCTCCGCTATCCTCAATTATTGCACATGGAGGTGCATCTGTTGATTTAACAATTTTCTCCC…
109	Dacus	bivittatus	Congo DR	JEMU AB40154199	>Dacus_bivittatus_CongoDR_AB40154199_JEMU	CCCTATATTTTATTTTCGGAGCTTGAGCAGGTATAGTAGGAACATCTCTTAGAATCCTAGTTCGAGCTGAACTAGGTCACCCTGGAGCTTTAATCGGAGATGATCAAATTTATAATGTTATTGTAACAGCCCACGCATTTGTAATAATTTTTTTTATAGTAATGCCTATCATAATTGGAGGATTTGGAAACTGACTAGTGCCCCTAATACTAGGAGCCCCAGATATAGCTTTCCCCCGAATAAATAATATAAGATTCTGACTACTGCCCCCATCTCTAACCCTACTTTTAGTCAGAAGTATAGTAGAAAACGGAGCTGGTACAGGCTGAACTGTCTACCCTCCCCTCTCCTCAATTATTGCCCACGGAGGAGCTTCCGTTGATCTTGCAATTTTCTCCT…
110	Dacus	bivittatus	Congo DR	JEMU AB40154346	>Dacus_bivittatus_CongoDR_AB40154346_JEMU	CCCTATATTTTATTTTCGGAGCTTGAGCAGGTATAGTAGGAACATCTCTTAGAATCCTAGTTCGAGCTGAACTAGGTCACCCTGGAGCTTTAATCGGAGATGATCAAATTTATAATGTTATTGTAACAGCCCACGCATTTGTAATAATTTTTTTTATAGTAATACCTATCATAATTGGAGGATTTGGAAACTGACTAGTGCCCCTAATACTAGGAGCCCCAGATATAGCTTTCCCCCGAATAAATAATATAAGATTCTGACTACTACCCCCATCTCTAACCCTACTTTTAGTCAGAAGTATAGTAGAAAACGGAGCTGGTACAGGCTGAACTGTCTACCCTCCCCTCTCCTCAATTATTGCCCACGGAGGAGCTTCCGTTGATCTTGCAATTTTCTCCT…
111	Dacus	bivittatus	Congo DR	JEMU AB40154347	>Dacus_bivittatus_CongoDR_AB40154347_JEMU	CCCTATATTTTATTTTCGGAGCTTGAGCAGGTATAGTAGGAACATCTCTTAGAATCCTAGTTCGAGCTGAACTAGGTCACCCTGGAGCTTTAATCGGAGATGATCAAATTTATAATGTTATTGTAACAGCCCACGCATTTGTAATAATTTTTTTTATAGTAATGCCTATCATAATTGGAGGATTTGGAAACTGACTAGTGCCCCTAATACTAGGAGCCCCAGATATAGCTTTCCCCCGAATAAATAATATAAGATTCTGACTACTGCCCCCATCTCTAACCCTACTTTTAGTCAGAAGTATAGTAGAAAACGGAGCTGGTACAGGCTGAACTGTCTACCCTCCCCTCTCCTCAATTATTGCCCACGGAGGAGCTTCCGTTGATCTTGCAATTTTCTCCT…
112	Dacus	bivittatus	Congo DR	JEMU AB40159312	>Dacus_bivittatus_CongoDR_AB40159312_JEMU	CCCTATATTTTATTTTCGGAGCTTGAGCAGGTATAGTAGGAACATCTCTTAGAATCCTAGTTCGAGCTGAACTAGGTCACCCTGGAGCTTTAATCGGAGATGATCAAATTTATAATGTTATTGTAACAGCCCACGCATTTGTAATAATTTTTTTTATAGTAATGCCTATCATAATTGGAGGATTTGGAAACTGACTAGTGCCCCTAATACTAGGAGCCCCAGATATAGCTTTCCCCCGAATAAATAATATAAGATTCTGACTACTGCCCCCATCTCTAACCCTACTTTTAGTCAGAAGTATAGTAGAAAACGGAGCTGGTACAGGCTGAACTGTCTACCCTCCCCTCTCCTCAATTATTGCCCACGGAGGAGCTTCCGTTGATCTTGCAATTTTCTCCT…
113	Dacus	bivittatus	Congo DR	JEMU AB40159528	>Dacus_bivittatus_CongoDR_AB40159528_JEMU	CCCTATATTTTATTTTCGGAGCTTGAGCAGGTATAGTAGGAACATCTCTTAGAATCCTAGTTCGAGCTGAACTAGGTCACCCTGGAGCTTTAATCGGAGATGATCAAATTTATAATGTTATTGTAACAGCCCACGCATTTGTAATAATTTTTTTTATAGTAATGCCTATCATAATTGGAGGATTTGGAAACTGACTAGTGCCCCTAATACTAGGAGCCCCAGATATAGCTTTCCCCCGAATAAATAATATAAGATTCTGACTACTGCCCCCATCTCTAACCCTACTTTTAGTCAGAAGTATAGTAGAAAACGGAGCTGGTACAGGCTGAACTGTCTACCCTCCCCTCTCCTCAATTATTGCCCACGGAGGAGCTTCCGTTGATCTTGCAATTTTCTCCT…
114	Dacus	bivittatus	Ghana	JEMU AB00502841	>Dacus_bivittatus_Ghana_AB00502841_JEMU	CCCTATATTTTATTTTCGGAGCTTGAGCAGGTATAGTAGGAACATCTCTTAGAATCCTAGTTCGAGCTGAACTAGGTCACCCTGGAGCTTTAATCGGAGATGATCAAATTTATAATGTTATTGTAACAGCCCACGCATTTGTAATAATTTTTTTTATAGTAATGCCTATCATAATTGGAGGATTTGGAAACTGACTAGTGCCCCTAATACTAGGAGCCCCAGATATAGCTTTCCCCCGAATAAATAATATAAGATTCTGACTACTGCCCCCATCTCTAACCCTACTTTTAGTCAGAAGTATAGTAGAAAACGGAGCTGGTACAGGCTGAACTGTCTACCCTCCCCTCTCCTCAATTATTGCCCACGGAGGAGCTTCCGTTGATCTTGCAATTTTCTCCT…
115	Dacus	bivittatus	Ghana	JEMU AB32719525	>Dacus_bivittatus_Ghana_AB32719525_JEMU	CCCTATATTTTATTTTCGGAGCTTGAGCAGGTATAGTAGGAACATCTCTTAGAATCCTAGTTCGAGCTGAACTAGGTCACCCTGGAGCTTTAATCGGAGATGATCAAATTTATAATGTTATTGTAACAGCCCACGCATTTGTAATAATTTTTTTTATAGTAATGCCTATCATAATTGGAGGATTTGGAAACTGACTAGTGCCCCTAATACTAGGAGCCCCAGATATGGCTTTCCCCCGAATAAATAATATAAGATTCTGACTACTGCCCCCATCTCTAACCCTACTTTTAGTCAGAAGTATAGTAGAAAACGGAGCTGGTACAGGCTGAACTGTCTACCCTCCCCTCTCCTCAATTATTGCCCACGGAGGAGCTTCCGTTGATCTTGCAATTTTCTCCT…
116	Dacus	bivittatus	Ghana	JEMU AB32719717	>Dacus_bivittatus_Ghana_AB32719717_JEMU	CCCTATATTTTATTTTCGGAGCTTGAGCAGGTATAGTAGGAACATCTCTTAGAATCCTAGTTCGAGCTGAACTAGGTCACCCTGGAGCTTTAATCGGAGATGATCAAATTTATAATGTTATTGTAACAGCCCACGCATTTGTAATAATTTTTTTTATAGTAATGCCTATCATAATTGGAGGATTTGGAAACTGACTAGTGCCCCTAATACTAGGAGCTCCAGATATAGCTTTCCCCCGAATAAATAATATAAGATTCTGACTACTGCCCCCATCTCTAACCCTACTTTTAGTCAGAAGTATAGTAGAAAACGGAGCTGGTACAGGCTGAACTGTCTACCCTCCCCTCTCCTCAATTATTGCCCACGGAGGAGCTTCCGTTGATCTTGCAATTTTCTCCT…
117	Dacus	bivittatus	Ghana	JEMU AB32719723	>Dacus_bivittatus_Ghana_AB32719723_JEMU	CCCTATATTTTATTTTCGGAGCTTGAGCAGGTATAGTAGGAACATCTCTTAGAATCCTAGTTCGAGCTGAACTAGGTCACCCTGGAGCTTTAATCGGAGATGATCAAATTTATAATGTTATTGTAACAGCCCACGCATTTGTAATAATTTTTTTTATAGTAATGCCTATCATAATTGGAGGATTTGGAAACTGACTAGTGCCCCTAATACTAGGAGCCCCAGATATAGCTTTCCCCCGAATAAATAATATAAGATTCTGACTACTGCCCCCATCTCTAACCCTACTTTTAGTCAGAAGTATAGTAGAAAACGGAGCTGGTACAGGCTGAACTGTCTACCCTCCCCTCTCCTCAATTATTGCCCACGGAGGAGCTTCCGTTGATCTTGCAATTTTCTCCT…
118	Dacus	bivittatus	Ghana	JEMU AB32719753	>Dacus_bivittatus_Ghana_AB32719753_JEMU	-----------------------------------------------------ATCCTAGTTCGAGCTGAACTAGGTCACCCTGGAGCTTTAATCGGAGATGATCAAATTTATAATGTTATTGTAACAGCCCACGCATTTGTAATAATTTTTTTTATAGTAATGCCTATCATAATTGGAGGATTTGGAAACTGACTAGTGCCCCTAATACTAGGAGCCCCAGATATAGCTTTCCCCCGAATAAATAATATAAGATTCTGACTACTGCCCCCATCTCTAACCCTACTATTAGTCAGAAGTATAGTAGAAAACGGAGCTGGTACAGGCTGAACTGTCTACCCTCCCCTCTCCTCAATTATTGCCCACGGAGGAGCTTCCGTTGATCTTGCAATTTTCTCCT…
119	Dacus	bivittatus	Mozambique	JEMU AB00502614	>Dacus_bivittatus_Mozambique_AB00502614_JEMU	CCCTATATTTTATTTTCGGAGCTTGAGCAGGTATAGTAGGAACATCTCTTAGAATCCTAGTTCGAGCTGAACTAGGTCACCCTGGAGCTTTAATCGGAGATGATCAAATTTATAATGTTATTGTAACAGCCCACGCATTTGTAATAATTTTTTTTATAGTAATGCCTATCATAATTGGAGGATTTGGAAACTGACTAGTGCCCCTAATACTAGGAGCCCCAGATATAGCTTTCCCCCGAATAAATAATATAAGATTCTGACTACTGCCCCCATCTCTAACCCTACTTTTAGTCAGAAGTATAGTAGAAAACGGAGCTGGTACAGGCTGAACTGTCTACCCTCCCCTCTCCTCAATTATTGCCCACGGAGGAGCTTCCGTTGATCTTGCAATTTTCTCCT…
120	Dacus	bivittatus	Mozambique	JEMU AB00502721	>Dacus_bivittatus_Mozambique_AB00502721_JEMU	CCCTATATTTTATTTTCGGAGCTTGAGCAGGTATAGTAGGAACATCTCTTAGAATCCTAGTTCGAGCTGAACTAGGTCACCCTGGAGCTTTAATCGGAGATGATCAAATTTATAATGTTATTGTAACAGCCCACGCATTTGTAATAATTTTTTTTATAGTAATGCCTATCATAATTGGAGGATTTGGAAACTGACTAGTGCCCCTAATACTAGGAGCCCCAGATATAGCTTTCCCCCGAATAAATAATATAAGATTCTGACTACTGCCCCCATCTCTAACCCTACTTTTAGTCAGAAGTATGGTAGAAAACGGAGCTGGTACAGGCTGAACTGTCTACCCTCCCCTCTCCTCAATTATTGCCCACGGAGGAGCTTCCGTTGATCTTGCAATTTTCTCCT…
121	Dacus	bivittatus	Mozambique	JEMU AB32719767	>Dacus_bivittatus_Mozambique_AB32719767_JEMU	CCCTATATTTTATTTTCGGAGCTTGAGCAGGTATAGTAGGAACATCTCTTAGAATCCTAGTTCGAGCTGAACTAGGTCACCCTGGAGCTTTAATCGGAGATGATCAAATTTATAATGTTATTGTAACAGCCCACGCATTTGTAATAATTTTTTTTATAGTAATGCCTATCATAATTGGAGGATTTGGAAACTGACTAGTGCCCCTAATACTAGGAGCCCCAGATATAGCTTTCCCCCGAATAAATAATATAAGATTCTGACTACTGCCCCCATCTCTAACCCTACTTTTAGTCAGAAGTATAGTAGAAAACGGAGCTGGTACAGGCTGAACTGTCTACCCTCCCCTCTCCTCAATTATTGCCCACGGAGGAGCTTCCGTTGATCTTGCAATTTTCTCCT…
122	Dacus	chiwira	Mozambique	JEMU AB00502628	>Dacus_chiwira_Mozambique_AB00502628_JEMU	CATTATATTTTATTTTCGGGGCCTGAGCAGGTATAGTCGGAACATCTCTTAGAATTTTAGTACGAGCTGAATTAGGGCACCCCGGAGCATTAATTGGTGATGATCAAATTTATAATGTTATTGTAACAGCTCACGCATTTGTAATAATTTTCTTTATAGTAATACCTATTATAATTGGAGGATTTGGAAACTGACTAGTCCCACTAATACTCGGAGCCCCAGATATGGCATTTCCCCGAATAAATAATATAAGTTTTTGACTCCTACCTCCATCTCTAACCCTACTTTTAGTCAGCAGCATAGTAGAAAATGGAGCTGGTACAGGTTGAACAGTTTACCCTCCTCTTTCTTCAATTATTGCTCACGGAGGGGCTTCAGTAGACTTAGCAATCTTCTCCT…
123	Dacus	chiwira	Mozambique	JEMU AB00502699	>Dacus_chiwira_Mozambique_AB00502699_JEMU	CATTATATTTTATTTTCGGGGCCTGAGCAGGTATAGTCGGAACATCTCTTAGAATTTTAGTACGAGCTGAATTCGGACACCCCGGAGCATTAATCGGTGATGATCAAATTTATAATGTTATTGTAACAGCTCATGCATTTGTAATAATTTTCTTTATAGTAATACCTATTATAATTGGAGGATTTGGAAACTGACTAGTCCCACTAATACTCGGAGCCCCAGATATGGCATTTCCCCGAATAAATAATATAAGTTTTTGACTCCTACCTCCATCTCTAACCCTACTTTTAGTCAGCAGCATAGTAGAAAATGGAGCTGGTACAGGTTGAACAGTTTACCCTCCTCTCTCTTCAATTATTGCTCACGGAGGAGCTTCAGTAGACTTAGCAATCTTCTCCT…
124	Dacus	chiwira	Mozambique	JEMU AB00502715	>Dacus_chiwira_Mozambique_AB00502715_JEMU	TATTaTATATTaTTTTCGGGGCCTGAGCAGGTATAGTCGGAACATCTCTTAGAATTTTAGTACGAGCTGAATTAGGGCACCCCGGAGCATTAATCGGTGATGATCAAATTTATAATGTTATTGTAACAGCTCACGCATTTGTAATAATTTTCTTTATAGTAATACCTATTATAATTGGAGGATTTGGAAACTGACTAGTCCCACTAATACTCGGAGCCCCAGATATGGCATTTCCCCGAATAAATAATATAAGTTTTTGACTCCTACCTCCATCTCTAACCCTACTTTTAGTCAGCAGCATAGTAGAAAATGGAGCTGGTACAGGTTGAACAGTTTACCCCCCTCTTTCTTCAATTATTGCTCACGGAGGGGCTTCAGTAGACTTAGCAATCTTCTCCT…
125	Dacus	chiwira	Mozambique	JEMU AB00502725	>Dacus_chiwira_Mozambique_AB00502725_JEMU	CATTATATTTTATTTTCGGGGCCTGAGCAGGTATAGTCGGAACATCTCTTAGAATTTTAGTACGAGCTGAATTAGGACACCCCGGAGCATTAATCGGTGATGATCAAATTTATAATGTTATTGTAACAGCTCACGCATTTGTAATAATTTTCTTTATAGTAATACCTATTATAATTGGAGGATTTGGAAACTGACTAGTCCCACTAATACTCGGAGCCCCAGATATGGCATTTCCCCGAATAAATAATATAAGTTTTTGACTCCTACCTCCATCTCTAACCCTACTTTTAGTCAGCAGCATAGTAGAAAATGGGGCTGGTACAGGTTGAACAGTTTACCCTCCTCTTTCTTCAATTATTGCTCACGGAGGGGCTTCAGTAGATTTAGCAATCTTCTCCT…
126	Dacus	chiwira	Mozambique	JEMU AB00502812	>Dacus_chiwira_Mozambique_AB00502812_JEMU	CATTATATTTTATTTTCGGGGCCTGAGCAGGTATAGTCGGAACATCTCTTAGAATTTTAGTACGAGCTGAATTAGGGCACCCCGGAGCATTAATCGGTGATGATCAAATTTATAATGTTATTGTAACAGCTCATGCATTTGTAATAATTTTCTTTATAGTAATACCTATTATAATTGGAGGATTTGGAAACTGACTAGTCCCACTAATACTCGGAGCCCCAGATATAGCATTTCCCCGAATAAATAATATAAGTTTTTGACTCCTACCCCCATCTCTAACCCTACTTTTAGTCAGCAGCATAGTAGAAAATGGAGCTGGTACAGGTTGAACAGTTTACCCTCCTCTCTCTTCAATTATTGCTCACGGAGGAGCTTCAGTAGACTTAGCAATCTTCTCCT…
127	Dacus	chiwira	Mozambique	JEMU AB32719704	>Dacus_chiwira_Mozambique_AB32719704_JEMU	CATTATATTTTATTTTCGGGGCCTGAGCAGGTATAGTCGGAACATCTCTTAGAATTTTAGTACGAGCTGAATTAGGACACCCCGGAGCATTAATCGGTGATGATCAAATTTATAATGTTATTGTAACAGCTCATGCATTTGTAATAATTTTCTTTATAGTAATACCTATTATAATTGGAGGATTTGGAAACTGACTAGTCCCACTAATACTCGGAGCCCCAGATATAGCATTTCCCCGAATAAATAATATAAGTTTTTGACTCCTACCTCCATCTCTAACCCTACTTTTAGTCAGCAGCATAGTAGAAAATGGAGCTGGTACAGGTTGAACAGTTTACCCTCCTCTCTCTTCAATTATTGCTCACGGAGGAGCTTCAGTAGACTTAGCAATCTTCTCCT…
128	Dacus	ciliatus	Congo DR	JEMU AB40154311	>Dacus_ciliatus_CongoDR_AB40154311_JEMU	CATTATATTTTATTTTCGGAGCCTGAGCAGGCATAGTAGGAACATCCCTTAGAATTCTAGTTCGTGCTGAATTAGGACACCCCGGAGCTTTAATTGGAGACGACCAAATTTATAACGTAATTGTAACAGCCCACGCATTTGTAATAATTTTCTTTATAGTAATACCTATCATAATTGGAGGGTTTGGAAATTGATTAGTACCATTAATATTAGGTGCCCCAGATATAGCATTCCCCCGAATAAATAATATAAGTTTTTGATTACTACCTCCATCTCTTACCTTACTTTTAGTCAGCAGTATAGTGGAAAACGGAGCTGGAACAGGTTGAACAGTGTACCCCCCTCTATCATCAATCATTGCTCACGGAGGAGCATCTGTAGATTTAGCCATCTTTTCCT…
129	Dacus	ciliatus	Ghana	JEMU AB00502677	>Dacus_ciliatus_Ghana_AB00502677_JEMU	catTaTATTTTATTTTCGGAGCCTGAGCAGGCATAGTAGGAACATCCCTTAGAATTCTAGTTCGTGCTGAATTAGGACACCCCGGAGCTTTAATTGGAGACGACCAAATTTATAACGTAATTGTAACAGCCCACGCATTTGTAATAATTTTCTTTATAGTAATACCTATCATAATTGGAGGGTTTGGAAATTGATTAGTACCATTAATATTAGGTGCCCCAGATATAGCATTCCCCCGAATAAATAATATAAGTTTTTGATTACTACCTCCATCTCTTACCTTACTTTTAGTCAGCAGTATAGTGGAAAACGGAGCTGGAACAGGTTGAACAGTGTACCCCCCTCTATCATCAATCATTGCTCACGGAGGAGCATCTGTAGATTTAGCCATCTTTTCCT…
130	Dacus	ciliatus	Ghana	JEMU AB00502694	>Dacus_ciliatus_Ghana_AB00502694_JEMU	CATTATATTTTATTTTCGGAGCCTGAGCAGGCATAGTAGGAACATCCCTTAGAATTCTAGTTCGTGCTGAATTAGGACACCCCGGAGCTTTAATTGGAGACGACCAAATTTATAACGTAATTGTAACAGCCCACGCATTTGTAATAATTTTCTTTATAGTAATACCTATTATAATTGGAGGGTTTGGAAATTGATTAGTACCATTAATATTAGGTGCCCCAGATATAGCATTCCCCCGAATAAATAATATAAGTTTTTGATTACTACCTCCATCTCTTACCTTACTTTTAGTCAGCAGTATAGTGGAAAACGGAGCCGGAACAGGTTGAACAGTGTATCCCCCTCTATCATCAATCATTGCTCACGGAGGAGCATCTGTAGATTTAGCCATCTTTTCCT…
131	Dacus	ciliatus	Ghana	JEMU AB00502695	>Dacus_ciliatus_Ghana_AB00502695_JEMU	CATTATATTTTATTTTCGGAGCCTGAGCAGGCATAGTAGGAACATCCCTTAGAATTCTAGTTCGTGCTGAATTAGGACACCCCGGAGCTTTAATTGGAGACGACCAAATTTATAACGTAATTGTAACAGCTCACGCATTTGTAATAATTTTCTTTATAGTAATACCTATTATAATTGGAGGATTTGGAAATTGATTAGTACCATTAATATTAGGTGCTCCAGATATAGCATTCCCCCGAATAAATAATATAAGTTTTTGATTACTACCTCCATCTCTTACCTTACTTTTAGTCAGCAGTATAGTGGAAAACGGAGCCGGAACAGGTTGAACAGTGTATCCTCCTCTATCATCAATTATTGCTCACGGAGGAGCATCTGTAGATTTAGCCATCTTTTCCT…
132	Dacus	ciliatus	Ghana	JEMU AB00502701	>Dacus_ciliatus_Ghana_AB00502701_JEMU	cATTATATTTTATTTTCGGAGCCTGAGCAGGCATAGTAGGAACATCCCTTAGAATTCTAGTTCGTGCTGAATTAGGACACCCCGGAGCTTTAATTGGAGACGACCAAATTTATAACGTAATTGTAACAGCTCACGCATTTGTAATAATTTTCTTTATAGTAATACCTATTATAATTGGAGGGTTTGGAAATTGATTAGTACCATTAATATTAGGTGCTCCAGATATAGCATTCCCCCGAATAAATAATATAAGTTTTTGATTACTACCTCCATCTCTTACCTTACTTTTAGTCAGCAGTATAGTGGAAAACGGAGCCGGAACAGGTTGAACAGTGTACCCCCCTCTATCATCAATTATTGCTCACGGAGGAGCATCTGTAGATTTAGCCATCTTTTCCT…
133	Dacus	ciliatus	Ghana	JEMU AB00502829	>Dacus_ciliatus_Ghana_AB00502829_JEMU	catTaTATTTTATTTTCGGAGCCTGAGCAGGCATAGTAGGAACATCCCTTAGAATTCTAGTTCGTGCTGAATTAGGACACCCCGGAGCTTTAATTGGAGACGACCAAATTTATAACGTAATTGTAACAGCTCACGCATTTGTAATAATTTTCTTTATAGTAATACCTATTATAATTGGAGGATTTGGAAATTGATTAGTACCATTAATATTAGGTGCTCCAGATATAGCATTCCCCCGAATAAATAATATAAGTTTTTGATTACTACCTCCATCTCTTACCTTACTTTTAGTCAGCAGTATAGTGGAAAACGGAGCCGGAACAGGTTGAACAGTATATCCTCCTCTATCATCAATTATTGCTCACGGAGGAGCATCTGTAGATTTAGCCATCTTTTCCT…
134	Dacus	ciliatus	Ghana	JEMU AB00502838	>Dacus_ciliatus_Ghana_AB00502838_JEMU	CATTATATTTTATTTTCGGAGCCTGAGCAGGCATAGTAGGAACATCCCTTAGAATTCTAGTTCGTGCTGAATTAGGACACCCCGGAGCTTTAATTGGAGACGACCAAATTTATAACGTAATTGTAACAGCCCACGCATTTGTAATAATTTTCTTTATAGTAATACCTATCATAATTGGAGGGTTTGGAAATTGATTAGTACCATTAATATTAGGTGCCCCAGATATAGCATTCCCCCGAATAAATAATATAAGTTTTTGATTACTACCTCCATCTCTTACCTTACTTTTAGTCAGCAGTATAGTGGAAAACGGAGCTGGAACAGGTTGAACAGTGTACCCCCCTCTATCATCAATCATTGCTCACGGAGGAGCATCTGTAGATTTAGCCATCTTTTCCT…
135	Dacus	ciliatus	Ghana	JEMU AB32719691	>Dacus_ciliatus_Ghana_AB32719691_JEMU	CATTATATTTTATTTTCGGAGCCTGAGCAGGCATAGTAGGAACATCCCTTAGAATTCTAGTTCGTGCTGAATTAGGACACCCCGGAGCTCTAATTGGAGACGACCAAATTTATAACGTAATTGTAACAGCTCACGCATTTGTAATAATTTTCTTTATAGTAATACCTATTATAATTGGAGGGTTTGGAAATTGATTAGTACCATTAATATTAGGTGCCCCAGATATAGCATTCCCCCGAATAAATAATATAAGTTTTTGATTACTACCTCCATCTCTTACCTTACTTTTAGTCAGCAGTATAGTGGAAAACGGAGCCGGAACAGGTTGAACAGTGTATCCCCCTCTATCATCAATTATTGCTCACGGAGGAGCATCTGTAGATTTAGCCATCTTTTCCT…
136	Dacus	ciliatus	Ghana	JEMU AB32719694	>Dacus_ciliatus_Ghana_AB32719694_JEMU	catTATATTTTATTTTCGGAGCCTGAGCAGGCATAGTAGGAACATCCCTTAGAATTCTAGTTCGTGCTGAATTAGGACACCCCGGAGCTTTAATTGGAGACGACCAAATTTATAACGTAATTGTAACAGCCCACGCATTTGTAATAATTTTCTTTATAGTAATACCTATCATAATTGGAGGGTTTGGAAATTGATTAGTACCATTAATATTAGGTGCCCCAGATATAGCATTCCCCCGAATAAATAATATAAGTTTTTGATTACTACCTCCATCTCTTACCTTACTTTTAGTCAGCAGTATAGTGGAAAACGGAGCTGGAACAGGTTGAACAGTGTACCCCCCTCTATCATCAATCATTGCTCACGGAGGAGCATCTGTAGATTTAGCCATCTTTTCCT…
137	Dacus	ciliatus	Ghana	JEMU AB32719695	>Dacus_ciliatus_Ghana_AB32719695_JEMU	CATTATATTTTATTTTCGGAGCCTGAGCAGGCATAGTAGGAACATCCCTTAGAATTCTAGTTCGTGCTGAATTAGGACACCCCGGAGCTTTAATTGGAGACGACCAAATTTATAACGTAATTGTAACAGCTCACGCATTTGTAATAATTTTCTTTATAGTAATACCTATTATAATTGGAGGGTTTGGAAATTGATTAGTACCATTAATATTAGGTGCCCCAGATATAGCATTCCCCCGAATAAATAATATAAGTTTTTGATTACTACCTCCATCTCTTACCTTACTTTTAGTCAGCAGTATAGTGGAAAACGGAGCCGGAACAGGTTGAACAGTGTATCCCCCTCTATCGTCAATCATTGCTCACGGAGGAGCATCTGTAGATTTAGCCATCTTTTCCT…
138	Dacus	ciliatus	Ghana	JEMU AB32719700	>Dacus_ciliatus_Ghana_AB32719700_JEMU	CATTATATTTTATTTTCGGAGCCTGAGCAGGCATAGTAGGAACATCCCTTAGAATTCTAGTTCGTGCTGAATTAGGACACCCCGGAGCTTTAATTGGAGACGACCAAATTTATAACGTAATTGTAACAGCCCACGCATTTGTAATAATTTTCTTTATAGTAATACCTATCATAATTGGAGGGTTTGGAAATTGATTAGTACCATTAATATTAGGTGCCCCAGATATAGCATTCCCCCGAATAAATAATATAAGTTTTTGATTACTACCTCCATCTCTTACCTTACTTTTAGTCAGCAGTATAGTGGAAAACGGAGCTGGAACAGGTTGAACAGTGTACCCCCCTCTATCATCAATCATTGCTCACGGAGGAGCATCTGTAGATTTAGCCATCTTTTCCT…
139	Dacus	ciliatus	Ghana	JEMU AB32719713	>Dacus_ciliatus_Ghana_AB32719713_JEMU	CATTATATTTTATTTTCGGAGCCTGAGCAGGCATAGTAGGAACATCCCTTAGAATTCTAGTTCGTGCTGAATTAGGACACCCCGGAGCTTTAATTGGAGACGACCAAATTTATAACGTAATTGTAACAGCCCACGCATTTGTAATAATTTTCTTTATAGTAATACCTATCATAATTGGAGGGTTTGGAAATTGATTAGTACCATTAATATTAGGTGCCCCAGATATAGCATTCCCCCGAATAAATAATATAAGTTTTTGATTACTACCTCCATCTCTTACCTTACTTTTAGTCAGCAGTATAGTGGAAAACGGAGCTGGAACAGGTTGAACAGTGTACCCCCCTCTATCATCAATCATTGCTCACGGAGGAGCATCTGTAGATTTAGCCATCTTTTCCT…
140	Dacus	ciliatus	Ghana	JEMU AB32719716	>Dacus_ciliatus_Ghana_AB32719716_JEMU	CATTATATTTTATTTTCGGAGCCTGAGCAGGCATAGTAGGAACATCCCTTAGAATTCTAGTTCGTGCTGAATTAGGACACCCCGGAGCTTTAATTGGAGACGACCAAATTTATAACGTAATTGTAACAGCCCACGCATTTGTAATAATTTTCTTTATAGTAATACCTATCATAATTGGAGGGTTTGGAAATTGATTAGTACCATTAATATTAGGTGCCCCAGATATAGCATTCCCCCGAATAAATAATATAAGTTTTTGATTACTACCTCCATCTCTTACCTTACTTTTAGTCAGCAGTATAGTGGAAAACGGAGCTGGAACAGGTTGAACAGTGTACCCCCCTCTATCATCAATCATTGCTCACGGAGGAGCATCTGTAGATTTAGCCATCTTTTCCT…
141	Dacus	ciliatus	Ghana	JEMU AB32719734	>Dacus_ciliatus_Ghana_AB32719734_JEMU	catTaTATTTTATTTTCGGAGCCTGAGCAGGCATAGTAGGAACATCCCTTAGAATTCTAGTTCGTGCTGAATTAGGACACCCCGGAGCTTTAATTGGAGACGACCAAATTTATAACGTAATTGTAACAGCCCACGCATTTGTAATAATTTTCTTTATAGTAATACCTATCATAATTGGAGGGTTTGGAAATTGATTAGTACCATTAATATTAGGTGCCCCAGATATAGCATTCCCCCGAATAAATAATATAAGTTTTTGATTACTACCTCCATCTCTTACCTTACTTTTAGTCAGCAGTATAGTGGAAAACGGAGCTGGAACAGGTTGAACAGTGTACCCCCCTCTATCATCAATCATTGCTCACGGAGGAGCATCTGTAGATTTAGCCATCTTTTCCT…
142	Dacus	ciliatus	Ghana	JEMU AB32719737	>Dacus_ciliatus_Ghana_AB32719737_JEMU	CATTATATTTTATTTTCGGAGCCTGAGCAGGCATAGTAGGAACATCCCTTAGAATTCTAGTTCGTGCTGAATTAGGACACCCCGGAGCTTTAATTGGAGACGACCAAATTTATAACGTAATTGTAACAGCTCACGCATTTGTAATAATTTTCTTTATAGTAATACCTATTATAATTGGAGGGTTTGGAAATTGATTAGTACCATTAATATTAGGTGCCCCAGATATAGCATTCCCCCGAATAAATAATATAAGTTTTTGATTACTACCTCCATCTCTTACCTTACTTTTAGTCAGCAGTATAGTGGAAAACGGAGCCGGAACAGGTTGAACAGTGTATCCCCCTCTATCATCAATCATTGCTCACGGAGGAGCATCTGTAGATTTAGCCATCTTTTCCT…
143	Dacus	ciliatus	Ghana	JEMU AB32719769	>Dacus_ciliatus_Ghana_AB32719769_JEMU	cATTATATTTTATTTTCGGAGCCTGAGCAGGCATAGTAGGAACATCCCTTAGAATTCTAGTTCGTGCTGAATTAGGACACCCCGGAGCTTTAATTGGAGACGACGAAATTTATAACGTAATTGTAACAGCTCACGCATTTGTAATAATTTTCTTTATAGTAATACCTATTATAATTGGAGGGTTTGGAAATTGATTAGTACCATTAATATTAGGTGCTCCAGATATAGCATTCCCCCGAATAAATAATATAAGTTTTTGATTACTACCTCCATCTCTTACCTTACTTTTAGTCAGCAGTATAGTGGAAAACGGAGCCGGAACAGGTTGAACAGTGTATCCCCCTCTATCATCAATCATTGCTCACGGAGGAGCATCTGTAGATTTAGCCATCTTTTCCT…
144	Dacus	diastatus	Togo	JEMU AB00502645	>Dacus_diastatus_AB00502645_Togo_JEMU	CATTATATTTTATCTTCGGAGCCTGAGCAGGTATAGTAGGAACATCTCTTAGAATTTTAGTCCGGGCTGAACTAGGGCATCCCGGAGCCCTAATTGGTGATGACCAAATCTATAACGTTATTGTAACAGCCCACGCCTTTGTAATAATTTTCTTTATAGTAATACCCATTATAATCGGAGGATTTGGAAACTGACTAGTGCCCTTAATGCTAGGAGCCCCAGATATGGCATTCCCCCGAATAAATAACATAAGTTTCTGACTCCTACCTCCATCCCTCACCCTACTTTTAGTCAGCAGCATAGTAGAAAATGGAGCTGGTACAGGTTGGACAGTTTACCCCCCCCTTTCCTCAATTATCGCCCATGGAGGAGCTTCTGTAGATCTAGCAATCTTCTCCT…
145	Dacus	durbanensis	Mozambique	JEMU AB00502634	>Dacus_durbanensis_Mozambique_AB00502634_JEMU	------------------------------------------------------TTTTAGTCCGAGCTGAATTAGGCCCACCCGGAGCCCTAATTGGCGACGATCAAATCTATAATGTTATTGTAACAGCTCACGCATTTGTAATAATTTTCTTTATAGTAATACCTATTATAATTGGAGGATTTGGAAACTGATTGGTACCTTTAATACTTGGAGCCCCAGATATAGCATTTCCCCGAATAAATAACATAAGTTTTTGACTCCTGCCCCCATCCCTCACCCTACTTTTAGTCAGCAGCATAGTAGAAAATGGGGCTGGTACAGGTTGAACAGTTTACCCTCCCCTTTCCTCAATTATCGCCCATGGGGGAGCTTCTGTAGATCTAGCAATCTTCTCCT…
146	Dacus	durbanensis	Mozambique	JEMU AB00502675	>Dacus_durbanensis_Mozambique_AB00502675_JEMU	-----------------------------------------------------------------------------------------------------------------AATGTTATTGTAACAGCTCACGCATTTGTAATAATTTTCTTTATAGTAATACCTATTATAATTGGAGGATTTGGAAACTGATTGGTACCTTTAATACTTGGAGCCCCAGATATAGCATTTCCCCGAATAAATAACATAAGTTTTTGACTCCTGCCCCCATCCCTCACCCTACTTTTAGTCAGCAGCATAGTAGAAAATGGGGCTGGTACAGGTTGAACAGTTTACCCTCCCCTTTCCTCAATTATCGCCCATGGAGGAGCTTCTGTAGATCTAGCAATCTTCTCCT…
147	Dacus	famona	Mozambique	JEMU AB00502744	>Dacus_famona_Mozambique_AB00502744_JEMU	CATTATATTTTATTTTCGGGGCCTGAGCAGGTATAGTTGGAACATCTCTTAGAATTTTAGTACGTGCTGAATTGGGGCACCCCGGAGCCTTAATCGGTGACGATCAAATTTATAACGTTATTGTAACAGCCCATGCATTTGTAATGATTTTCTTTATAGTAATACCTATTATAATCGGAGGATTTGGAAACTGATTAGTTCCACTAATACTTGGAGCACCAGATATAGCATTCCCCCGAATAAATAATATAAGTTTTTGACTCCTTCCCCCATCTCTAACCCTACTTTTAGTCAGCAGCATAGTGGAAAATGGGGCTGGTACAGGTTGAACAGTTTACCCTCCCCTTTCTTCAATTATTGCTCACGGAGGAGCTTCAGTAGATTTAGCAATCTTCTCAT…
148	Dacus	fumosus	Congo DR	JEMU AB40154202	>Dacus_fumosus_CongoDR_AB40154202_JEMU	CCTTATATTTTATCTTCGGGGCTTGAGCAGGTATAGTTGGTACATCTCTTAGAATCCTAGTTCGAGCTGAACTAGGCCACCCCGGAGCCCTAATCGGAGATGACCAAATTTATAATGTTATTGTAACAGCACACGCATTCGTAATAATTTTTTTTATAGTTATACCTATTATAATCGGAGGATTTGGAAACTGACTAGTACCCCTAATACTTGGAGCCCCAGATATAGCCTTCCCACGAATAAATAATATAAGTTTTTGACTACTCCCTCCCTCTCTCACACTACTTTTAGTCAGCAGTATAGTAGAAAATGGAGCTGGCACAGGCTGAACAGTTTACCCCCCGTTATCATCAATCATTGCTCATGGGGGAGCATCTGTTGACCTAACAATTTTCTCCC…
149	Dacus	fuscovittatus	Togo	JEMU AB00502738	>Dacus_fuscovittatus_Togo_AB00502738_JEMU	CCTTATATTTTATTTTCGGAGCTTGAGCAGGTATAGTAGGAACATCTCTTAGAATTTTAGTTCGAGCTGAACTAGGACACCCCGGTGCTTTAATCGGAGACGACCAAATTTATAATGTAATTGTAACAGCTCACGCATTCGTAATAATTTTTTTTATAGTTATACCTATTATAATCGGTGGTTTCGGTAACTGATTGATTCCATTAATACTCGGAGCCCCAGATATGGCCTTCCCACGAATAAACAATATAAGATTCTGATTACTGCCCCCTTCTCTAACACTACTTTTAGTAAGCAGTATAGTAGAAAATGGGGCTGGAACAGGTTGAACTGTTTACCCCCCTCTTTCTTCAATTATTGCTCATGGAGGCGCCTCAGTTGATTTAGCAATTTTCTCAT…
150	Dacus	gypsoides	Congo DR	JEMU AB40159326	>Dacus_gypsoides_CongoDR_AB40159326_JEMU	CATTATATTTTATTTTCGGTGCTTGAGCAGGTATAGTAGGAACATCACTTAGAATTTTAATCCGAACTGAATTAGGTCACCCAGGAGCTCTAATTGGTGATGACCAAATTTATAACGTTATTGTCACAGCCCATGCATTTGTAATAATTTTTTTCATAGTTATACCAATTATAATTGGAGGATTTGGTAATTGATTAGTCCCCTTAATACTAGGTGCACCAGATATAGCTTTCCCACGAATAAATAATATAAGTTTTTGATTACTTCCTCCGTCCCTAACATTACTTTTAGTCAGAAGCATAGTAGAAAACGGAGCTGGTACAGGTTGAACAGTTTACCCACCACTATCTTCAATTATCGCACATGGCGGAGCCTCTGTAGACCTAGCCATTTTTTCCT…
151	Dacus	humeralis	Congo DR	JEMU AB40159502	>Dacus_humeralis_CongoDR_AB40159502_JEMU	CATTATATTTTATTTTCGGGGCCTGAGCAGGTATAGTCGGAACATCTCTTAGAATCTTAGTCCGTGCCGAACTGGGACACCCCGGAGCCTTAATTGGTGACGATCAAATTTATAATGTTATTGTAACAGCCCACGCATTTGTAATAATTTTCTTTATAGTAATACCTATTATAATTGGAGGATTTGGAAACTGATTAGTACCTCTAATACTTGGAGCCCCAGATATAGCATTCCCTCGAATAAACAATATAAGTTTTTGACTCCTACCCCCATCTCTAACACTACTTTTAGTCAGCAGCATAGTAGAAAACGGGGCTGGTACAGGTTGAACAGTTTACCCTCCTCTTTCTTCAATTATCGCTCACGGAGGGGCATCAGTAGATTTAGCAATCTTTTCCT…
152	Dacus	humeralis	Congo DR	JEMU AB40160859	>Dacus_humeralis_CongoDR_AB40160859_JEMU	CATTATATTTTATTTTCGGGGCCTGAGCAGGTATAGTCGGAACATCTCTTAGAATTTTAGTCCGAGCTGAATTAGGACACCCCGGAGCCCTAATTGGTGACGATCAAATTTATAATGTTATTGTAACAGCTCATGCATTTGTAATAATTTTCTTTATGGTAATACCTATTATAATCGGAGGATTTGGAAATTGACTGGTGCCATTAATACTTGGGGCCCCAGATATAGCATTTCCCCGAATAAACAATATAAGTTTTTGACTCCTACCCCCATCCCTCACCCTCCTATTAGTCAGCAGCATAGTAGAAAACGGAGCCGGTACAGGTTGAACAGTTTACCCTCCTCTTTCCTCAATTATCGCTCACGGGGGGGCCTCAGTAGATTTAGCAATTTTCTCAT…
153	Dacus	humeralis	Congo DR	JEMU AB42861085	>Dacus_humeralis_CongoDR_AB42861085_JEMU	-------------------------------------------------------TTTAGTCCGAGCTGANTTAGGACACCCCGGAGCCTTAATTGGTGACGATCAAATTTATAATGTTATTGTAACAGCTCATGCATTTGTAATAATTTTCTTTATGGTAATGCCTATTATAATCGGAGGATTTGGAAATTGACTGGTGCCATTAATACTTGGAGCCCCAGATATAGCATTTCCCCGAATAAACAATATAAGTTTTTGACTCCTACCCCCATCCCTCACCCTCCTATTAGTCAGCAGCATAGTAGAAAACGGAGCCGGTACAGGTTGAACAGTTTACCCCCCTCTTTCCTCAATTATCGCTCACGGAGGGGCCTCAGTAGATTTAGCAATTTTCTCAT…
154	Dacus	humeralis	Togo	JEMU AB00502620	>Dacus_humeralis_Togo_AB00502620_JEMU	CATTATATTTTATTTTCGGGGCCTGAGCAGGTATAGTCGGAACATCTCTTAGAATCTTAGTCCGTGCCGAACTGGGACACCCCGGAGCCTTAATTGGTGACGATCAAATTTATAATGTTATTGTAACAGCCCACGCATTTGTAATAATTTTCTTTATAGTAATACCTATTATAATTGGAGGATTTGGAAACTGATTAGTACCTCTAATACTTGGAGCCCCAGATATAGCATTCCCTCGAATAAACAATATAAGTTTTTGACTCCTACCCCCATCTCTAACACTACTTTTAGTCAGCAGCATAGTAGAAAACGGAGCTGGTACAGGTTGAACAGTTTACCCTCCTCTTTCTTCAATTATCGCTCACGGAGGGGCATCAGTAGATTTAGCAATCTTTTCCT…
155	Dacus	humeralis	Togo	JEMU AB00502745	>Dacus_humeralis_Togo_AB00502745_JEMU	CATTATATTTTATTTTCGGGGCCTGAGCAGGTATAGTCGGAACATCTCTTAGAATCTTAGTCCGTGCCGAACTGGGACACCCCGGAGCCTTAATTGGTGACGATCAAATTTATAATGTTATTGTAACAGCCCACGCATTTGTAATAATTTTCTTTATAGTAATACCTATTATAATTGGAGGATTTGGAAACTGATTAGTACCTCTAATACTTGGAGCCCCAGATATAGCATTCCCTCGAATAAACAATATAAGTTTTTGACTCCTACCCCCATCTCTAACACTACTTTTAGTCAGCAGCATAGTAGAAAACGGGGCTGGTACAGGTTGAACAGTTTACCCTCCTCTTTCTTCAATTATCGCTCACGGAGGGGCATCAGTAGATTTAGCAATCTTTTCCT…
156	Dacus	humeralis	Togo	JEMU AB32719705	>Dacus_humeralis_Togo_AB32719705_JEMU	CGTTATATTTTATTTTCGGGGCCTGAGCAGGTATAGTCGGAACATCTCTTAGAATCTTAGTCCGTGCCGAACTGGGACACCCCGGAGCCTTAATTGGTGACGATCAAATTTATAATGTTATTGTAACAGCCCACGCATTTGTAATAATTTTCTTTATAGTAATACCTATTATAATTGGAGGATTTGGAAACTGATTAGTACCTCTAATACTTGGAGCCCCAGATATAGCATTCCCTCGAATAAACAATATAAGTTTTTGACTCCTACCCCCATCTCTAACACTACTTTTAGTCAGCAGCATAGTAGAAAACGGAGCTGGTACAGGTTGAACAGTTTACCCTCCTCTTTCTTCAATTATCGCTCACGGAGGGGCATCAGTAGATTTAGCAATCTTTTCCT…
157	Dacus	langi	Congo DR	JEMU AB40159518	>Dacus_langi_CongoDR_AB40159518_JEMU	CATTATACTTTATTTTCGGAGCTTGAGCCGGTATAGTAGGAACGTCCCTCAGAATTTTAGTACGCGCCGAATTAGGTCACCCCGGGGCTCTAATTGGAGACGATCAAATTTATAACGTAATCGTAACCGCTCACGCATTTGTAATAATTTTCTTTATAGTTATACCTATTATAATCGGAGGCTTCGGCAACTGATTAGTACCTCTAATACTAGGGGCCCCTGATATAGCCTTCCCTCGAATAAATAATATAAGTTTCTGACTGCTACCCCCCTCTCTTACACTACTCTTAGTGAGCAGTATAGTAGAAAATGGGGCCGGAACAGGATGAACTGTTTACCCCCCTCTTTCTTCAATTATTGCCCATGGAGGAGCCTCAGTTGATTTAGCAATCTTTTCCC…
158	Dacus	pallidilatus	Mozambique	JEMU AB00502627	>Dacus_pallidilatus_Mozambique_AB00502627_JEMU	CATTATATTTTATCTTCGGAGCTTGAGCAGGTATAGTCGGAACATCCCTTAGAATCCTAGTTCGAGCTGAATTGGGACACCCCGGAGCTCTAATCGGAGATGACCAAATTTACAATGTTATTGTAACAGCCCACGCATTTGTAATAATTTTTTTTATAGTGATACCTATTATAATTGGAGGATTTGGAAACTGGCTAGTACCCCTAATACTTGGAGCCCCAGACATAGCATTCCCCCGAATAAATAATATAAGTTTCTGATTACTACCCCCATCTCTCACCTTACTTTTAGTCAGCAGCATAGTAGAAAACGGAGCTGGCACAGGTTGAACAGTTTACCCACCACTATCCTCAATTATTGCACATGGAGGCGCATCTGTTGATCTAACAATTTTCTCCC…
159	Dacus	punctatifrons	Congo DR	JEMU AB32713443	>Dacus_punctatifrons_CongoDR_AB32713443_JEMU	CATTATATTTTATTTTCGGAGCTTGAGCAGGTATAGTAGGTACATCCCTTAGAATTTTAGTACGAGCAGAATTAGGACACCCTGGTGCCCTAATTGGTGATGATCAAATCTATAACGTTATTGTAACAGCCCATGCATTTGTAATAATTTTCTTTATAGTAATACCTATTATAATTGGAGGATTTGGTAATTGACTGGTTCCTTTAATACTAGGAGCCCCAGATATAGCCTTCCCCCGAATAAATAACATAAGATTCTGATTACTACCCCCATCCCTAACCCTACTTTTAGTCAGAAGTATAGTAGAAAATGGAGCTGGGACAGGTTGAACAGTTTACCCACCCCTCTCCTCAATCATTGCTCATGGAGGAGCTTCAGTAGATCTTGCAATTTTCTCAT…
160	Dacus	punctatifrons	Congo DR	JEMU AB32713470	>Dacus_punctatifrons_CongoDR_AB32713470_JEMU	CATTATATTTTATTTTCGGAGCTTGAGCAGGTATAGTAGGTACATCCCTTAGAATTTTAGTACGAGCAGAATTAGGACACCCTGGTGCCCTAATTGGTGATGATCAAATCTATAACGTTATTGTAACAGCCCATGCATTTGTAATAATTTTCTTTATAGTAATACCTATTATAATTGGAGGATTTGGTAATTGACTGGTTCCTTTAATACTAGGAGCCCCAGATATAGCCTTCCCCCGAATAAATAACATAAGATTCTGATTACTACCCCCATCCCTAACCCTACTTTTAGTCAGAAGTATAGTAGAAAATGGAGCTGGGACAGGTTGAACAGTTTACCCACCCCTCTCCTCAATCATTGCTCATGGAGGAGCTTCAGTAGATCTTGCAATTTTCTCAT…
161	Dacus	punctatifrons	Congo DR	JEMU AB32745464	>Dacus_punctatifrons_CongoDR_AB32745464_JEMU	CATTATATTTTATTTTCGGAGCTTGAGCAGGTATAGTAGGTACATCCCTTAGAATTTTAGTACGAGCAGAATTAGGACACCCTGGTGCCCTAATTGGTGATGATCAAATCTATAACGTTATTGTAACAGCCCATGCATTTGTAATAATTTTCTTTATAGTAATACCTATTATAATTGGAGGATTTGGTAATTGACTGGTTCCTTTAATACTAGGAGCCCCAGATATAGCCTTCCCCCGAATAAATAACATAAGATTCTGATTACTACCCCCATCCCTAACCCTACTTTTAGTCAGAAGTATAGTAGAAAATGGAGCTGGGACAGGTTGAACAGTTTACCCACCCCTCTCCTCAATCATTGCTCATGGAGGAGCTTCAGTAGATCTTGCAATTTTCTCAT…
162	Dacus	punctatifrons	Congo DR	JEMU AB40159534	>Dacus_punctatifrons_CongoDR_AB40159534_JEMU	CATTATATTTTATTTTCGGAGCTTGAGCAGGTATAGTAGGTACATCCCTTAGAATTTTAGTACGAGCAGAATTAGGACACCCTGGTGCCCTAATTGGTGATGATCAAATCTATAACGTTATTGTAACAGCCCATGCATTTGTAATAATTTTCTTTATAGTAATACCTATTATAATTGGAGGATTTGGTAATTGACTGGTTCCTTTAATACTAGGAGCCCCAGATATAGCCTTCCCCCGAATAAATAACATAAGATTCTGATTACTACCCCCATCCCTAACCCTACTTTTAGTCAGAAGTATAGTAGAAAATGGAGCTGGGACAGGTTGAACAGTTTACCCACCCCTCTCCTCAATCATTGCTCATGGAGGAGCTTCAGTAGATCTTGCAATTTTCTCAT…
163	Dacus	punctatifrons	Mozambique	JEMU AB00502639	>Dacus_punctatifrons_Mozambique_AB00502639_JEMU	CATTATATTTTATTTTCGGAGCAAGAGCAGGTATAGTAGGTACATCCCTTAGAATTTTAGTACGAGCAGAATTAGGACACCCTGGTGCCCTAATTGGTGATGATCAAATCTATAACGTTATTGTAACAGCCCATGCATTTGTAATAATTTTCTTTATAGTAATACCTATTATAATTGGAGGATTTGGTAATTGACTGGTTCCTTTAATACTAGGAGCCCCAGATATAGCCTTCCCCCGAATAAATAACATAAGATTCTGATTACTACCCCCATCCCTAACCCTACTTTTAGTCAGAAGTATAGTAGAAAATGGAGCTGGGACAGGTTGAACAGTTTACCCACCCCTCTCCTCAATCATTGCTCATGGAGGAGCTTCAGTAGATCTTGCAATTTTCTCAT…
164	Dacus	punctatifrons	Mozambique	JEMU AB00502648	>Dacus_punctatifrons_Mozambique_AB00502648_JEMU	CATTATATTTTATTTTCGGAGCTTGAGCAGGTATAGTAGGTACATCCCTTAGAATTTTAGTACGAGCAGAATTAGGGCACCCTGGTGCCCTAATTGGTGATGATCAAATCTATAACGTTATTGTAACAGCCCATGCATTTGTAATAATTTTCTTTATAGTAATACCTATTATAATTGGAGGATTTGGTAATTGACTGGTTCCTTTAATACTAGGAGCCCCAGATATAGCCTTCCCCCGAATAAATAACATAAGATTCTGATTACTACCCCCATCCCTAACCCTACTTTTAGTCAGAAGTATAGTAGAAAATGGAGCTGGGACAGGTTGAACAGTTTACCCACCCCTCTCCTCAATCATTGCTCATGGAGGAGCTTCAGTAGATCTTGCAATTTTCTCAT…
165	Dacus	radmirus	Congo DR	JEMU AB40159334	>Dacus_radmirus_CongoDR_AB40159334_JEMU	CATTATATTTTATTTTCGGAGCCTGAGCAGGTATAGTAGGAACATCCCTCAGAATCCTAGTTCGAGCCGAATTAGGACACCCCGGTGCTCTAATTGGTGATGACCAAATCTACAACGTTATTGTAACAGCTCACGCATTTGTAATAATTTTCTTTATAGTAATACCTATTATAATCGGAGGATTCGGAAATTGATTAGTACCATTAATGTTAGGAGCCCCAGATATAGCATTCCCACGAATAAACAATATAAGTTTTTGACTCCTACCCCCATCCCTCACCCTACTTTTAGTCAGCAGCATAGTGGAAAATGGGGCTGGTACAGGTTGAACAGTCTACCCTCCCCTTTCCTCAATTATCGCTCATGGGGGAGCTTCAGTAGATTTAGCAATCTTCTCCT…
166	Dacus	setilatens	Congo DR	JEMU AB40159494	>Dacus_setilatens_CongoDR_AB40159494_JEMU	CCTTATATTTTATTTTCGGAGCTTGAGCGGGTATAGTGGGAACATCCCTTAGAATTCTAGTTCGAGCTGAACTAGGACACCCCGGAGCCTTAATCGGAGATGATCAAATTTATAATGTTATTGTAACAGCCCATGCATTTGTTATAATTTTTTTTATAGTAATACCTATTATAATTGGAGGATTTGGAAACTGACTGGTACCCCTAATACTAGGAGCTCCAGATATAGCTTTCCCCCGGATAAATAATATAAGATTTTGACTACTGCCTCCATCTCTAACTCTACTTTTAGTCAGAAGTATAGTAGAAAACGGAGCTGGTACAGGTTGAACTGTTTACCCTCCCCTCTCCTCAATTATTGCCCACGGAGGAGCTTCTGTTGATCTTGCAATTTTCTCCT…
167	Dacus	theophrastus	Togo	JEMU AB00502713	>Dacus_theophrastus_Togo_AB00502713_JEMU	CATTATATTTTATTTTCGGGGCCTGAGCAGGCATAGTCGGAACATCTCTTAGAATTTTAGTTCGAGCAGAATTAGGTCACCCTGGAGCCTTAATTGGCGACGATCAAATTTATAATGTTATTGTAACAGCTCACGCATTCGTAATAATTTTCTTTATAGTAATACCTATTATAATCGGTGGATTCGGAAATTGATTAGTGCCACTAATACTCGGAGCCCCCGACATAGCCTTCCCTCGAATAAATAATATAAGTTTTTGACTCCTACCCCCTTCCCTAACCCTACTTTTAGTCAGCAGCATAGTGGAAAACGGAGCTGGTACAGGTTGAACAGTTTACCCTCCCCTTTCTTCAATTATTGCTCATGGAGGAGCCTCAGTAGATTTAGCGATCTTCTCCT…
168	Dacus	vertebratus	Ghana	JEMU AB00502805	>Dacus_vertebratus_Ghana_AB00502805_JEMU	----------------------------------------------TCTTAGAATCCTAGTACGAGCTGAATTAGGCCACCCTGGAGCATTAATTGGTGATGATCAAATCTATAATGTAATTGTAACAGCCCATGCTTTTGTAATAATTTTCTTCATAGTAATACCAATTATAATTGGAGGATTTGGTAATTGATTAGTACCTTTAATATTAGGAGCGCCAGATATAGCATTCCCCCGAATAAATAATATAAGCTTTTGATTATTACCTCCCTCTCTTACGTTACTTTTAGTAAGCAGTATAGTAGAAAACGGAGCTGGTACAGGATGAACTGTTTATCCCCCTCTTTCTTCTATTATTGCTCATGGAGGAGCCTCAGTAGATTTAGCAATTTTCTCAT…
169	Dacus	vertebratus	Ghana	JEMU AB00502815	>Dacus_vertebratus_Ghana_AB00502815_JEMU	CCTTATATTTTATTTTCAGAGCCTGAGCAGGTATAGTGGGAACATCTCTTAGAATCCTAGTACGAGCTGAATTAGGCCACCCTGGAGCATTAATTGGTGATGATCAAATCTATAATGTAATTGTAACAGCCCATGCTTTTGTAATAATTTTCTTCATAGTAATACCAATTATAATTGGAGGATTTGGTAATTGATTAGTACCTTTAATATTAGGAGCACCAGATATAGCATTCCCCCGAATAAATAATATAAGCTTTTGATTACTACCTCCCTCTCTTACGTTACTTTTAGTAAGCAGTATAGTAGAAAACGGAGCTGGTACAGGATGAACTGTTTATCCCCCTCTTTCTTCTATTATTGCTCATGGAGGAGCCTCAGTAGATTTAGCAATTTTCTCAT…
170	Dacus	vertebratus	Ghana	JEMU AB32719512	>Dacus_vertebratus_Ghana_AB32719512_JEMU	-------------------------------------------------------------------------------------------------TGACGATCAAATCTATAATGTAATTGTAACAGCCCATGCTTTTGTAATAATTTTCTTTATAGTAATACCAATTATAATTGGAGGATTTGGAAATTGATTTGTACCTTTAATATTAGGAGCGCCAGATATAGCATTCCCCCGAATAAATAATATAAGCTTTTGATTACTACCTCCCTCTCTTACGTTACTTTTAGTAAGCAGTATAGTAGAAAACGGAGCTGCTACAGGATGAACTGTTTATCCCCCTCTTTCTTCTATTATTGCTCATGGAGGAGCCTCGGTTGATTTAGCAATTTTCTCAT…
171	Dacus	vertebratus	Ghana	JEMU AB32719513	>Dacus_vertebratus_Ghana_AB32719513_JEMU	cCTTATATTTTATTTTCGGAGCCTGAGCAGGTATAGTGGGAACATCTCTTAGAATCCTAGTACGAGCTGAATTAGGCCACCCTGGAGCATTAATTGGTGATGATCAAATCTATAATGTAATTGTAACAGCCCATGCTTTTGTAATAATTTTCTTCATAGTAATACCAATTATAATTGGAGGATTTGGTAATTGATTAGTACCTTTAATATTAGGAGCACCAGATATAGCATTCCCCCGAATAAATAATATAAGCTTTTGATTATTACCTCCCTCTCTTACGTTACTTTTAGTAAGCAGTATAGTAGAAAACGGGGCTGGTACAGGATGAACTGTTTATCCCCCTCTTTCTTCTATTATTGCTCATGGAGGAGCCTCAGTAGATTTAGCAATTTTCTCAT…
172	Dacus	vertebratus	Ghana	JEMU AB32719724	>Dacus_vertebratus_Ghana_AB32719724_JEMU	CCTTATATTTTATTTTCGGAGCCTGAGCAGGTATAGTGGGAACATCTCTTAGAATCCTAGTACGAGCTGAATTAGGCCACCCTGGAGCATTAATTGGTGATGATCAAATCTATAATGTAATTGTAACAGCCCATGCTTTTGTAATAATTTTCTTCATAGTAATACCAATTATAATTGGAGGATTTGGTAATTGATTAGTACCTTTAATATTAGGAGCACCAGATATAGCATTCCCCCGAATAAATAATATAAGCTTTTGATTACTACCTCCCTCTCTTACGTTACTTTTAGTAAGCAGTATAGTAGAAAACGGAGCTGGTACAGGATGAACTGTTTATCCCCCTCTTTCTTCTATTATTGCTCATGGAGGAGCCTCAGTAGATTTAGCAATTTTCTCAT…
173	Dacus	vertebratus	Ghana	JEMU AB32719730	>Dacus_vertebratus_Ghana_AB32719730_JEMU	CCTTATATTTTATTTTCGGAGCCTGAGCAGGTATAGTGGGAACATCTCTTAGAATCCTAGTACGAGCTGAATTAGGCCACCCTGGAGCATTAATTGGTGATGATCAAATCTATAATGTAATTGTAACAGCCCATGCTTTTGTAATAATTTTCTTCATAGTAATACCAATTATAATTGGAGGATTTGGTAATTGATTAGTACCTTTAATATTAGGAGCACCAGATATAGCATTCCCCCGAATAAATAATATAAGCTTTTGATTACTACCTCCCTCTCTTACGTTACTTTTAGTAAGCAGTATAGTAGAAAACGGAGCTGGTACAGGATGAACTGTTTATCCCCCTCTTTCTTCTATTATTGCTCATGGAGGAGCCTCAGTAGATTTAGCAATTTTCTCAT…
174	Dacus	vertebratus	Ghana	JEMU AB32719741	>Dacus_vertebratus_Ghana_AB32719741_JEMU	---------------------------------------------------------------------------------------------------------------------------------------------------------------------------------GAGGATTTGGTAATTGATTAGTACCTTTAATATTAGGAGCACCAGATATAGCATTCCCCCGAATAAATAATATAAGCTTTTGATTATTACCTCCCTCTCTTACGTTACTTTTAGTAAGCAGTATAGTAGAAAACGGAGCTGGTACAGGATGAACTGTTTATCCCCCTCTTTCTTCTATTATTGCTCATGGAGGAGCCTCAGTAGATTTAGCAATTTTCTCAT…
175	Dacus	vertebratus	Ghana	JEMU AB32719763	>Dacus_vertebratus_Ghana_AB32719763_JEMU	-----------------------------------------------------------------------------------------------------------------------------------------------------------------------------------------------------------------------------------------CCCCGAATAAATAATATAAGCTTTTGATTACTACCTCCCTCTCTTACCTTACTTTTAGTAAGCAGTATAGTGGAAAACGGAGCTGGAACAGGATGAACTGTGTATCCCCCTCTTTCTTCTATTATTGCTCATGGAGGAGCCTCAGTAGATTTAGCAATTTTCTCAT…
176	Dacus	vertebratus	Ghana	JEMU AB32719764	>Dacus_vertebratus_Ghana_AB32719764_JEMU	---------------------------------------------------------------------------------CTGGAGCATTAATTGGTGATGATCAAATCTATAATGTAATTGTAACAGCCCATGCTTTTGTAATAATTTTCTTCATAGTAATACCAATTATAATTGGAGGATTTGGTAATTGATTAGTACCTTTAATATTAGGAGCACCAGATATAGCATTCCCCCGAATAAATAATATAAGCTTTTGATTACTACCTCCCTCTCTTACGTTACTTTTAGTAAGCAGTATAGTAGAAAACGGAGCTGGTACAGGATGAACTGTTTATCCCCCTCTTTCTTCTATTATTGCTCATGGAGGAGCCTCAGTAGATTTAGCAATTTTCTCAT…
177	Dacus	vertebratus	Ghana	JEMU AB32719765	>Dacus_vertebratus_Ghana_AB32719765_JEMU	---------------------------------------------------------------------------------------------------------------------------------------------------------------------------------------------------------------------------------------------------------------------------------------------------------------------------CTGGTACAGGATGAACTGTTTATCCCCCTCTTTCTTCTATTATTGCTCATGGAGGAGCCTCAGTAGATTTAGCAATTTTCTCAC…
178	Dacus	vertebratus	Ghana	JEMU AB32719783	>Dacus_vertebratus_Ghana_AB32719783_JEMU	cCtTatatTTTatTTTcgGGGcCtgagcagGtatagtgGGaAcatctctTagaAtcCtgGtacgagctgaAtTagGcCacCCtgGagcatTaAtTgGtgatgatcaAAtctataAtgtaAtTgtaAcagcCCatgctTTTgtaAtaAtTTTctTcatagtaAtacCaAtTataAtTgGagGatTTgGtaAtTgatTagtacCCtTaAtatTagGagcacCagatatagcatTcCCCCgaAtaAAtaAtataAgctTTTgatTactacCtcCCtctctTacgtTactTTTagtaAgtagtatagtagaAAAcgGagctgGtacagGatgaActgtTTatcCCCCtctTTctT------------------------------------------------…
179	Perilampsis	curta	Swaziland	JEMU AB32712845	>Perilampsis_curta_Swaziland_AB32712845_JEMU	CTCTATATTTTATTTTTGGTGCTTGAGCTGGAATAGTGGGAACATCTCTTAGAATTTTAATTCGAGCTGAACTAGGACATCCAGGTGCATTAATTGGAGATGATCAAATTTATAATGTAATTGTAACCGCTCATGCTTTTGTAATAATTTTTTTTATAGTTATACCTATTATAATTGGAGGTTTTGGTAATTGATTAGTTCCTCTTATATTAGGTGCTCCTGATATAGCTTTTCCACGAATAAATAATATAAGTTTTTGATTATTACCTCCTTCTTTAACACTCCTGTTAGTAAGTAGTATAGTAGAAAATGGGGCTGGAACAGGTTGAACAGTTTATCCGCCGTTATCTTCTGTAATTGCCCACGGCGGAGCTTCTGTTGATCTTGCAATTTTCTCTC…
180	Perilampsis	pulchella	Congo DR	JEMU AB42861051	>Perilampsis_pulchella_CongoDR_AB42861051_JEMU	CTTTATATTTTATTTTTGGTGCTTGAGCTGGAATAGTAGGAACATCTCTTAGAATTTTAATTCGAGCTGAATTAGGACATCCAGGTGCATTAATTGGAGATGATCAAATTTATAATGTAATTGTAACCGCTCATGCTTTTGTAATAATTTTTTTTATAGTTATACCTATTATAATCGGAGGTTTTGGTAATTGATTAGTTCCTCTTATATTAGGTGCCCCTGATATAGCTTTTCCACGAATAAATAATATAAGTTTTTGATTATTACCCCCTTCTTTAACACTCCTATTAGTAAGTAGTATAGTCGAAAACGGAGCTGGAACAGGTTGAACAGTTTATCCACCATTATCTTCTGTAATTGCCCACGGAGGGGCTTCTGTTGATCTTGCAATTTTCTCTC…
181	Trirhithrum	albonigrum	Congo DR	JEMU AB32715569	>Trirhithrum_albonigrum_CongoDR_AB32715569_JEMU	CTTTATATTTCATCTTCGGAGCCTGAGCCGGAATAGTAGGAACCTCCCTTAGAATCTTAATCCGTGCTGAACTTGGACACCCAGGAGCTTTAATTGGAGATGATCAAATTTACAATGTTATTGTAACCGCCCACGCTTTCGTTATAATTTTCTTCATAGTAATACCTATTATAATCGGTGGATTTGGTAACTGATTAGTCCCCCTTATACTAGGAGCCCCAGATATAGCCTTCCCCCGAATAAATAACATAAGTTTCTGGTTATTACCACCCTCCCTTACATTATTATTAGTAAGTAGCATAGTAGAAAATGGAGCTGGGACAGGTTGAACAGTTTACCCCCCGCTATCTTCCGTCATTGCCCATGGGGGCGCCTCTGTAGACCTAGCAATTTTCTCCT…
182	Trirhithrum	coffeae	Congo DR	JEMU AB40154310	>Trirhithrum_coffeae_CongoDR_AB40154310_JEMU	CTCTTTATTTTATCTTCGGAGCTTGAGCCGGAATAGTAGGAACATCCCTAAGTATTTTAATTCGAGCTGAATTAGGGCACCCAGGTGCATTAATTGGGGATGATCAAATTTATAATGTTATTGTAACTGCTCATGCTTTTGTAATAATTTTTTTTATAGTTATACCTATTATAATTGGTGGATTTGGTAATTGACTTGTACCTCTTATACTTGGTGCACCAGATATAGCATTTCCTCGAATAAATAATATAAGTTTTTGATTATTACCTCCTTCCCTTACGTTATTATTAGTAAGTAGTATAGTAGAAAATGGGGCTGGAACAGGTTGAACAGTTTACCCACCCCTATCTTCTGTAATTGCTCATGGAGGTGCATCTGTAGACTTAGCAATTTTTTCTC…
183	Trirhithrum	coffeae	Congo DR	JEMU AB42886882	>Trirhithrum_coffeae_CongoDR_AB42886882_JEMU	CTCTTTATTTTATCTTCGGAGCTTGAGCCGGAATAGTAGGAACATCTCTAAGTATTTTAATTCGAGCTGAATTAGGACACCCAGGTGCATTAATTGGAGATGATCAAATTTATAATGTTATTGTAACTGCTCATGCTTTTGTAATAATTTTTTTTATAGTTATACCTATTATAATTGGTGGATTTGGTAATTGACTTGTACCCCTTATACTTGGTGCACCAGATATAGCATTTCCTCGAATAAATAATATAAGTTTTTGATTATTACCTCCTTCCCTTACGTTATTATTAGTAAGTAGTATAGTAGAAAATGGGGCTGGAACAGGTTGAACAGTTTACCCACCCCTATCTTCTGTAATTGCCCATGGAGGTGCATCTGTAGACTTAGCAATTTTTTCTC…
184	Trirhithrum	fraternum	Congo DR	JEMU AB32745432	>Trirhithrum_fraternum_CongoDR_AB32745432_JEMU	CTTTATATTTTATTTTCGGAGCTTGAGCCGGAATAGTAGGAACATCTTTAAGTATTTTAATTCGAGCTGAATTAGGACATCCAGGAGCATTAATTGGAGATGATCAAATTTATAACGTTATTGTAACTGCCCATGCTTTTGTAATAATTTTTTTTATAGTTATACCTATTATAATTGGTGGATTTGGTAATTGACTTGTACCTCTTATACTTGGTGCACCAGATATAGCATTTCCTCGAATAAATAATATAAGTTTTTGATTATTACCTCCTTCCCTTACATTATTATTAGTAAGTAGCATAGTAGAAAACGGGGCTGGAACAGGTTGAACAGTTTACCCACCCCTATCTTCTGTAATTGCTCATGGAGGAGCATCTGTAGATTTAGCAATTTTTTCTC…
185	Trirhithrum	fraternum	Congo DR	JEMU AB40159454	>Trirhithrum_fraternum_CongoDR_AB40159454_JEMU	CTTTATATTTTATTTTCGGGGCTTGAGCCGGAATAGTAGGAACATCTTTAAGTATTTTAATTCGAGCTGAATTAGGACATCCAGGAGCATTAATTGGAGATGATCAAATTTATAACGTTATTGTAACTGCCCATGCTTTTGTAATAATTTTTTTTATAGTTATACCTATTATAATTGGTGGATTTGGTAATTGACTTGTACCTCTTATACTTGGTGCACCAGATATAGCATTTCCTCGAATAAATAATATAAGTTTTTGATTATTACCTCCTTCCCTTACATTATTATTAGTAAGTAGCATAGTAGAAAACGGGGCTGGAACAGGTTGAACAGTTTACCCACCCCTATCTTCTGTAATTGCTCATGGAGGAGCATCTGTAGATTTAGCAATTTTTTCTC…
186	Trirhithrum	fraternum	Congo DR	JEMU AB40159516	>Trirhithrum_fraternum_CongoDR_AB40159516_JEMU	CTTTATATTTTATTTTCGGAGCTTGAGCCGGAATAGTAGGAACATCTTTAAGTATTTTAATTCGAGCTGAATTAGGACATCCAGGAGCATTAATTGGAGATGATCAAATTTATAACGTTATTGTAACTGCCCATGCTTTTGTAATAATTTTTTTTATAGTTATACCTATTATAATTGGTGGATTTGGTAATTGACTTGTACCTCTTATACTTGGTGCACCAGATATAGCATTTCCTCGAATAAATAATATAAGTTTTTGATTATTACCTCCTTCCCTTACATTATTATTAGTAAGTAGCATAGTAGAAAACGGGGCTGGAACAGGTTGAACAGTTTACCCACCCCTATCTTCTGTAATTGCTCATGGAGGAGCATCTGTAGATTTAGCAATTTTTTCTC…
187	Trirhithrum	nigerrimu	Congo DR	JEMU AB40159303	>Trirhithrum_nigerrimu_CongoDR_AB40159303_JEMU	CTTTATATTTTATTTTCGGAGCTTGAGCCGGAATAGTAGGGACATCTTTAAGTATTTTAATTCGAGCTGAATTAGGTCACCCAGGAGCATTAATTGGAGACGATCAAATTTATAACGTTATTGTAACTGCCCATGCTTTTGTAATAATTTTTTTTATAGTTATACCTATTATAATTGGTGGATTTGGTAATTGACTTGTACCTCTTATACTTGGTGCACCAGATATAGCATTTCCTCGAATAAATAATATAAGTTTTTGATTATTACCTCCTTCCCTTACATTATTATTAGTAAGTAGTATAGTAGAAAACGGAGCTGGAACAGGTTGAACAGTTTACCCACCCCTATCTTCTGTAATTGCTCATGGAGGAGCATCTGTAGATTTAGCAATTTTTTCTC…
188	Trirhithrum	obscurum	Congo DR	JEMU AB40159452	>Trirhithrum_obscurum_CongoDR_AB40159452_JEMU	CTTTATATTTTATTTTTGGAGCTTGAGCTGGAATAGTAGGAACATCTCTTAGAGTTTTAATTCGTGCCGAATTAGGGCACCCAGGAGCATTAATTGGAGATGACCAAATTTATAATGTTATTGTAACGGCCCATGCTTTTGTAATAATTTTTTTTATAGTTATACCTATTATAATTGGAGGATTTGGTAACTGACTCGTTCCTCTTATACTTGGTGCACCAGATATAGCATTCCCCCGAATAAATAATATAAGTTTTTGATTATTACCACCTTCCCTTACATTATTATTGGTAAGTAGCATAGTAGAAAATGGGGCTGGAACAGGTTGAACAGTTTACCCTCCCTTATCTTCTGTAATTGCCCATGGAGGAGCATCTGTTGACTTAGCAATTTTTTCAT…

## Sheet: teph. library statistics
genus	species	n. barcodes	economic status (EI: economically important, NEI: not economically important)		genus	sp	country	n. barcodes			country	n. barcodes
Bactrocera	amplexa	2	NEI		Bactrocera	amplexa	Kenya	1		Africa	Angola	4
	cucurbitae	40	EI				Tanzania	1			Benin	27
	invadens	16	EI			cucurbitae	Benin	2			Botswana	8
	latifrons	7	EI				Burkina Faso	1			Burkina Faso	1
	mesomelas	5	NEI				Congo DR	1			Burundi	1
	montyanus	1	NEI				Indonesia	2			Cameroon	13
	munroi	1	NEI				Ivory Coast	1			Congo DR	27
	oleae	4	EI				Kenya	5			Egypt	2
	zonata	8	EI				La Réunion	9			Ethiopia	1
Ceratitis	acicularis	1	NEI				Mauritius	1			Gabon	1
	aliena	1	NEI				Philippines	1			Ghana	15
	anonae	17	EI				Senegal	1			Guinea	7
	argenteobrunnea	2	NEI				Sudan	3			Ivory Coast	32
	bremii	11	EI				Tanzania	8			Kenya	179
	caetrata	5	NEI				Togo	2			Liberia	17
	capitata	33	EI				unknown	3			Libya	1
	catoiri	2	EI			invadens	Congo DR	1			Malawi	1
	cf. punctata	1	NEI				Guinea	2			Mali	5
	colae	7	EI				Ivory Coast	1			Mozambique	30
	connexa	2	NEI				Liberia	1			Namibia	5
	contramedia	3	NEI				Mozambique	2			Nigeria	11
	copelandi	6	NEI				Senegal	2			Rwanda	5
	cornuta	4	NEI				Sudan	3			Senegal	10
	cosyra	26	EI				Tanzania	2			South Africa	28
	cristata	4	NEI				Togo	1			Sudan	15
	curvata	3	NEI				Uganda	1			Tanzania	56
	cuthbertsoni	1	NEI			latifrons	Kenya	1			Togo	14
	discussa	2	NEI				Tanzania	6			Uganda	14
	ditissima	9	EI			mesomelas	Cameroon	2			Zambia	5
	divaricata	5	NEI				Ghana	2			Zimbabwe	5
	edwardsi	3	NEI				Ivory Coast	1
	fasciventris	10	EI			montyanus	La Réunion	1		African Islands	Canary Islands	1
	flava	1	NEI			munroi	Kenya	1			Comoros	1
	flexuosa	7	NEI			oleae	Greece	1			La Réunion	23
	gravinotata	1	NEI				Kenya	2			Madagascar	5
	hamata	3	NEI				unknown	1			Mauritius	3
	lentigera	2	NEI			zonata	Egypt	2			Seychelles	1
	lobata	1	NEI				India	1
	malgassa	2	EI				La Réunion	3		others	Greece	3
	marriotti	3	NEI				Mauritius	1			Italy	1
	millicentae	5	NEI				Pakistan	1			Spain	3
	munroanum	3	NEI		Bistrispinaria	magniceps	Tanzania	1			Israel	1
	oraria	3	NEI		Capparimyia	aenigma	Kenya	2			United Arab Emirates	3
	pedestris	4	EI			bipustulata	Kenya	1			Yemen	1
	penicillata	1	EI			melanaspis	Kenya	2			India	1
	pennitibialis	2	NEI				Tanzania	2			Indonesia	2
	perseus	5	NEI			savastani	Greece	1			Pakistan	1
	pinax	6	NEI				Israel	1			Philippines	1
	podocarpi	6	NEI		Carpophthoromyia	dimidiata	Kenya	1			Brazil	2
	punctata	3	EI				Tanzania	1			unknown	9
	querita	7	NEI			dividua	Congo DR	1
	quinaria	7	EI			pseudotritea	Congo DR	1
	rosa	22	EI				Liberia	1
	rubivora	8	EI			tessmanni	Congo DR	1
	silvestrii	4	EI			vittata	Kenya	1
	sp.A	1	NEI		Ceratitis	acicularis	Angola	1
	sp.B	1	NEI			aliena	South Africa	1
	sp.C	1	NEI			anonae	Benin	1
	stictica	3	NEI				Cameroon	3
	stipula	1	NEI				Congo DR	2
	striatella	2	NEI				Ghana	1
	venusta	3	NEI				Kenya	9
Dacus	adenionis	1	NEI				Liberia	1
	adustus	1	NEI			argenteobrunnea	Kenya	2
	annulatus	1	NEI			bremii	Benin	1
	apostata	1	NEI				Cameroon	1
	apoxanthus	1	NEI				Guinea	1
	arcuatus	1	NEI				Ivory Coast	2
	armatus	11	NEI				Kenya	2
	bakingiliensis	1	NEI				Senegal	1
	bistrigulatus	1	NEI				Tanzania	2
	bivittatus	22	EI				Togo	1
	carnesi	1	NEI			caetrata	Kenya	5
	cf. humeralis	1	NEI			capitata	Benin	1
	chiwira	2	NEI				Brazil	2
	ciliatus	13	EI				Canary Islands	1
	cyathus	1	NEI				Congo DR	1
	demmerezi	4	EI				Ghana	2
	diastatus	6	NEI				Greece	1
	durbanensis	3	NEI				Italy	1
	eclipsis	4	NEI				Kenya	6
	eminus	1	NEI				La Réunion	2
	famona	5	NEI				Mozambique	2
	flavicrus	1	NEI				Senegal	1
	frontalis	3	EI				Seychelles	1
	fuscovittatus	2	NEI				Spain	3
	hamatus	1	NEI				Sudan	2
	humeralis	14	NEI				Tanzania	1
	hyalobasis	3	NEI				Togo	1
	iaspideus	1	NEI				unknown	4
	kariba	2	NEI				Zambia	1
	langi	6	NEI			catoiri	La Réunion	2
	limbipennis	2	NEI			cf. punctata	Congo DR	1
	longistylus	5	NEI			colae	Ghana	5
	lounsburyii	1	EI				Liberia	1
	masaicus	4	NEI				Togo	1
	mediovittatus	4	NEI			connexa	Liberia	1
	mochii	1	NEI				South Africa	1
	namibiensis	1	NEI			contramedia	Kenya	3
	opacatus	1	NEI			copelandi	Kenya	6
	pallidilatus	3	NEI			cornuta	Kenya	4
	pergulariae	1	NEI			cosyra	Benin	2
	persicus	1	NEI				Botswana	1
	phloginus	1	NEI				Cameroon	1
	pleuralis	1	NEI				Congo DR	1
	pulchralis	1	NEI				Ivory Coast	1
	punctatifrons	15	EI				Kenya	5
	quilicii	1	NEI				Madagascar	1
	radmirus	1	NEI				Mozambique	3
	scaber	1	NEI				Senegal	1
	semisphaereus	1	NEI				South Africa	3
	setilatens	1	NEI				Sudan	2
	siliqualactis	3	NEI				Tanzania	1
	sphaeristicus	1	NEI				Togo	2
	telfaireae	4	EI				Uganda	1
	tenebricus	1	NEI				unknown	1
	theophrastus	5	NEI			cristata	Kenya	4
	transitorius	1	NEI			curvata	Kenya	3
	triater	1	NEI			cuthbertsoni	Kenya	1
	umehi	2	NEI			discussa	Kenya	1
	venetatus	1	NEI				South Africa	1
	vertebratus	6	EI			ditissima	Congo DR	1
Bistrispinaria	magniceps	1	NEI				Ghana	2
Capparimyia	aenigma	2	NEI				Ivory Coast	1
	bipustulata	1	NEI				Kenya	3
	melanaspis	4	NEI				Senegal	1
	savastani	2	EI				Togo	1
Carpophthoromyia	dimidiata	2	NEI			divaricata	Kenya	5
	dividua	1	NEI			edwardsi	Ivory Coast	1
	pseudotritea	2	NEI				Kenya	2
	tessmanni	1	NEI			fasciventris	Benin	1
	vittata	1	NEI				Congo DR	1
Clinotaenia	grata	1	NEI				Ivory Coast	3
	superba	1	NEI				Rwanda	1
Neoceratitis	cyanescens	1	EI				Senegal	1
Perilampsis	curta	3	NEI				Togo	1
	diademata	1	NEI				Zambia	2
	pulchella	1	NEI			flava	Ivory Coast	1
	woodi	2	NEI			flexuosa	Congo DR	1
Trirhithrum	albomaculatum	1	NEI				Kenya	6
	argenteocuneatum	1	NEI			gravinotata	Kenya	1
	coffeae	6	EI			hamata	Kenya	2
	culcasiae	2	NEI				Uganda	1
	demeyeri	3	NEI			lentigera	Benin	1
	meladiscum	2	NEI				Liberia	1
	nigerrimum	4	EI			lobata	Kenya	1
	obscurum	1	NEI			malgassa	Comoros	1
	occipitale	1	NEI				Madagascar	1
	overlaeti	1	NEI			marriotti	Kenya	3
	quadrimaulatum	1	NEI			millicentae	Kenya	1
	senex	2	NEI				Mozambique	4
	sp.A	1	NEI			munroanum	South Africa	3
	teres	2	NEI			oraria	Kenya	3
						pedestris	Benin	1
							Kenya	2
							Mozambique	1
						penicillata	Nigeria	1
						pennitibialis	Kenya	2
						perseus	Kenya	5
						pinax	Kenya	6
						podocarpi	Kenya	5
							South Africa	1
						punctata	Ghana	1
							Ivory Coast	1
							Liberia	1
						querita	Kenya	5
							Tanzania	2
						quinaria	Benin	1
							Mali	2
							Mozambique	1
							Namibia	1
							Sudan	2
						rosa	Botswana	1
							Kenya	6
							La Réunion	2
							Malawi	1
							Mozambique	2
							South Africa	6
							Tanzania	4
						rubivora	Kenya	5
							South Africa	2
							Tanzania	1
						silvestrii	Benin	1
							Ivory Coast	1
							Mali	1
							Senegal	1
						sp.A	Kenya	1
						sp.B	Zambia	1
						sp.C	Congo DR	1
						stictica	Kenya	3
						stipula	Kenya	1
						striatella	Benin	1
							Mali	1
						venusta	Kenya	3
					Clinotaenia	grata	South Africa	1
						superba	Tanzania	1
					Dacus	adenionis	Kenya	1
						adustus	Tanzania	1
						annulatus	Tanzania	1
						apostata	Kenya	1
						apoxanthus	South Africa	1
						arcuatus	Kenya	1
						armatus	Benin	3
							Congo DR	1
							Ghana	1
							Guinea	1
							Ivory Coast	2
							Liberia	1
							Nigeria	1
							Uganda	1
						bakingiliensis	Cameroon	1
						bistrigulatus	Namibia	1
						bivittatus	Angola	1
							Benin	2
							Botswana	1
							Cameroon	1
							Congo DR	2
							Ethiopia	1
							Ivory Coast	3
							Kenya	1
							Liberia	1
							Mozambique	1
							Nigeria	1
							Rwanda	1
							Tanzania	2
							Togo	1
							Uganda	2
							Zimbabwe	1
						carnesi	Liberia	1
						cf. humeralis	Congo DR	1
						chiwira	Mozambique	2
						ciliatus	Angola	1
							Botswana	1
							Gabon	1
							Kenya	2
							Mauritius	1
							Mozambique	1
							Namibia	1
							Nigeria	2
							Sudan	2
							Tanzania	1
						cyathus	Congo DR	1
						demerezi	Madagascar	1
						demmerezi	La Réunion	2
							Madagascar	1
						diastatus	Congo DR	1
							Ghana	1
							Guinea	1
							Ivory Coast	1
							Liberia	1
							Togo	1
						durbanensis	Kenya	1
							Mozambique	1
							Tanzania	1
						eclipsis	Mozambique	1
							South Africa	2
							Zimbabwe	1
						eminus	Namibia	1
						famona	Mozambique	2
							Tanzania	2
							Zimbabwe	1
						flavicrus	Liberia	1
						frontalis	Botswana	1
							Kenya	1
							Namibia	1
						fuscovittatus	Ivory Coast	2
						hamatus	Mozambique	1
						humeralis	Benin	5
							Guinea	1
							Ivory Coast	3
							Kenya	1
							Liberia	1
							Rwanda	1
							Tanzania	1
							Uganda	1
						hyalobasis	Tanzania	3
						iaspideus	South Africa	1
						kariba	Mozambique	1
							Zambia	1
						langi	Benin	1
							Cameroon	1
							Ivory Coast	1
							Liberia	1
							Uganda	2
						limbipennis	Congo DR	1
							Kenya	1
						longistylus	Libya	1
							Mali	1
							Senegal	1
							Sudan	1
							UnitedArabEmirates	1
						lounsburyii	Kenya	1
						masaicus	Kenya	3
							Zimbabwe	1
						mediovittatus	Ivory Coast	2
							Liberia	1
							Uganda	1
						mochii	Tanzania	1
						namibiensis	South Africa	1
						opacatus	Tanzania	1
						pallidilatus	Mozambique	2
							Tanzania	1
						pergulariae	Kenya	1
						persicus	UnitedArabEmirates	1
						phloginus	Kenya	1
						pleuralis	Congo DR	1
						pulchralis	Tanzania	1
						punctatifrons	Benin	2
							Cameroon	3
							Congo DR	1
							Ivory Coast	1
							Kenya	1
							Liberia	1
							Mozambique	1
							Rwanda	1
							Tanzania	1
							Togo	1
							Uganda	1
							Zimbabwe	1
						quilicii	Madagascar	1
						radmirus	Congo DR	1
						scaber	South Africa	1
						semisphaereus	UnitedArabEmirates	1
						setilatens	Congo DR	1
						siliqualactis	Botswana	1
							Kenya	2
						sphaeristicus	Kenya	1
						telfaireae	Tanzania	1
							Uganda	3
						tenebricus	Kenya	1
						theophrastus	Benin	1
							Congo DR	1
							Guinea	1
							Ivory Coast	1
							Liberia	1
						transitorius	Nigeria	1
						triater	Kenya	1
						umehi	Nigeria	2
						venetatus	South Africa	1
[truncated: 31 more rows]

## Sheet: teph. interc. statistics
genus	sp	n. barcodes	%	cumulative%	economic status (EI: economically important, NEI: not economically important)
[truncated: 49 more rows]
